# Supplementary material for: Single-cell transcriptional profiling of human thymic stroma uncovers novel cellular heterogeneity in the thymic medulla
Source: Nat Commun. 2021 Feb 17;12:1096. doi: 10.1038/s41467-021-21346-6 (PMC7889611; doi:10.1038/s41467-021-21346-6)
Supplement: Supplementary file 5 — Supplementary Data 1 [file 41467_2021_21346_MOESM5_ESM.xlsx]

## Sheet: Epithelium-1
Supplementary Data 1. Marker genes for all stromal cell clusters.
	logfold	pvalue
KRT19	5.39434	0
KRT5	5.34613	0
S100A14	5.41211	0
CTSV	5.16552	0
CALML3	4.65911	0
CCL25	5.02302	0
RPLP1	1.0726	0
KRT17	4.5119	0
TSC22D1	2.32086	0
SPINT2	3.67711	0
PLTP	3.60799	0
DSP	3.46238	0
ZBED2	5.29792	0
PAX1	4.93971	0
KRT8	3.54219	0
PRSS16	4.58266	0
SAA1	4.32694	0
CSTB	2.08699	0
PSMB11	5.14519	0
KRT15	4.5927	0
TBATA	4.73571	0
SIX1	3.76929	0
TSTD1	3.19845	0
KRT14	4.36264	0
MDK	1.94149	0
KREMEN2	4.82165	0
RAB42	4.7105	0
CYP1B1	2.86273	0
RPS15A	0.757272	0
CCL19	2.80112	0
CXCL14	2.79164	0
DST	2.20407	0
PDLIM1	1.66717	0
PEG10	2.258	0
COL17A1	4.74062	0
RPS19	0.660518	0
PAX9	4.22824	0
CXXC5	2.1798	0
FBXO2	3.99501	0
MEIS2	2.45844	0
GMDS	2.63077	0
PERP	2.49989	0
HLA-DQB1	2.02657	0
LINC00176	3.20049	0
BCAS4	3.88735	0
NGFRAP1	1.31796	0
RPL11	0.543575	0
LMO3	3.43515	0
PEMT	2.75508	0
SYTL1	3.6441	0
RPL36	0.6009	0
WFDC2	2.94624	0
PLEK2	4.44844	0
RPL13A	0.634783	0
CEBPD	1.57355	0
VAMP8	2.10393	0
TDGF1	4.58304	0
RPS2	0.572587	0
SLC46A2	4.97897	0
GNB2L1	0.650063	0
BEX2	2.78787	0
PIK3R1	1.82803	0
CNTNAP2	3.91383	0
SPIDR	2.67756	0
HLA-DQA2	4.07796	0
RPS14	0.519027	0
PTPRF	2.87657	0
ALCAM	3.45253	0
PITHD1	1.97332	0
H3F3B	0.768301	0
ALDH2	1.7516	0
CST3	1.1914	0
DMKN	2.41131	0
RPL41	0.462261	0
ENO1	1.28872	0
RPS15	0.511595	0
SAT1	1.37902	0
KRT18	2.2619	0
RPS10	0.789491	0
BASP1	2.50265	0
ASCL1	3.78333	0
RPS9	0.524449	0
DSC2	3.08208	0
NUPR1	1.40085	0
PRDX5	1.11291	0
SCX	3.97126	0
THY1	1.53238	0
RPL10A	0.59067	0
RPL13	0.434292	0
GGA2	2.53304	0
DSG3	4.34106	0
SLC38A1	2.61689	0
CALN1	3.89668	0
SFN	2.80677	0
IFI27L2	1.44631	0
PART1	4.27921	0
PSIP1	1.34913	0
RBBP8	2.77216	0
PGAM2	3.8606	0
BCL11A	3.18444	0

## Sheet: Epithelium-2
	logfold	pvalue
HES6	6.82953	0
NNAT	5.51671	1.79624e-291
TUBB2B	5.58542	1.63313e-285
KIF19	6.7514	5.14542e-276
BEX1	6.34291	1.19045e-275
CD24	4.77983	2.25103e-237
SPINT2	2.86085	1.63071e-242
SIX1	3.36255	3.04422e-236
PCBP4	3.9041	1.94735e-217
EPCAM	4.20614	4.2217e-214
CKB	3.46697	3.85532e-217
KIF1A	7.42627	4.09766e-194
BEX2	3.3889	1.45232e-202
NEB	7.87262	5.7938e-188
SOX4	2.26024	2.16092e-204
TAGLN3	8.58234	1.01644e-181
UCHL1	4.13185	4.84686e-181
CLDN3	4.88888	1.4493e-159
RBP1	2.57111	4.48413e-164
GNG8	7.52914	1.38385e-151
IFI6	2.04964	7.67275e-164
EMC10	2.82905	1.46439e-146
DUSP26	6.94266	7.76023e-136
CHGB	7.61172	1.22048e-134
CDH2	4.91619	1.65541e-135
TSTD1	2.41182	2.30079e-141
MYOG	7.80816	3.21195e-132
PCSK1N	6.68745	3.27319e-131
PEG10	2.23739	3.26627e-138
SNRPN	1.89657	5.42498e-133
TPPP3	3.14849	8.74692e-129
TUBA1A	1.66592	1.08198e-132
MB	6.35972	4.96657e-123
UQCRQ	1.4542	2.27703e-131
TNNT1	6.39302	2.75662e-122
KLHL41	7.80671	2.70517e-121
COX7A2	1.21764	1.91511e-129
PEBP1	1.39923	5.69218e-128
SEC11C	2.4614	4.49747e-125
LDB3	4.10104	1.50503e-120
OCIAD2	2.13123	3.0501e-124
NLRP1	2.98523	7.69113e-121
MYCL	5.38838	6.23807e-116
MEIS2	2.17993	2.30528e-121
STMN1	1.67359	1.85463e-121
CLDN4	3.83688	2.18849e-115
MYL5	4.42677	1.01935e-112
CIB2	3.66654	5.83069e-114
CTD-2545M3.8	6.93701	2.98224e-111
HN1	2.14013	9.26208e-117
MIAT	5.12873	3.57546e-110
MSI2	2.76042	9.34372e-114
TTN	5.91957	2.96104e-109
CAMK2B	6.02468	4.8091e-109
ACTC1	5.5119	4.01791e-108
H3F3A	0.797142	1.64479e-114
C21orf59	2.65413	1.56632e-109
RAB3B	6.02341	4.10128e-105
TESC	2.61989	2.81155e-106
NHLH1	7.8794	2.10723e-102
ATP1B1	2.66982	4.38178e-106
CADM1	2.85595	3.38899e-105
KRT8	2.09856	2.49191e-106
NRXN1	5.25307	2.39978e-101
PPP1R14B	1.91643	2.36307e-105
CLDN9	7.02701	2.90313e-100
TBCA	1.26558	1.39328e-104
CKM	6.76887	8.26633e-97
CHRNA1	6.71409	6.11716e-96
MRLN	8.36191	1.41167e-95
SCG5	4.1439	8.02559e-97
SCG3	6.07417	1.48176e-95
ATP6V1G1	1.26897	1.716e-99
TNNI1	6.4046	8.3794e-94
NEUROD1	8.24759	1.61724e-93
CYB5R1	2.23182	2.1218e-97
CXADR	4.06691	1.14633e-94
SMIM22	4.36161	1.14916e-93
MIF	1.34281	3.53736e-97
SKP1	1.11238	3.48417e-97
NELL1	5.05175	8.56406e-90
PCP4	6.20115	1.11712e-88
KRT18	2.24834	2.03251e-91
NEURL1	5.27259	2.68375e-88
TNNT2	6.37302	9.71651e-88
MYL4	4.27774	2.41752e-88
PLIN5	4.07505	1.79305e-88
EZR	2.00774	4.28891e-91
KLHL35	5.54545	2.11762e-87
PDLIM3	2.85508	3.98304e-89
BCL7A	2.37713	5.13508e-90
PRDX2	1.23988	4.11757e-91
RTN1	6.84036	1.54693e-86
ENAH	1.71902	2.02172e-90
STAC3	6.44317	3.82549e-85
SMPX	7.70079	1.02565e-83
RASSF4	3.05332	1.22863e-84
MARCKSL1	1.27638	5.1297e-87
FAM60A	2.14005	4.57635e-85
FBXO32	2.50174	1.68614e-84

## Sheet: Epithelium-3
	logfold	pvalue
CALML5	8.28566	0
PERP	5.39274	3.80547e-291
CSTA	6.50732	2.13321e-261
SFN	5.91197	8.1479e-254
CSTB	3.59218	7.70178e-290
SLPI	6.78892	1.0908e-237
FXYD3	6.56363	5.69492e-232
S100A9	7.21108	5.69971e-224
CLDN4	6.21436	2.7796e-215
KRT6A	7.36248	5.21707e-189
S100A11	2.60793	7.49664e-209
SPINK5	7.53127	2.61489e-173
SMIM22	6.59229	2.7395e-171
VAMP8	3.43613	1.06777e-192
PI3	6.63602	7.32724e-169
CALML3	3.87602	1.07345e-190
TACSTD2	6.10196	2.12186e-166
S100A14	3.38933	2.29342e-187
CD24	5.60694	1.95643e-162
ELF3	5.84627	2.95341e-156
LYPD3	6.96013	3.45819e-151
RAB25	4.72885	7.02064e-158
KRT19	3.7965	1.17023e-170
MUC15	6.68224	7.87049e-148
SPINT2	3.10714	3.43354e-154
CLDN3	5.86227	1.15173e-132
RHOV	6.59917	7.21227e-131
DMKN	4.38849	1.22378e-134
CLIC3	4.21968	2.69344e-135
PLAC8	6.01593	8.47485e-129
C19orf33	4.67198	4.58033e-131
KRT18	3.77069	1.09924e-131
LYPD2	7.36128	5.51588e-121
KRT23	8.10643	4.87417e-120
MAL2	6.75617	1.16437e-119
RAB11FIP1	4.27927	1.30326e-123
CD9	2.71412	6.03719e-133
S100A8	5.99896	3.78463e-117
KRT1	6.75315	1.12422e-114
PPDPF	1.94132	4.69392e-128
DSP	3.06514	1.01292e-120
KRT16	7.04524	6.56522e-110
CLDN7	4.9692	7.04373e-112
HLA-DRA	2.53845	4.4538e-121
HSPB1	1.73763	8.08646e-121
KRT10	3.11257	2.75266e-112
DEFB1	7.71954	9.16234e-104
KRT7	5.50958	2.8757e-103
MYH14	6.24921	1.49178e-102
HOPX	4.69279	3.26095e-103
GLTP	3.1343	4.38074e-107
SPINT1	4.24164	1.72058e-104
TSTD1	2.73305	3.32606e-110
SERPINB3	8.09306	6.24371e-100
CST6	6.90542	5.20506e-100
PVRL4	8.73536	2.48146e-98
AQP3	4.01045	6.04274e-102
SH3BGRL3	1.94253	2.8276e-107
SNCG	2.47694	1.46213e-105
KRT8	3.00818	1.51219e-103
PDZK1IP1	6.39529	2.467e-95
KRT17	3.18789	6.75803e-100
CYP4B1	4.56315	5.09342e-94
A2ML1	8.40491	8.89787e-91
JUP	2.69947	5.80504e-97
TRIM29	4.2769	4.41603e-92
CNFN	4.55139	5.84693e-90
PYCARD	2.45089	4.57058e-95
WFDC2	3.66164	1.86138e-91
CCDC64B	6.5351	5.49247e-88
LCN2	7.08792	6.1031e-87
SPRR1B	7.68699	1.12422e-85
NCCRP1	8.12535	2.72874e-85
ASPG	8.22503	8.53197e-85
S100P	6.41383	9.6896e-85
PYDC1	7.99631	3.09613e-83
TMEM40	7.04802	1.79985e-82
EPHX3	6.23832	2.32958e-82
CDH1	3.8256	1.71651e-84
CDKN2A	7.22578	4.01366e-80
LY6D	7.27445	6.29833e-80
PLA2G2F	8.58404	1.95104e-79
SERPINB13	8.38139	1.908e-79
IVL	7.89705	9.07296e-79
DLX5	5.18059	5.90646e-79
HLA-DQA1	2.55314	2.91205e-83
SLC9A3R1	3.68038	3.27119e-80
SDC4	4.35789	2.44586e-79
ATOX1	1.57947	2.93175e-83
SERPINB7	7.10116	4.11391e-76
AC006262.5	8.77519	5.63308e-76
DSC2	3.16339	6.06286e-79
KLF5	3.25598	1.82246e-78
KRTDAP	6.29809	8.29022e-75
SBSN	7.71511	2.16408e-74
C2orf54	8.27278	4.12153e-74
KRT13	4.64158	3.44813e-75
ATP1B1	2.87272	4.54031e-78
SERPINB4	7.90425	1.73735e-73
IL1RN	7.61196	6.85679e-73

## Sheet: Mesenchyme
	logfold	pvalue
DCN	4.8007	0
LUM	5.13173	0
COL1A2	4.30248	0
COL3A1	4.39515	0
COL1A1	4.3953	0
PTN	3.87894	0
PCOLCE	3.85645	0
DPT	4.91681	0
GPC3	4.49279	0
SRPX	3.95379	0
C7	3.75964	0
OLFML3	4.14815	0
COL6A2	2.62009	0
C1R	3.15012	0
SERPINF1	3.14439	0
C1S	3.2566	0
COL6A3	3.26174	0
MEST	3.40674	0
MFAP4	3.79443	0
AKAP12	2.75983	0
MGP	2.691	0
APOE	2.89353	0
DLK1	3.93084	0
MMP2	3.00294	0
OGN	4.18252	0
COL6A1	2.37219	0
PDGFRA	4.57484	0
VCAN	2.7705	0
PTGDS	3.43244	0
RARRES2	2.78878	0
SPRY1	2.15394	0
FBLN1	2.97239	0
SFRP1	3.30074	0
NR2F1	3.50953	0
CTSK	3.86519	0
POSTN	3.07194	0
IGF2	2.26695	0
SFRP2	4.64961	0
ANGPTL1	3.73167	0
SCN7A	4.45854	0
TIMP1	1.654	0
LAMA2	4.70165	0
CCDC80	2.82658	0
IGF1	4.37492	0
ABCA8	4.41509	0
SERPINE2	2.7298	0
LRP1	3.3184	0
SMOC2	3.21771	0
C3	3.56232	0
PRELP	3.89823	0
PLAGL1	3.2355	0
ISLR	3.16837	0
LAPTM4A	1.3142	0
APOC1	3.05137	0
ASPN	4.23342	0
NTRK2	2.6276	0
NOVA1	2.84027	0
MEG3	1.80788	0
FBLN5	3.39993	0
CLEC11A	2.77525	0
S100A6	1.41798	0
FXYD1	2.09884	0
CFD	3.89885	0
ABCA6	4.43789	0
LGALS1	1.56669	0
COL5A2	2.33203	0
FTL	0.905212	0
PRRX1	2.14367	0
MXRA8	3.35451	0
RHOBTB3	2.09987	0
S100A4	2.14129	0
APOD	2.56604	0
SPOCK1	3.30105	0
COLEC11	3.54799	0
TSHZ2	1.79227	0
FGF7	3.12619	0
VIM	1.02801	0
EMILIN1	2.82027	0
FMO2	2.8772	0
RSPO3	3.27519	0
COL5A1	2.64847	0
ADH1B	3.38914	0
SEPP1	1.66732	0
SERPING1	1.70306	0
PLAC9	1.67467	0
FSTL1	1.68904	0
LTBP4	2.32153	0
CPE	1.57868	0
MMP23B	3.72937	0
CALD1	1.16224	0
ABCA9	4.75608	0
EMP3	1.78319	0
SGCE	2.09158	0
ABI3BP	3.84925	0
PID1	4.90297	0
BGN	1.93545	0
FGFR1	1.73792	0
COLEC12	3.78621	0
IL11RA	2.33126	0
EFEMP2	1.81444	0

## Sheet: Pericytes
	logfold	pvalue
MYL9	4.08011	0
TAGLN	5.35063	0
TPM2	4.0342	0
TPM1	3.22781	0
CALD1	2.55521	0
ACTA2	4.53582	0
NDUFA4L2	4.79599	0
RGS5	5.01254	0
PLAC9	2.96753	0
MT2A	3.24685	0
MFGE8	3.159	0
CRIP1	3.29357	0
COX4I2	4.54764	0
C11orf96	3.79824	0
NOTCH3	4.07461	0
TINAGL1	2.86586	0
PPP1R14A	3.37584	0
ADIRF	2.97806	0
MYH11	4.84699	0
IGFBP7	1.8529	0
LMOD1	5.20395	0
PDGFRB	3.2213	0
MCAM	2.78188	0
HES4	3.18564	0
MT1E	3.5111	0
PLN	5.77405	0
CPE	2.19839	0
PHLDA2	4.29359	0
MYLK	2.60246	0
RRAD	4.86161	0
RERGL	5.49366	0
HIGD1B	4.4886	0
MTHFD2	3.1717	0
NR2F2	2.13654	0
DSTN	1.96639	0
LBH	2.67584	0
SEPT4	3.41186	0
EPS8	2.78172	0
TBX2	3.95356	0
UBA2	2.52718	0
EFHD1	4.60156	0
FILIP1L	2.38883	0
SOD3	2.50125	0
LGI4	4.36806	0
TBX2-AS1	4.4398	0
GUCY1A3	2.917	0
TIMP3	2.04193	0
CRYAB	2.72939	0
SEPT7	1.40235	0
NEXN	3.62194	0
RCAN2	4.12238	0
MT1M	3.52498	0
ATF3	2.39365	0
KCNAB1	5.25188	0
AVPR1A	4.61447	0
C1QTNF1	3.34546	0
RGS16	2.4908	0
S100A4	2.29257	0
BGN	2.16428	0
CHCHD10	2.06223	0
PPP1R12A	1.76457	0
ARHGAP10	2.65134	0
KLHL23	3.2223	0
CLMN	4.05097	0
PRRX1	2.06982	0
STEAP4	4.14666	0
IGFBP5	2.23358	0
CPM	3.23566	0
FRZB	2.54893	0
KCNJ8	3.46379	0
PTP4A3	2.66115	0
MAP1B	1.75121	0
GPRC5C	2.9842	0
CARMN	4.21679	0
APOE	1.9677	0
PTK2	2.12921	0
CSRP2	1.75588	0
PMEPA1	2.79633	0
ITGA7	4.12725	0
LPP	1.78305	0
FXYD1	1.94716	0
AC013461.1	2.11431	0
NET1	2.34385	0
NUDT4	2.22229	0
CNN1	5.3015	0
INPP4B	3.99244	0
GUCY1B3	2.84941	0
SMARCD3	3.42279	0
FLNA	1.76742	0
CSRP1	1.90804	0
ZEB2	2.08446	0
GJA4	2.05322	0
ABCC9	3.46088	0
MGST3	1.18726	0
NT5DC2	2.70049	0
CASQ2	5.02244	0
VIM	0.997152	0
C20orf27	2.20548	0
RASL11A	3.73612	0
NR4A1	2.02116	0

## Sheet: Endo-1
	logfold	pvalue
PLVAP	3.35216	0
PECAM1	3.03151	0
ACKR1	4.34035	0
RAMP3	3.50057	0
HLA-DRB1	3.09943	0
VWF	2.98241	0
HYAL2	3.06748	0
HLA-E	2.38679	0
TSPAN7	3.13203	0
CD74	2.53401	0
EGFL7	2.51712	0
GIMAP7	3.03482	0
AQP1	2.92481	0
SPARCL1	2.35823	0
NPDC1	2.4053	0
HLA-DRA	2.69196	0
NOSTRIN	3.38984	0
HLA-C	1.95797	0
CCL14	3.29832	0
IFI27	2.38073	0
RNASE1	2.58379	0
ADGRL4	2.75231	0
HLA-DPA1	2.72744	0
HLA-B	1.79395	0
DUSP23	2.76655	0
CLEC14A	2.36961	0
ENG	2.32624	0
CLDN5	2.65303	0
TNFSF10	2.34992	0
SNCG	2.51311	0
S100A10	1.90535	0
EPAS1	2.32835	0
B2M	1.08313	0
TGFBR2	2.18868	0
GIMAP4	2.46593	0
HLA-DPB1	2.36979	0
HLA-DRB5	3.12015	0
LIFR	2.47776	0
ECSCR-1	2.20656	0
SDPR	2.76668	0
PCAT19	2.17211	0
TXNIP	2.17267	0
HLA-DMA	2.46487	0
RAMP2	1.91883	0
CDC42EP3	2.77932	0
MYL12A	1.46962	0
CTSH	1.86661	0
IGFBP4	1.71287	0
MMRN2	2.36603	0
HLA-A	1.32943	0
ITGA6	2.28117	0
LMCD1	2.20647	0
ARPC1B	1.73497	0
CD59	1.65142	0
VAMP5	1.61313	0
TMSB10	1.08374	0
NCOA7	2.11309	0
NRN1	2.23047	0
SOX18	2.48807	0
TMEM88	2.33339	0
GUK1	1.38217	0
FXYD5	1.93893	0
TPM3	1.58013	0
GNAI2	1.58464	0
GIMAP1	2.43076	0
CD320	2.13015	0
SDCBP	1.68225	0
GMFG	1.93198	0
SEC14L1	2.08561	0
NPC2	1.62605	0
EMCN	1.88031	0
GRASP	2.931	0
JAM2	2.05985	0
TACC1	1.85239	0
KLF2	2.13839	0
SH3BP5	1.89256	0
PALMD	1.98547	0
FLT1	2.30397	0
TPD52L1	3.24735	0
ETS2	1.86867	0
MGLL	1.92582	0
IFITM2	1.44464	0
VWA1	2.05726	0
GNG11	1.40592	0
FCGRT	1.36067	0
SEPW1	1.29809	0
ARL4A	1.87983	0
A2M	1.54193	0
ADAM15	1.89314	0
NNMT	2.03542	0
KANK3	2.23327	0
FAM110D	2.82928	0
BCAM	1.47134	0
ENPP2	2.6805	0
LCN6	3.77414	0
TFPI	1.76897	0
CYYR1	2.09698	0
MEOX2	1.84511	0
FKBP1A	1.29451	0
LDB2	1.7411	0

## Sheet: Endo-2
	logfold	pvalue
SEMA3G	5.61722	0
SRGN	4.11061	0
GJA4	4.04115	0
HEY1	3.8723	0
SOX17	3.83547	0
MECOM	3.73522	0
SLC9A3R2	3.72694	0
PODXL	3.54673	0
CXCL12	3.36515	0
TM4SF1	3.09025	0
AIF1L	3.02156	0
CLEC14A	2.97913	0
RNASE1	2.95826	0
CLDN5	2.93976	0
CAV1	2.92835	0
RAMP2	2.92299	0
ICAM2	2.73832	0
PTPRB	2.7177	0
EFNB2	2.62238	0
ADGRF5	2.5509	0
ID1	2.50184	0
MYCT1	2.49689	0
TIE1	2.48987	0
PALMD	2.46464	0
IFI27	2.463	0
EPAS1	2.44808	0
NOTCH4	2.44743	0
HEG1	2.4054	0
SOX18	2.39544	0
JAM2	2.38589	0
IGFBP3	2.34358	0
CD9	2.33453	0
A2M	2.31193	0
CDH5	2.30994	0
STOM	2.16405	0
FABP4	2.15475	0
ADAM15	2.14784	0
ESAM	2.13027	0
CRIP2	2.1112	0
STMN1	2.1021	0
PPA1	2.03526	0
ADGRL4	2.01532	0
RDX	1.9909	0
PECAM1	1.95498	0
NPDC1	1.9408	0
SRP14	1.89697	0
EGFL7	1.86451	0
HLA-B	1.78283	0
ID3	1.72099	0
HLA-C	1.69624	0
IFITM2	1.63139	0
CALM1	1.47254	0
TMSB10	1.46501	0
IFITM3	1.19675	0
B2M	1.13224	0
HLA-E	1.58233	1.06e-298
GNG11	1.56838	6.93e-295
GIMAP4	2.03846	9.91e-290
PTRF	1.47765	3.54e-289
PLPP1	2.23308	3.57e-289
TAGLN2	1.49892	7.68e-285
ARL15	3.17742	4.15e-281
ECSCR-1	1.80102	5.53e-275
CD93	2.00179	2.35e-274
MGST2	1.66199	1.2e-264
ATP13A3	3.39718	9.7e-260
LEPROTL1	2.2106	1.03e-259
GJA5	4.71925	1.98e-259
JAG2	2.86377	4.89e-252
UTRN	1.80452	1.24e-248
BCAM	1.50227	3.86e-246
CAV2	1.70725	4.07e-246
TMSB4X	1.06842	8.65e-245
KCTD12	1.90422	5.87e-243
PPP1R14A	2.10627	1.46e-240
OCIAD2	2.106	7.34e-240
UNC5B	3.33744	5.65e-239
FLT1	2.0464	4.4e-237
MMRN2	1.93422	7.36e-236
EDN1	3.04217	3.56e-235
SSFA2	2.30501	1.73e-234
EFCAB14	2.00689	6.02e-233
ADAMTS6	3.28463	4.13e-229
CRYBG3	1.89512	1.19e-228
LPCAT2	2.82179	1.62e-226
GIMAP7	1.85383	9.02e-225
ENG	1.57112	1.4e-224
PREX1	3.13388	1.48e-223
IGF2	1.90639	1.85e-223
ANXA3	3.4445	9.6e-223
GNAI2	1.39271	8.01e-221
RAC1	1.08085	1.56e-217
ACE	3.59909	1.81e-217
MYL12B	1.15333	1.47e-216
RHOC	1.28123	2.92e-216
BTNL9	2.09293	6.91e-214
KLF2	1.8567	2.57e-213
THSD7A	2.47332	4.83e-213
C1orf115	2.38674	1.48e-209
PLLP	3.87844	9.55e-205

## Sheet: Endo-3
	logfold	pvalue
COL4A1	3.38134	0
TMSB4X	2.13376	0
COL4A2	2.97964	0
COL15A1	3.29195	0
GNG11	2.54209	0
APLNR	3.41382	0
RBP7	3.25433	0
FABP4	3.29678	0
CAV1	2.52252	0
TMSB10	1.69386	0
IL32	2.92095	0
RAMP2	2.52663	0
CD34	2.59899	0
PRCP	2.65585	0
VAMP5	2.15242	0
HSPG2	2.32104	0
RGCC	2.8095	0
PECAM1	2.19302	0
TM4SF18	3.09935	0
FKBP1A	1.77011	0
PCAT19	2.34463	0
C1orf54	2.41943	0
CD36	2.44417	0
CDH5	2.4407	0
PLVAP	2.16819	0
GMFG	2.29096	0
FABP5	1.94867	0
S100A16	1.91324	0
PTRF	1.73394	0
KDR	2.66222	0
TM4SF1	2.07281	0
A2M	1.86243	0
CRIP2	1.80909	0
CCND1	2.21241	0
ATP5E	1.12232	0
LGALS1	1.88297	0
ROBO4	2.55037	0
FSCN1	2.46095	0
SNX3	1.59639	0
CCDC85B	1.72363	0
ARHGAP29	1.85794	0
CD93	2.20182	0
MEF2C	1.84146	0
SPARC	1.53799	0
MARCKSL1	1.6651	0
ENG	1.89367	0
S100A10	1.63586	0
MYL6	0.96985	0
IGF2	2.05128	0
FAM198B	2.6204	0
ESAM	1.82947	0
ECSCR-1	1.86967	0
PCDH17	2.51588	0
FN1	1.93228	0
RPS28	0.638067	0
IGFBP7	1.4431	0
PLXND1	2.23308	0
EGFL7	1.66216	0
GNAI2	1.54446	0
RDX	1.60066	0
EMP1	1.75125	0
PXDN	2.18789	0
ACTB	0.983608	0
RPL27A	0.738043	0
CFL1	1.10675	0
RPS29	0.76411	0
PRND	3.0791	0
MAGI1	2.19496	0
B2M	0.797716	0
IL33	1.95027	0
TCF4	1.29708	0
VWF	1.69102	0
PCDH12	2.92236	0
KIAA1462	2.15574	0
DPYSL2	1.6575	0
SEPW1	1.22347	0
ARHGAP18	2.37464	0
RPS17	0.917208	0
ELK3	1.79628	0
C8orf4	2.15247	0
LAMA4	1.85959	0
NRN1	1.87459	0
MEOX1	2.30586	0
PFN1	1.08742	0
RPS26	0.711922	0
FAM101B	2.38594	0
RGS3	2.12263	0
SPTBN1	1.33357	0
SH3BGRL3	1.26231	0
SOX7	2.54327	0
ICAM2	1.59809	0
FAM167B	2.08094	0
NOTCH4	1.93634	0
CLDN5	1.61249	0
DYSF	2.57759	0
CALM1	1.14214	0
CALCRL	1.8238	0
EHD4	1.88922	0
LAMC1	1.58498	0
SPP1	2.96437	0

## Sheet: Endo-4
	logfold	pvalue
TFF3	8.74118	6.67296e-175
CCL21	7.35405	7.71224e-107
TFPI	3.80253	2.32355e-104
NTS	9.03508	1.89441e-77
PROX1	6.75091	1.93119e-72
ECSCR-1	2.91132	1.53869e-72
MMRN1	5.60625	2.7277e-61
S100A10	2.47702	6.22075e-68
LYVE1	8.56926	6.46559e-55
PTPRE	3.78985	2.93108e-56
PPFIBP1	3.11722	1.62805e-56
LAPTM5	4.7367	3.99805e-51
ATP5E	1.53093	7.44805e-55
RBP1	3.11217	9.09242e-54
CD9	2.65479	1.19103e-52
NRP2	3.4353	1.07015e-48
RAMP2	2.25717	3.20051e-48
ANXA2	1.82927	1.77339e-46
SDPR	2.83114	4.33268e-44
ARL4A	2.46821	1.86854e-44
HSPB1	1.54589	1.08607e-42
TSPAN5	3.85469	2.08994e-39
CLDN5	2.40148	2.46262e-39
RAB11A	1.97429	1.97547e-37
TMSB10	1.22678	7.67627e-35
CTSL	2.44828	1.30225e-34
AKAP12	2.30382	3.19645e-34
CLU	2.3217	6.09131e-34
S100A16	1.77693	9.04002e-34
DKK3	3.22604	2.5622e-31
GJA1	3.06165	3.1842e-31
CD59	1.6628	4.74838e-31
HLA-A	1.33236	7.94438e-30
STAB2	8.48322	8.5129e-28
RHOJ	2.68397	3.85138e-29
C4orf48	2.68605	9.13629e-29
CTHRC1	2.47543	1.06299e-27
RAB11FIP1	3.25789	4.70394e-26
TUBA1A	1.56918	1.21551e-26
PARD6G	3.95858	7.06126e-25
IGF1	2.76859	3.82257e-25
CD47	2.02884	3.19046e-25
GYPC	1.67568	2.88734e-25
LIMS1	1.84084	1.68831e-24
MARCKSL1	1.50313	1.44163e-24
NR2F1	2.34544	4.75129e-24
ADD3	1.93277	6.37482e-24
TBX1	5.74269	1.05827e-22
NUDT4	2.27801	1.34108e-23
SPHK1	2.57527	1.67037e-22
DPP4	5.59279	1.48047e-21
GNG11	1.37815	1.68179e-22
POLR2L	1.17547	1.6715e-22
NFATC1	3.54722	3.27156e-21
TMEM123	1.79277	1.95754e-21
MPP7	5.37095	2.01723e-20
MDFIC	2.56319	6.30621e-21
TUBB6	1.93696	3.51145e-21
TIE1	1.89507	5.24605e-21
FLT4	3.64589	2.68543e-20
SCN3B	4.05759	3.74185e-20
UGP2	1.85655	1.19934e-20
ELK3	1.72256	2.02077e-20
EGFL7	1.44255	2.28479e-20
CYB5R3	1.50686	2.55016e-20
ALDH2	1.81452	4.00845e-20
PLSCR4	2.40014	1.2352e-19
TPM4	1.34745	6.95168e-20
ABI3BP	2.82886	1.77292e-19
MGST2	1.50837	1.20483e-19
SEMA3D	4.87687	9.53555e-19
MDK	1.4537	1.61021e-19
FXYD6	1.61518	1.97539e-19
LMO2	1.90746	3.89287e-19
REXO2	1.68669	3.59831e-19
MRC1	8.6854	4.13475e-18
RASGRP3	2.38101	1.10696e-18
PTX3	4.56156	3.171e-18
APP	1.32091	9.93595e-19
PCAT19	1.49143	2.36995e-18
LAMA4	1.67369	2.88664e-18
PPP1R2	1.75578	3.9873e-18
FOXC2	3.66906	1.48304e-17
UNC5B	2.5845	3.09082e-17
SBSPON	4.10971	6.42027e-17
HLA-E	1.18546	2.41006e-17
KANK3	1.8018	2.54126e-17
SULF2	2.07174	4.80133e-17
STMN1	1.31	3.91862e-17
MAP4K2	2.95671	9.76042e-17
GRN	1.32986	4.96829e-17
RASSF9	2.49616	1.23953e-16
HYAL2	1.46227	1.12958e-16
PGM5	2.45275	2.5906e-16
GPM6A	5.26219	6.87033e-16
TNXB	2.45006	4.03842e-16
SH3BGRL3	1.13299	2.95934e-16
KLHL4	4.01263	1.63573e-15
SHC1	1.66958	7.97963e-16
FLRT2	2.00024	1.07811e-15

## Sheet: RBCs
	logfold	pvalue
HBA1	9.34179	0
HBA2	9.05183	0
HBG2	9.76188	0
HBG1	8.54195	0
HBB	8.34366	0
SLC25A37	5.68157	0
AHSP	8.83002	0
HBM	8.88913	0
ALAS2	8.77533	0
BLVRB	4.35933	0
GYPA	9.28835	0
SNCA	5.79795	0
GYPB	9.05582	0
HEMGN	8.93511	0
SLC4A1	7.87477	0
HMBS	5.37224	0
SLC25A39	3.28392	9.4e-322
MYL4	5.48058	1.82799e-279
EPB42	6.67537	2.88363e-241
PRDX2	2.55191	1.71418e-260
FECH	4.93628	3.19792e-237
HBQ1	7.52106	9.69734e-206
KLF1	8.0728	3.26291e-202
GYPC	2.15165	1.47139e-226
HBZ	6.22841	6.88734e-203
SLC2A1	5.18192	1.61837e-198
BPGM	4.11667	1.07097e-177
UROD	2.67747	5.30023e-179
SELENBP1	2.84455	3.75445e-176
AC104389.1	4.05796	1.05593e-169
FAM210B	2.66122	1.1362e-173
TFRC	3.95686	1.44195e-154
RHAG	8.82594	8.6321e-147
SMIM1	4.23295	1.29003e-149
UCP2	3.97019	3.31391e-145
STRADB	3.85681	5.80262e-142
GLRX5	2.133	1.68417e-140
TRIM58	5.94437	8.19706e-132
TMEM56	4.68067	4.73859e-129
NFE2	6.74022	4.18946e-127
RFESD	5.12304	5.40158e-124
SPTA1	7.70419	1.99294e-118
TSPO2	8.7209	3.73062e-118
RP11-20B24.2	7.98204	2.31963e-115
PIM1	3.30506	9.16123e-117
RHCE	7.1505	7.03523e-110
MPP1	2.82846	9.13419e-113
CPOX	3.85309	4.10021e-110
C17orf99	6.31369	5.88695e-103
TMCC2	5.1466	2.30819e-99
GATA1	7.55719	7.51399e-93
GYPE	6.69633	2.72993e-91
ANK1	4.71017	5.93586e-89
DMTN	3.80277	7.94341e-88
TFR2	6.51798	4.4932e-83
EIF2AK1	1.9785	3.05949e-82
NCOA4	2.0088	6.75739e-81
GMPR	3.33922	1.10825e-76
TAL1	3.1664	2.51073e-76
SMIM5	4.45829	2.25918e-75
NARF	1.80312	4.59912e-77
HAGH	1.71461	2.56816e-75
ANKRD9	3.34921	8.58034e-72
EPB41	2.66943	4.27534e-72
NUSAP1	2.56406	3.27427e-72
CAT	1.55941	9.80943e-70
MKI67	2.57066	5.22379e-69
HMGB2	1.70087	5.32339e-69
SMOX	3.17416	2.72377e-67
CISD2	1.76408	5.26239e-67
BNIP3L	1.4609	4.37551e-67
CCNDBP1	1.80893	1.8385e-66
BSG	1.11771	6.36215e-67
FBXO7	1.61874	2.52563e-66
CR1L	5.78747	7.77442e-64
RBM38	3.1515	8.37425e-63
UROS	1.80658	3.48119e-62
TSPAN5	2.42389	1.57326e-61
ALAD	2.67459	1.0383e-59
SOX6	2.99585	2.94361e-59
RHD	7.33563	2.69789e-58
DCAF12	2.62444	5.31671e-59
TRIM10	8.27482	1.69837e-57
RAD23A	1.17154	3.30239e-58
TESC	1.80031	1.01659e-56
EPOR	3.08204	2.40403e-55
SLC38A5	4.33965	5.55312e-54
PTTG1	1.96011	8.03967e-55
PHOSPHO1	6.41584	3.25826e-53
CDKN2D	2.25383	4.73362e-54
OSBP2	5.34113	1.72964e-52
CENPF	2.18007	2.02969e-53
MAP2K3	2.09644	7.41156e-53
ERMAP	3.96901	6.18514e-52
HIST1H1C	1.6247	2.27454e-52
TOP2A	2.11148	4.79443e-52
SLC14A1	2.93248	4.16255e-49
TSPAN32	5.55823	3.24257e-48
RGS10	1.73896	9.43465e-49
TFDP1	1.82352	7.03348e-48

[truncated: 2 more sheets: Immune, Mesothelium]
