# Supplementary material for: Single-cell transcriptional profiling of human thymic stroma uncovers novel cellular heterogeneity in the thymic medulla
Source: Nat Commun. 2021 Feb 17;12:1096. doi: 10.1038/s41467-021-21346-6 (PMC7889611; doi:10.1038/s41467-021-21346-6)
Supplement: Supplementary file 6 — Supplementary Data 2 [file 41467_2021_21346_MOESM6_ESM.xlsx]

## Sheet: Immature TEC
Supplementary Data 2. Marker genes for epithelial clusters.
	logfold	pvalue
KRT14	3.34856	0
RPLP1	0.6536	0
KRT19	1.38596	0
IGFBP5	3.42981	0
RPL13	0.436265	0
TPT1	0.957326	0
NNMT	3.49219	1e-323
RPL30	0.681776	0
CTSV	1.57563	0
KRT5	1.18206	6.4603e-300
BST2	1.23693	1.46828e-284
MAOA	3.28961	5.37103e-261
RPL36	0.428133	9.66323e-278
DST	1.44743	1.4138e-258
RPL18	0.501508	3.56963e-247
IGFBP6	2.49918	3.0622e-222
RPL34	0.36397	9.64887e-237
RPS3A	0.496633	4.78042e-231
RPL9	0.509239	5.64096e-223
RPS4X	0.442255	1.66193e-220
KRT15	1.76564	2.87339e-215
RPL37	0.499801	3.36897e-217
MT-ND3	1.18322	4.9194e-209
RPS9	0.418489	8.42627e-214
LGALS3	1.33321	9.87411e-211
IGKC	2.34408	3.08003e-204
RPL14	0.457754	3.47868e-212
RPS8	0.389499	1.89791e-211
RPL11	0.350898	9.99239e-210
RPS14	0.342895	5.00111e-207
TXNIP	1.65114	3.35373e-190
DPYS	3.16129	2.74475e-186
TSC22D3	1.93519	5.303e-184
RPS24	0.443157	7.20876e-190
LMO3	1.76675	2.93276e-182
RPS27A	0.34236	7.34008e-188
RPL8	0.402061	7.57639e-186
RPS27	0.321579	5.45373e-183
FKBP5	2.33433	8.79039e-175
RPL5	0.448686	8.10762e-182
MT-ATP6	0.939905	2.04991e-170
GLUL	1.45756	4.99041e-170
ZBTB16	2.4915	2.3197e-167
RPS3	0.394766	5.9726e-174
RPL24	0.454945	2.8333e-168
RPS25	0.354341	3.48425e-166
MT-CO3	0.593261	9.52373e-158
UBC	0.861351	2.21708e-154
LAMA3	2.4561	3.99521e-149
CLU	1.28672	9.47884e-154
GSTO1	1.23353	9.16375e-151
MT-CYB	0.843101	3.83989e-150
CSTA	1.50206	1.29538e-149
OSBPL1A	1.88244	4.10601e-146
RPS12	0.318473	4.25243e-146
GSTM3	1.84755	1.32894e-140
RPL21	0.369007	2.1244e-144
SEPP1	1.57896	5.46023e-139
MT-ND2	0.704733	2.62413e-140
RPL28	0.310824	1.51821e-140
PRDX6	1.07738	8.331e-138
ENPP1	2.4139	3.40849e-135
MT-ND4L	1.10583	1.10577e-133
RPL7A	0.34911	2.01281e-135
FAM107A	1.90225	4.06251e-130
IFITM3	0.813727	1.71465e-131
CAST	1.24276	9.91176e-130
PDK4	2.14858	1.10989e-126
RPS28	0.294563	5.56533e-130
CEBPD	0.978478	3.2044e-126
RPS23	0.303	9.29218e-128
RPS10	0.488086	6.16139e-127
MT-ND5	0.805547	4.69254e-123
NBL1	1.31949	4.75608e-122
RPL19	0.268951	2.20176e-124
NACA	0.480794	3.27676e-122
MT1X	1.79877	5.15077e-118
CYP3A5	2.40138	1.33477e-116
S100A10	1.03972	2.20607e-118
RPS16	0.339142	2.12035e-118
NUPR1	0.958519	1.05319e-116
IGLC2	2.26097	4.28846e-114
GLTSCR2	0.789707	4.69253e-116
EPB41L4A-AS1	1.10568	1.96262e-113
FN1	1.13075	5.78873e-112
FTL	0.583843	3.43408e-111
GBP2	1.94208	1.04276e-108
NPM1	0.575012	4.52405e-110
RPL35A	0.258042	1.12595e-110
FOS	0.941383	6.67163e-109
RPS18	0.236413	1.7572e-110
RPL18A	0.269217	4.87933e-109
YBX3	0.915555	6.06359e-106
HSPA1A	1.11599	1.002e-104
KIAA1456	3.31642	2.95638e-102
GALNT15	2.87056	5.06929e-102
ALDH1L1	2.63982	1.54527e-101
RPL32	0.247562	4.19445e-104
AQP3	1.47708	8.19921e-102
SPRY1	1.16584	2.64492e-101
PDCD4	1.13086	3.81844e-101
MT-ATP8	1.85675	1.56136e-99
FBXO2	1.18197	9.79808e-99
FBXO32	1.52565	8.90293e-98
DCN	1.09984	7.40487e-97
IER3	1.41779	2.24451e-96
FIBIN	2.26965	4.65542e-93
C19orf33	1.58009	2.86173e-93
RPLP0	0.338344	1.75381e-94
MT-ND4	0.461867	4.47626e-94
RPS13	0.306449	3.4566e-94
SAT1	0.767233	3.65547e-94
SAA1	1.29138	6.41727e-93
GPNMB	1.42027	9.53019e-93
ACADL	3.10699	6.5434e-91
S100A6	0.883245	9.64743e-93
AKAP9	0.901372	4.82573e-91
C12orf57	0.808548	1.86742e-90
ARG2	2.87369	1.67552e-88
EEF1B2	0.632713	3.42207e-90
CCDC3	1.27413	3.62545e-89
SNHG8	0.748028	6.91296e-89
CHPT1	1.71463	9.51496e-88
JUN	0.82128	2.50377e-88
ZFP36L2	0.902839	4.33901e-88
CD81	1.09177	3.00699e-87
EIF1	0.445695	1.59976e-87
PIK3R1	0.895414	8.13089e-87
AKR1C3	2.27105	1.15307e-85
PERP	0.88334	5.58122e-87
MT-ND1	0.58682	6.55095e-86
CPE	0.87945	8.47271e-86
EGR1	0.871208	2.27918e-85
ANXA1	0.977983	2.48891e-85
GNB2L1	0.289173	2.86746e-86
SLC6A1	2.27327	1.0427e-83
EEF1A1	0.211918	2.3405e-85
METTL7A	1.76869	1.61316e-83
HIF3A	1.80571	2.75611e-83
FAU	0.305711	1.36175e-83
ITM2B	0.544146	5.4946e-83
RPL10A	0.269234	2.90538e-83
ING2	1.31056	1.00446e-81
TOMM7	0.497789	3.86351e-82
RPL7	0.308823	4.27048e-81
TMEM204	1.4998	1.61018e-79
KLF9	1.97239	1.59948e-78
RPL29	0.258413	1.80542e-79
MT-CO1	0.370965	4.39307e-79
PNRC1	0.688656	1.25392e-78
KRT17	0.952923	1.5756e-78
MLXIPL	2.87973	4.35618e-77
IGLC3	2.21809	7.86102e-77
DUSP1	0.919838	2.50454e-77
MXI1	1.26759	7.16351e-77
ERRFI1	1.42036	1.02687e-76
MT-CO2	0.451995	2.23322e-77
RPL39	0.256965	3.84886e-77
RPS19	0.204099	3.397e-77
RPS2	0.20906	5.75132e-77
PFDN5	0.4571	7.80209e-76
AKR1A1	0.843656	2.78945e-74
RPPH1	2.07401	1.74651e-72
FXYD1	1.1855	1.39858e-72
RPL22	0.354211	3.89236e-72
CMTM8	1.33696	5.41395e-71
SH3BP5	0.893124	8.41833e-71
RPS21	0.369406	8.27354e-71
C1S	0.880269	4.91166e-70
SELM	0.798329	5.22595e-70
ARID5B	0.825102	3.89512e-68
RIC3	1.2925	9.84094e-68
RPS7	0.231413	1.08172e-68
DNAJB1	0.81506	6.35162e-68
FOXC1	1.10701	1.28253e-67
RPL10	0.174322	2.09805e-68
RPL38	0.308714	6.94043e-68
STOX1	1.39586	2.99994e-67
SESN1	1.6131	2.01383e-66
SFN	1.00856	8.03832e-67
FAM134B	1.52374	2.12337e-66
NFKBIA	0.672401	8.86844e-67
JUND	0.910904	3.82325e-66
SNHG7	0.785798	1.15261e-65
MGST1	1.0647	3.12201e-65
H3F3B	0.300231	9.66027e-66
FOXO3	1.0364	7.67219e-64
LMO4	0.814431	7.80076e-64
RPSA	0.336841	4.31258e-64
PHF3	0.971825	2.45534e-63
KANK1	1.4121	7.29424e-63
IGHG1	2.15587	4.46919e-62
RPL41	0.163092	5.7961e-63
ATP8B4	3.31202	3.31773e-61
DCXR	1.04094	1.07079e-61
CIRBP	0.488596	1.22511e-61
PLP2	0.934958	2.52129e-61
FOSB	0.770836	5.25201e-61
MT2A	0.952332	5.83456e-61
KLF5	1.0499	1.24484e-60
EIF3E	0.544925	9.51186e-61
HEBP1	1.1557	3.11032e-60
JUNB	0.672696	1.37198e-59
ABCA1	1.58744	4.25591e-59
IFIT1	1.14855	3.33165e-59
TSPYL2	1.35839	5.44317e-59
LY6K	1.42171	5.84744e-59
RPS29	0.245687	2.46058e-59
TOMM20	0.766376	1.69665e-57
TIMP1	0.605266	5.74576e-57
DLK2	1.56408	2.33665e-56
AES	0.728257	6.89859e-56
MACROD2	1.64734	4.88079e-55
UFD1L	0.886967	1.04955e-54
BEND5	0.982355	1.83635e-54
TCEAL4	0.61328	1.74302e-54
PURA	1.01803	3.7948e-54
RPL3	0.174188	1.58081e-54
RSL24D1	0.677124	7.64802e-54
ITGA10	2.05171	2.43369e-53
RPL36AL	0.469522	1.04841e-53
SVIL	0.768798	1.99794e-52
RNPC3	1.2007	4.24562e-52
TMEM238	1.8851	1.19545e-51
NPR3	2.05389	2.84354e-51
HSP90AB1	0.351283	1.38863e-51
IL6ST	0.736022	2.16387e-51
HAP1	2.22931	5.99988e-51
HCAR2	1.41506	7.20584e-51
BTG1	0.520559	5.2602e-51
ARL4A	0.832696	1.05789e-50
CFD	1.42432	5.58567e-50
KLK11	1.35914	9.22262e-50
WBP1L	1.21361	1.65601e-49
EYA1	1.2389	2.44847e-49
BOD1L1	0.966278	2.38591e-49
IL1R1	1.14399	3.74025e-49
COL17A1	0.867793	6.41902e-49
PDE1A	1.22376	1.87397e-48
GOLGA8A	1.3931	4.36183e-48
HSBP1L1	1.2369	1.24358e-47
SOD2	0.9117	1.39335e-47
RPL37A	0.18446	2.44227e-47
LL22NC03-75H12.2	1.51326	1.71619e-46
ZFPM1	2.01628	3.30516e-46
SLC2A4RG	0.891981	2.20837e-45
N4BP2L2	0.578911	2.12312e-45
EMP3	0.978682	4.02791e-45
SOCS3	0.704344	3.4457e-45
SERPING1	0.90276	4.40938e-45
EGFR	0.846653	8.33171e-45
LY6E	0.505667	8.53227e-45
ISYNA1	0.72064	1.10619e-44
ARHGAP10	1.25231	2.40699e-44
ECHDC3	1.97181	3.22557e-44
EIF4B	0.612068	3.36083e-44
AKR1C2	2.80485	1.24612e-43
NDRG1	1.08051	1.89644e-43
IL6R	1.78669	3.82752e-43
COPZ2	1.39772	6.69905e-42
RASSF6	1.13247	8.82947e-42
NFIL3	1.41536	1.03817e-41
SEC62	0.490237	8.77115e-42
DDIT4	0.674465	1.4517e-41
RPL23A	0.191324	1.2786e-41
C6orf141	2.50818	5.88106e-41
NRTN	2.00554	8.28045e-41
MALT1	0.96669	5.88056e-41
RPL6	0.18903	3.66827e-41
GADD45B	0.641748	5.59984e-41
EFEMP1	1.69735	9.8147e-41
RP11-160E2.6	1.14028	1.69157e-40
SPSB3	0.795949	1.63927e-40
DTWD1	1.0148	2.17336e-40
NFIC	0.664681	2.89705e-40
CSRP1	0.800122	3.8389e-40
HCFC1R1	0.802466	5.58788e-40
IFI16	0.656206	5.24798e-40
RPS15	0.15667	4.22931e-40
NRG2	2.34089	5.17776e-39
RASSF8	1.29278	5.00943e-39
AMOT	1.72096	6.87669e-39
PTPN1	0.870681	6.60177e-39
APLP2	0.484217	1.49547e-38
F3	1.46972	2.27755e-38
TRAC	1.21246	2.36316e-38
SAT2	0.701447	4.01185e-38
GSTO2	0.894222	4.3795e-38
RASSF9	1.3472	1.35582e-37
ANG	1.81042	5.37708e-37
FHL2	0.965845	1.55317e-36
RPL12	0.157744	2.05414e-36
FOXO1	1.0215	3.65933e-36
CIR1	0.652827	3.39354e-36
CALD1	0.415641	3.9932e-36
IGHA1	2.18027	1.02655e-35
AR	0.98124	9.05622e-36
HIST1H4C	0.555979	7.49275e-36
SP100	0.680888	9.88809e-36
COL7A1	2.00849	1.57839e-35
SOD1	0.381254	1.02449e-35
ATF3	0.717911	2.34284e-35
TENM2	1.27223	3.97487e-35
CDKN2AIP	1.02301	4.75019e-35
DEK	0.499235	4.97974e-35
LMO2	1.01088	6.93999e-35
SLC25A28	1.23764	9.09162e-35
CALCOCO2	0.788718	8.13919e-35
RPL26	0.158928	1.14313e-34
S100A2	0.946141	1.9191e-34
ANP32B	0.509649	1.93838e-34
KLF2	0.941616	3.17161e-34
SGCE	0.727899	1.16801e-33
PCMTD1	0.702162	1.26644e-33
RAPGEF5	0.892219	3.03249e-33
C3	1.02546	4.10507e-33
EMP1	0.804189	4.01115e-33
UBALD2	1.03962	4.90988e-33
UQCRB	0.403074	6.91178e-33
MBD2	1.18246	9.27018e-33
SLC1A5	1.0985	9.31444e-33
ALKBH7	0.528578	8.51452e-33
MEIS2	0.528583	8.85957e-33
RP11-489D6.2	3.22282	1.75493e-32
C8orf59	0.562873	1.2765e-32
C12orf75	0.898814	2.46445e-32
MTUS1	0.614689	2.30843e-32
FAM162A	0.605372	2.42454e-32
PRRG4	0.79934	2.77219e-32
CALN1	0.866166	3.71279e-32
RPS11	0.201022	3.40706e-32
GYPC	0.621953	4.93552e-32
RPS6	0.145838	4.27472e-32
AC007563.5	3.70508	1.03511e-31
ADH5	0.596661	1.06622e-31
KCTD6	1.4173	1.65485e-31
ITGB4	1.0951	2.92585e-31
CPNE3	0.623215	2.70668e-31
IGHG3	2.05826	4.71184e-31
RPS5	0.170488	3.1156e-31
PBX3	1.0448	6.55608e-31
CYBRD1	1.02639	1.0931e-30
NRP1	0.857543	1.07844e-30
FAM213A	0.563485	1.25152e-30
BHLHE41	1.60071	2.76323e-30
IFITM1	0.825949	3.32716e-30
C1R	0.553173	3.9826e-30
DEPTOR	1.3491	4.84894e-30
MAFB	0.886569	5.39198e-30
RSRP1	0.505877	5.19585e-30
TP63	0.852892	5.75928e-30
MTSS1	0.773684	6.36941e-30
ITGB5	1.27617	8.05983e-30
FRMD4B	0.744863	8.82681e-30
CNBP	0.452034	9.08872e-30
FLRT3	0.818548	1.44576e-29
KLF4	0.745695	1.85744e-29
PEG10	0.50749	2.16782e-29
TMEM237	0.908645	3.24688e-29
CASP1	0.974299	4.18647e-29
LAMB3	0.983795	5.27733e-29
CREBRF	0.805119	9.33849e-29
ARHGAP20	1.89485	1.11737e-28
UBE2B	0.557361	9.95613e-29
CAV1	0.61121	1.10944e-28
SULF2	0.976929	1.23563e-28
BRI3	0.529992	1.19197e-28
ERP29	0.44527	1.20632e-28
CMYA5	1.04726	1.43857e-28
NME3	0.580628	2.45848e-28
TAF1B	1.16342	2.84907e-28
SDK1	1.34794	3.19796e-28
EIF5	0.449479	2.86361e-28
CCNL1	0.520715	3.84742e-28
PPFIBP1	0.727176	4.15302e-28
TXLNG	0.956425	5.17066e-28
KRTCAP3	1.07763	7.35447e-28
OSBPL6	1.91121	8.45152e-28
GNAS	0.426868	6.58991e-28
PRSS23	0.63464	8.2299e-28
SGF29	1.12135	9.89857e-28
CHD9	0.544019	9.88496e-28
LETMD1	0.754456	1.05834e-27
CCND3	0.855573	1.10502e-27
GINM1	0.676071	1.15791e-27
TACC1	0.806511	1.68004e-27
YPEL3	0.635335	1.96979e-27
RFNG	1.12269	2.56338e-27
HBP1	0.735979	2.62968e-27
PALLD	0.592738	2.98583e-27
RPL23	0.19145	2.93324e-27
IER5L	0.947162	4.23459e-27
COPS2	0.723775	6.01748e-27
KLF15	2.67042	7.87496e-27
ZCCHC11	0.619422	8.83844e-27
OLAH	3.64042	1.21319e-26
BCAM	0.514299	1.01117e-26
UBA52	0.176998	1.10364e-26
IRS2	0.902268	1.43108e-26
LIMA1	0.423191	1.78754e-26
LRPAP1	0.520963	1.87709e-26
ZNF655	0.726448	2.43074e-26
MYBPC1	1.67574	2.79708e-26
ESD	0.465724	2.511e-26
CTSL	0.698109	2.88531e-26
VAMP8	0.467615	3.70871e-26
TAGLN	0.709643	4.53324e-26
FGGY	0.8672	4.89414e-26
FAM161A	0.772749	4.82339e-26
CTGF	0.922744	6.81248e-26
NSA2	0.421358	6.17632e-26
TCEAL3	0.712095	6.83766e-26
ANKRD12	0.533929	6.64269e-26
DSC3	0.98952	8.3018e-26
BTF3	0.250532	1.01086e-25
C1orf21	0.67252	1.41416e-25
TAF1D	0.549927	1.61442e-25
PLEKHA5	0.753198	1.80579e-25
ANKRD18A	1.35636	2.04151e-25
STXBP6	0.769837	2.027e-25
VEGFB	0.956861	2.12712e-25
GRAMD3	0.768908	2.18571e-25
ZC3H6	0.751944	2.38055e-25
TMEM91	1.17836	2.72439e-25
CTSF	0.855402	2.91374e-25
TMEM38A	1.1834	3.34038e-25
EEF1D	0.276909	4.35268e-25
C16orf74	1.47185	6.55175e-25
MCL1	0.567684	5.8986e-25
IFIT3	0.655761	6.22326e-25
EVA1C	1.30401	1.01065e-24
LDLRAP1	1.23622	2.11278e-24
CDH13	0.896006	2.29151e-24
FBL	0.477176	2.10968e-24
UBAC1	0.587528	2.35001e-24
NDRG2	0.653028	2.51992e-24
C2CD4B	1.01642	3.21895e-24
RPS26	0.188126	3.00914e-24
EIF3F	0.350661	3.30683e-24
TMEM59	0.41474	3.50553e-24
KRT222	2.82379	5.67762e-24
RP11-398K22.12	0.864095	7.47914e-24
CSNK2A2	1.00017	8.08194e-24
TMX4	0.820587	8.03657e-24
TMEM243	0.887242	1.32029e-23
TPM2	0.505378	1.4637e-23
TGFBR3	0.815121	2.56555e-23
CACNB4	1.03297	3.473e-23
DIRAS3	1.28801	4.03134e-23
BLVRB	0.515164	3.8239e-23
GATAD1	0.701884	4.01803e-23
GNG7	1.35482	4.39562e-23
ZNF483	1.57531	6.35357e-23
CNN2	0.866254	7.28116e-23
KIAA1217	0.58082	8.23424e-23
POLR1D	0.42443	8.78746e-23
SYTL4	1.88688	1.10991e-22
ZHX3	1.45039	1.34331e-22
UGP2	0.591299	1.81984e-22
ANXA4	0.622853	2.10818e-22
AMD1	0.58542	2.13324e-22
ZBED2	0.465945	2.83548e-22
MYL12A	0.355989	3.01442e-22
MRPL40	0.492609	3.34401e-22
PPP1R10	0.559284	3.72994e-22
RP11-160O5.1	1.63917	4.39094e-22
ANXA2	0.33471	4.61962e-22
RPL35	0.131075	4.62139e-22
RNU11	1.72261	5.99299e-22
ACADVL	0.45663	6.73698e-22
EIF3M	0.439272	8.58788e-22
SNX2	0.629159	8.92274e-22
RBM43	0.908714	1.003e-21
EIF2A	0.580339	1.2551e-21
MPHOSPH8	0.419183	1.41972e-21
SNHG19	0.616423	1.48795e-21
ETS2	0.548917	1.7278e-21
ITGB1	0.402515	2.18482e-21
GALNT1	0.757077	2.31261e-21
AC093673.5	0.726409	2.67921e-21
GHR	1.27316	2.81872e-21
C1orf132	1.42057	3.02576e-21
GOLGB1	0.520801	3.14063e-21
TSC22D1	0.282894	3.20716e-21
ARRDC2	1.01238	3.7803e-21
CRBN	0.585246	4.11909e-21
OCIAD1	0.463179	4.29026e-21
CCDC51	0.982212	5.3132e-21
TNS2	0.926279	5.9224e-21
ORAI3	0.820838	6.49901e-21
LCN6	2.08398	1.00648e-20
ARHGAP24	0.713732	9.15733e-21
ADCY2	1.7752	1.22438e-20
KRT7	0.86723	1.20889e-20
MBNL1	0.609763	1.27697e-20
PPP1R15A	0.441	1.31226e-20
ACTA2	0.481997	1.57367e-20
LRIG3	0.851478	1.6611e-20
TSPAN4	0.577746	1.80756e-20
HOMER3	0.66272	1.86811e-20
CYHR1	0.644902	1.88312e-20
CALM1	0.375847	1.80285e-20
C1GALT1	0.747356	1.92652e-20
RNF13	0.708602	1.95213e-20
FOXP1	0.391368	2.49365e-20
MYL12B	0.306153	2.63692e-20
OTUD6B-AS1	0.588512	3.03366e-20
FXR1	0.456616	3.41455e-20
CITED2	0.477294	3.61874e-20
AAK1	0.477784	4.19291e-20
ADI1	0.454705	4.22619e-20
FAXDC2	1.21076	5.45114e-20
IKBIP	0.614924	5.7079e-20
SPIDR	0.5261	6.10186e-20
CARD16	0.796134	6.79476e-20
DKK3	0.965579	7.50344e-20
ACAT1	0.687844	8.11977e-20
CHST9	1.87224	8.88363e-20
CAV2	0.674734	9.256e-20
HIST1H4E	1.32763	1.43473e-19
TGFBI	0.583462	1.46026e-19
MZT2B	0.305249	1.54066e-19
CDV3	0.662594	1.65328e-19
CEP112	1.26407	3.24307e-19
IMPDH2	0.417869	3.21661e-19
SMC5	0.620741	3.97251e-19
ZFP36	0.439132	3.9753e-19
TMEM14C	0.36842	4.36433e-19
CENPC	0.648951	4.56545e-19
CLK1	0.472182	4.61955e-19
DDB2	0.845859	5.115e-19
MXRA7	0.780707	5.22031e-19
LRRC2	1.18115	5.62662e-19
GSN	0.442879	5.51181e-19
PYGL	1.3295	6.58714e-19
HIVEP1	0.812151	8.37102e-19
MALAT1	0.160054	8.21168e-19
FRAT2	1.08627	9.82941e-19
LINC-PINT	1.3724	1.08914e-18
CEBPZ	0.481778	1.04157e-18
RHOU	0.98942	1.08748e-18
HSPA1B	0.456629	1.07006e-18
RAB13	0.390992	1.07427e-18
CAPN12	1.59883	1.18631e-18
PRKAG2	0.838926	1.33487e-18
FANCE	1.46981	1.56869e-18
RPL17	0.317691	1.46748e-18
XIST	0.51209	1.87293e-18
FAM175A	0.955615	2.38774e-18
BEX4	0.398923	3.26763e-18
TMEM221	1.94147	3.80375e-18
NPFFR2	0.825766	3.83364e-18
PLCB1	1.04883	4.19058e-18
CRYBG3	0.656229	4.42086e-18
RASSF8-AS1	0.893291	4.70774e-18
EDN3	1.01477	4.93054e-18
PTMS	0.369679	5.36287e-18
HEXDC	0.832707	5.66176e-18
CDKN1C	0.534105	6.54666e-18
BPI	2.37289	7.37875e-18
SYF2	0.36049	6.6849e-18
RGS2	0.975904	7.34105e-18
HSPB1	0.249495	7.23601e-18
HACD4	1.29149	8.59984e-18
UBE2M	0.595623	8.36818e-18
LAMB1	0.581874	9.02626e-18
GAS1	0.765028	1.0355e-17
NT5C	0.500793	1.02991e-17
RYR3	1.87834	1.12938e-17
GSTM2	1.42767	1.11032e-17
SDHD	0.541262	1.1973e-17
DHRS4	0.906117	1.31153e-17
SGCA	0.853564	1.83958e-17
MAN1C1	2.24655	2.24092e-17
EMB	1.01785	2.11852e-17
LRP1B	3.22842	2.34627e-17
RNASE4	1.77363	2.40014e-17
RNF39	1.57257	2.58139e-17
LINC00958	1.04067	2.56905e-17
CYR61	0.602926	2.58459e-17
LOXL4	1.89957	3.36116e-17
LTC4S	1.56818	3.31446e-17
TNKS1BP1	0.735357	3.21125e-17
ENPP3	1.43791	3.36834e-17
FHL3	0.857255	3.38305e-17
CTDSPL	0.81302	3.48987e-17
TCEA3	0.924523	3.60726e-17
ARHGAP22	1.53168	3.76243e-17
PLXNB1	1.02272	5.99887e-17
TMTC1	0.818068	7.71413e-17
WBSCR17	1.50106	8.35311e-17
MAP2K2	0.470382	1.03352e-16
EIF3G	0.322917	1.02432e-16
ARHGEF5	1.25053	1.18028e-16
SLC35D2	1.09767	1.19492e-16
EEF1G	0.882691	1.26928e-16
SLC38A2	0.447582	1.33668e-16
ATHL1	1.20781	1.42752e-16
HEXIM1	0.57337	1.36987e-16
GALNT18	0.759238	1.39582e-16
TCEAL2	1.12043	1.46285e-16
SDCBP	0.454169	1.67642e-16
ITGA2	0.623405	1.8652e-16
SORBS2	0.4705	2.0384e-16
ANKRD18B	1.72397	2.21192e-16
GNAL	1.26847	2.18662e-16
JADE2	1.19917	2.36435e-16
INTS6	0.451372	2.35875e-16
NMB	1.07129	2.5452e-16
ZMAT1	1.18308	2.56551e-16
SRGAP3	0.725108	2.581e-16
KLF13	0.660439	2.62239e-16
UBL3	0.645069	2.67682e-16
NFATC2	1.37161	3.28106e-16
GABRE	1.40682	3.25336e-16
EIF3L	0.310185	3.1082e-16
PRPSAP1	0.598789	3.20856e-16
SIX2	0.863404	3.32029e-16
PTGER4	1.42429	3.62874e-16
EPB41L2	0.461476	3.52643e-16
MAGI2	1.50556	4.40197e-16
UBXN1	0.322663	5.45167e-16
CBR1	0.529743	6.66679e-16
PDGFC	0.756041	7.45932e-16
EBPL	0.462078	7.78867e-16
RP11-624L4.1	0.99188	8.54706e-16
SERPINB1	0.634105	1.06808e-15
KDELR1	0.377137	1.09991e-15
HRH1	1.79384	1.27502e-15
NR2F2	0.486225	1.23136e-15
CCDC91	0.626535	1.34277e-15
FGFR2	0.796989	1.51434e-15
ZFAND1	0.592768	1.73587e-15
RNASET2	0.64847	1.85521e-15
ARHGEF35	0.954343	1.89546e-15
SYPL1	0.431394	1.92423e-15
ANOS1	1.12325	2.12882e-15
KAT8	0.614771	2.12836e-15
CHADL	1.08519	2.17811e-15
SMIM19	0.495773	2.31807e-15
ANKRD49	0.773452	2.56593e-15
ITGA6	0.599844	3.10896e-15
CH17-360D5.2	1.06364	3.24769e-15
DSTN	0.303841	3.25217e-15
PLXNA2	0.875387	3.42812e-15
CTF1	1.94494	3.65564e-15
RNF169	0.827178	3.65425e-15
BTBD6	0.990483	3.71032e-15
OXR1	0.566075	3.74147e-15
EZH1	0.75747	3.78911e-15
ARHGAP5-AS1	1.27716	4.19792e-15
TGFB1I1	0.685571	4.10632e-15
BEX2	0.396296	4.2724e-15
IGBP1	0.409557	4.44627e-15
DIS3	0.629683	4.55768e-15
RMDN2	0.939293	4.70823e-15
PAX9	0.433691	5.10748e-15
SLC25A3	0.267661	5.17837e-15
SEMA3E	0.800891	5.814e-15
ABHD5	0.68516	5.77395e-15
SPARCL1	0.40429	6.19978e-15
MARC1	1.31433	6.71978e-15
GBP1	0.575231	6.78408e-15
H1FX	0.370194	7.13172e-15
TMEM173	0.486036	7.20879e-15
B3GNT5	1.0229	8.16147e-15
TCEAL1	0.530437	8.93986e-15
HLA-E	0.325523	8.92138e-15
PTGS2	1.7422	9.60111e-15
AFAP1L1	0.794057	9.28757e-15
PTGDR	1.83301	9.67248e-15
IQGAP1	0.510983	9.54778e-15
NOL8	0.685689	1.01038e-14
ARHGAP6	1.40302	1.15444e-14
NFKBIZ	0.480131	1.17446e-14
RP11-326I11.3	0.792895	1.20249e-14
TAF15	0.476616	1.21686e-14
HLF	1.97973	1.35234e-14
KLHDC8B	0.690469	1.32458e-14
CYYR1	0.734864	1.41621e-14
LINC00339	1.16908	1.48335e-14
OARD1	0.520827	1.52826e-14
MYOF	0.801474	1.79159e-14
OVOL2	1.35293	1.82248e-14
PPWD1	0.762243	1.89301e-14
ACP5	0.824622	1.91625e-14
ZFAS1	0.244519	2.01862e-14
SYNPO2	0.457301	2.07672e-14
ENOX1	1.1747	2.38009e-14
MLH3	0.720017	2.37819e-14
MIR497HG	1.38012	2.59574e-14
HYI	0.577825	2.92538e-14
ALDH2	0.342363	2.91343e-14
TUSC1	0.597714	3.41138e-14
CLK4	0.607071	3.52533e-14
SOX15	0.753399	3.7656e-14
FRA10AC1	0.535478	4.26412e-14
APPL1	0.439654	4.26935e-14
IGFBP2	0.350224	4.46741e-14
ZC3HAV1	0.562851	4.75456e-14
PAPPA	1.2305	5.41723e-14
CDK2AP1	1.16068	6.009e-14
KRR1	0.475008	5.90091e-14
NUMA1	0.524141	6.78621e-14
H2AFX	0.504148	7.18032e-14
GXYLT2	0.99216	9.0558e-14
ZYX	0.448838	9.86923e-14
PQLC1	0.588647	1.11429e-13
RBBP8	0.477737	1.29715e-13
ST13	0.260121	1.31138e-13
BOC	0.715612	1.39861e-13
LRRK2	1.36481	1.62976e-13
ARHGAP5	0.4905	1.68055e-13
CTNNAL1	0.548113	1.71957e-13
CWF19L2	0.449982	1.84487e-13
CCNB1IP1	0.51255	2.05738e-13
SEPW1	0.288958	2.05215e-13
CHCHD10	0.440002	2.09242e-13
PHF1	0.723209	2.42732e-13
ZRANB2	0.34094	2.66799e-13
ROCK2	0.538204	2.75922e-13
LNX1	1.04938	2.88396e-13
BRD1	0.774327	3.18859e-13
GCC2	0.429083	3.19654e-13
SWAP70	0.597684	3.23643e-13
ILF3-AS1	0.474076	3.43174e-13
SYNGR1	0.681588	3.56527e-13
KATNA1	0.69362	3.97997e-13
ISL1	0.477747	4.21168e-13
CYP17A1-AS1	2.42991	4.57211e-13
OSER1	0.557163	4.43366e-13
CACHD1	0.962097	4.50912e-13
EPHX2	0.565526	4.45375e-13
TMEM30B	0.735076	4.69127e-13
HIST2H2AC	0.570908	4.64536e-13
IMMP2L	0.847984	4.78835e-13
TBC1D15	0.627982	4.95803e-13
PNRC2	0.351846	5.07729e-13
KCNAB1	1.62479	5.42656e-13
NRBF2	0.51642	5.49837e-13
NMRK1	0.60872	5.71761e-13
TMEM100	0.939372	6.04102e-13
RWDD4	0.530626	6.48463e-13
TLE4	0.515098	6.71642e-13
PALM	0.801554	6.78271e-13
SPATA6	0.61893	7.25116e-13
RND3	0.524913	7.45927e-13
KDSR	0.47613	7.54567e-13
NOSTRIN	0.884945	7.7015e-13
ING5	0.688284	8.74825e-13
CLCN1	3.94684	1.05451e-12
VPS13C	0.491933	9.99129e-13
LIFR	0.430202	1.00974e-12
MGAT4B	0.699429	1.0662e-12
MYL9	0.386651	1.1804e-12
BORCS7	0.41271	1.29533e-12
DENND6A	0.899939	1.36282e-12
RAB4A	0.418706	1.34852e-12
CYB561D2-1	1.54241	1.40051e-12
XXbac-B135H6.15	2.08721	1.42821e-12
HSP90AA1	0.193856	1.40737e-12
C16orf89	1.46361	1.46882e-12
FAM46C	1.16466	1.55869e-12
MET	1.08925	1.61679e-12
CFB	1.03505	1.64378e-12
LRG1	1.08928	1.67248e-12
PACSIN3	0.765428	1.67441e-12
NEDD9	0.563664	1.68913e-12
DIAPH2-AS1	2.42013	1.77047e-12
PRPF4B	0.332809	1.98317e-12
IFNGR1	0.380645	2.14374e-12
TGFBR2	0.525918	2.37551e-12
AHSA2	0.732206	2.52272e-12
HTRA1	0.550019	2.50942e-12
CD151	0.363126	2.60364e-12
HIST2H2BF	1.31859	2.78096e-12
DNAJC21	0.485646	2.83224e-12
ANKAR	0.966166	3.70937e-12
CAPN2	0.437426	3.68605e-12
PIGH	0.739671	3.90444e-12
PAXBP1	0.640572	3.89274e-12
CDYL	0.706761	4.02483e-12
SLC27A6	0.995555	4.32816e-12
MTCH1	0.303708	4.77603e-12
FBXO17	0.609094	4.98518e-12
ZNF787	0.788312	5.643e-12
GABARAP	0.471909	5.6236e-12
PGRMC1	0.386215	6.00993e-12
XPA	0.470101	6.17599e-12
SETMAR	0.80595	6.38852e-12
CCDC59	0.385219	6.49477e-12
ABLIM1	0.542492	6.94368e-12
WASF2	0.283408	6.87202e-12
ORMDL1	0.424301	7.47377e-12
PLPP3	0.352225	7.64019e-12
RP5-1172A22.1	2.8353	8.30137e-12
PVT1	1.62692	8.26462e-12
ECH1	0.310694	8.14918e-12
PPARGC1A	1.04319	8.41791e-12
RP11-326C3.11	1.58089	8.55528e-12
ABTB1	0.79857	9.21451e-12
SAP18	0.245696	9.24073e-12
EIF3D	0.293859	9.29135e-12
RSL1D1	0.292397	1.05791e-11
FBXO9	0.452571	1.20379e-11
HELQ	0.843012	1.25222e-11
TMEM54	0.657043	1.35688e-11
EIF1AX	0.277946	1.34914e-11
ABCG1	0.752693	1.37825e-11
PCDH9	0.765534	1.43291e-11
ACBD4	1.23719	1.55919e-11
CDKN1B	0.474788	1.53328e-11
WASL	0.509853	1.56048e-11
CAMLG	0.34203	1.6143e-11
PDLIM1	0.224121	1.75972e-11
PDXK	0.392081	1.84811e-11
SERGEF	0.769025	1.92027e-11
KCNG1	1.8823	1.95884e-11
ZNF141	0.981852	1.98299e-11
CRIP1	0.501015	2.08115e-11
CNOT6L	0.513747	2.09896e-11
CREG1	0.449586	2.15117e-11
ANPEP	1.62562	2.28653e-11
SARAF	0.297799	2.27275e-11
FCGRT	0.278462	2.3656e-11
COL4A3BP	0.560868	2.63755e-11
ZNF595	0.929936	2.7101e-11
PEBP4	1.57565	2.76319e-11
GTF2B	0.519271	2.69954e-11
ARID4A	0.507365	2.91393e-11
LYSMD2	0.644117	3.04151e-11
SIN3B	0.748429	3.06951e-11
GCNT1	1.26266	3.16351e-11
FBXO4	1.00296	3.17419e-11
TECR	0.310611	3.13857e-11
CBX7	0.932084	3.40674e-11
JAM3	0.759398	3.54369e-11
BCL7C	0.403778	3.5454e-11
AKAP12	0.351379	3.56797e-11
RP11-296O14.3	1.56645	3.7593e-11
OSER1-AS1	0.862067	4.05375e-11
ZBTB38	0.488091	4.68571e-11
LIFR-AS1	1.07971	4.76764e-11
FHOD3	1.26221	4.9156e-11
LINC01139	0.574212	5.00347e-11
CCDC28A	0.634894	5.09882e-11
CTSZ	0.496954	5.20054e-11
KCNC1	2.08734	5.61838e-11
CREBZF	0.586027	5.78038e-11
BTG2	0.310027	5.89852e-11
GNMT	2.05554	6.12483e-11
MYADM	0.507413	6.0057e-11
ANXA13	2.22326	6.31912e-11
PART1	0.480397	6.2395e-11
SPG20	0.455904	6.29965e-11
LAMTOR4	0.255858	6.53136e-11
PHLDA1	0.409639	6.86769e-11
FAM227B	0.957933	6.9605e-11
C9orf3	0.604925	6.99987e-11
ADGRA3	0.913081	7.50743e-11
OTUD1	0.92983	8.21309e-11
KIZ	0.7571	9.59647e-11
CRYAB	0.408359	9.45542e-11
MYLIP	0.430444	9.85741e-11
NOA1	0.606708	1.00228e-10
AHCYL2	1.27568	1.02398e-10
ADARB1	0.918218	1.03612e-10
FAM50B	0.734963	1.04465e-10
LPCAT3	0.575264	1.04701e-10
GPRASP1	1.28516	1.06488e-10
TLN1	0.368257	1.07597e-10
TIPARP	0.687491	1.10018e-10
DDIT3	0.47555	1.14509e-10
PPIL4	0.4173	1.1925e-10
ZNF358	0.570318	1.2251e-10
TGM1	1.07218	1.26594e-10
BBOX1	1.15162	1.31963e-10
PDE4A	1.5121	1.37012e-10
ARL14EP	0.432134	1.50328e-10
DDX3X	0.326727	1.55083e-10
EIF1B	0.311841	1.55444e-10
PTPN12	0.395775	1.61221e-10
ADHFE1	1.41062	1.7088e-10
OSMR	0.575634	1.79448e-10
MPG	0.405777	1.85303e-10
FUCA1	0.557997	1.88091e-10
ANKS1B	1.02954	1.94847e-10
NADK	0.692157	1.98504e-10
SCARA3	0.519995	2.02634e-10
PARP10	0.585226	2.10037e-10
HTR2A	1.2125	2.36783e-10
NOXA1	0.988358	2.38198e-10
EIF3H	0.235766	2.37781e-10
KIF2A	0.409459	2.40616e-10
NCKAP5	0.825255	2.54676e-10
COMTD1	0.612582	2.66718e-10
MYC	0.457058	2.70324e-10
FAM234B	1.32964	2.85794e-10
TRIP10	0.587541	2.84621e-10
BDH2	0.434764	3.02481e-10
LEPROT	0.291521	3.06571e-10
CERS2	0.621039	3.21791e-10
CSNK1G1	0.581605	3.31003e-10
RGN	1.8775	3.4948e-10
EBAG9	0.469166	3.90355e-10
ALDH6A1	0.664914	3.95488e-10
RP11-660L16.2	1.18169	4.33556e-10
IGHG4	2.15886	4.42141e-10
ADCK3	0.674331	4.40269e-10
KIAA1551	0.606978	4.42171e-10
POLR1E	0.678807	4.43255e-10
EMC2	0.490057	4.42944e-10
DSG3	0.436763	4.41826e-10
WASF3	1.19224	4.58169e-10
DDR1	0.402854	4.53117e-10
ZNF638	0.404733	4.66748e-10
SHPRH	0.501699	4.90313e-10
CNTN4	0.603739	4.91248e-10
MED30	0.501999	5.04236e-10
IGFBP4	0.339608	5.22589e-10
PRNP	0.374449	5.25892e-10
NPTN	0.711587	5.51265e-10
HIVEP3	0.685109	5.58074e-10
OTULIN	0.640059	5.64155e-10
ASH1L	0.350197	5.89364e-10
TRIM4	0.615382	6.17078e-10
RP11-710C12.1	1.39387	6.40552e-10
CPNE8	0.652523	6.40124e-10
SERTAD4-AS1	0.979503	6.53292e-10
RN7SL832P	0.838008	6.59238e-10
COX6B2	1.07068	7.04349e-10
EXPH5	0.789284	7.10289e-10
AXL	0.637168	7.0997e-10
DSG2	0.423733	8.00592e-10
HADHB	0.355125	8.01976e-10
CD9	0.271591	7.93487e-10
ZNF219	0.767515	8.13625e-10
DNAJC4	0.422766	8.09975e-10
DDRGK1	0.384276	8.5008e-10
EIF2S3	0.33464	8.87416e-10
UPF2	0.311122	8.91122e-10
PPP1R14C	1.59206	9.2411e-10
ST3GAL1	0.633423	9.56334e-10
ANKRD20A4	2.48702	9.82319e-10
COBLL1	0.637524	9.61333e-10
RHOD	0.607768	1.00205e-09
PINK1	0.522813	1.0059e-09
NTRK3	1.13765	1.03095e-09
ST7-AS1	1.74452	1.04834e-09
EEA1	0.451895	1.05577e-09
POLR3GL	0.429878	1.09123e-09
SLC9A9	0.459621	1.11594e-09
C19orf66	0.425256	1.11734e-09
GAL	1.24798	1.20413e-09
LMNA	0.270577	1.25641e-09
TRIM52	0.799724	1.29162e-09
AC079630.4	1.80731	1.33148e-09
C1RL	0.622108	1.36552e-09
ZNF708	0.70437	1.37325e-09
IER5	0.432573	1.43156e-09
ABHD17A	0.424083	1.44672e-09
ANXA8L1	1.25361	1.53904e-09
KIAA1755	1.40125	1.55375e-09
GSTP1	0.184413	1.53491e-09
SPAG9	0.376878	1.57089e-09
NIFK	0.327922	1.66467e-09
DDX50	0.385407	1.68946e-09
THEM4	0.646813	1.74232e-09
FLJ20021	0.696593	1.78118e-09
FHIT	0.471763	1.78372e-09
PCF11	0.394852	1.78752e-09
EAPP	0.317654	1.914e-09
GSTM5	0.962018	1.93757e-09
NFIX	0.476988	1.99952e-09
MARVELD1	0.701991	2.19035e-09
GGNBP2	0.336405	2.21508e-09
AC012668.2	0.884331	2.24969e-09
USP31	0.658826	2.2574e-09
USP53	0.493792	2.25137e-09
SH3GLB2	0.517056	2.26659e-09
FAT3	1.04287	2.28711e-09
RGS9	2.32843	2.36482e-09
UFSP2	0.453386	2.516e-09
GPR108	0.481433	2.62706e-09
EIF2AK4	0.415786	2.65794e-09
NDUFAF2	0.383049	2.6921e-09
RNU12	0.662239	2.71436e-09
HIST1H4B	2.8874	3.05122e-09
SMDT1	0.217258	2.95404e-09
PLK2	0.357641	3.09842e-09
CPAMD8	0.832385	3.22605e-09
RP11-736K20.5	0.996829	3.25261e-09
EYA4	0.585714	3.26867e-09
KMT2B	0.724483	3.40665e-09
NR3C1	0.343661	3.39903e-09
TIMP3	0.374392	3.4071e-09
FOXJ3	0.572896	3.42554e-09
FBXW11	0.460244	3.44282e-09
OAS1	0.417881	3.48319e-09
FBLN1	0.314249	3.50121e-09
TRNP1	1.24226	3.63224e-09
LPAR6	0.364891	3.63176e-09
SMAD9	0.861839	3.78012e-09
SETBP1	0.627825	4.02315e-09
SCNN1G	1.39389	4.07835e-09
SLC16A11	0.951379	4.22053e-09
MPPED1	2.14488	4.33905e-09
CPSF3L	0.420513	4.26255e-09
QKI	0.387059	4.28099e-09
CTD-2336O2.1	0.452308	4.30056e-09
XPC	0.403087	4.33932e-09
PARD3	0.549035	4.57376e-09
ARHGEF28	0.576761	4.6458e-09
SNAPC1	0.463816	4.85025e-09
RP11-326C3.2	1.93709	4.97978e-09
RP11-154H23.3	1.38782	5.25914e-09
TKTL1	2.48906	5.44849e-09
SLC25A21-AS1	1.01685	5.39286e-09
PHKA1	1.39985	5.56661e-09
SRRM2	0.209757	5.72645e-09
ARHGAP21	0.421754	5.82367e-09
OGFRL1	0.403537	5.91542e-09
CCL28	1.2929	6.21239e-09
MCFD2	0.425217	6.50412e-09
ADORA2B	1.92145	6.71335e-09
WNT5B	0.951346	6.65874e-09
CA4	1.31374	6.88317e-09
RSBN1	0.396196	6.99738e-09
RP11-467L13.7	0.607444	7.11548e-09
ECI2	0.37282	7.13783e-09
EXOSC8	0.397758	7.33583e-09
TMEM168	0.630334	7.5234e-09
AFF1	0.639785	7.70264e-09
GALNT5	1.52305	8.02543e-09
RNF135	0.58318	7.99106e-09
GPR87	0.72174	8.38577e-09
PRKCE	1.02684	8.43333e-09
AATF	0.487087	8.4418e-09
FERMT1	0.539201	8.70726e-09
FARP1	0.494027	8.70881e-09
CHURC1	0.290197	8.69147e-09
NDUFC1	0.225267	8.73044e-09
ARMCX1	0.506159	9.03665e-09
RYK	0.537222	9.36305e-09
AHNAK	0.296304	9.35954e-09
ACSM3	1.09154	9.76723e-09
PTRF	0.30717	9.67751e-09
VPS36	0.388846	1.04343e-08
NSUN6	0.52395	1.09124e-08
NUCKS1	0.188252	1.09305e-08
FKBP8	0.248876	1.1113e-08
EHD2	0.480865	1.12229e-08
LTB4R	0.524739	1.12385e-08
IER2	0.243656	1.13162e-08
NAA16	0.577679	1.15721e-08
RILPL1	0.83655	1.21125e-08
DHRS3	0.624207	1.21119e-08
PER1	0.758471	1.28013e-08
ACBD6	0.36612	1.28542e-08
BISPR	0.819976	1.31511e-08
WDR13	0.379926	1.30653e-08
SPHK1	0.60886	1.38379e-08
STX11	1.33142	1.41412e-08
LARP7	0.310281	1.40798e-08
RAB34	0.302579	1.44638e-08
TACR1	1.84492	1.48712e-08
PLEKHF1	0.671859	1.58055e-08
CSDE1	0.249878	1.57683e-08
RABGAP1	0.443741	1.59748e-08
ATP1A1	0.310244	1.59749e-08
MAFF	0.451129	1.65829e-08
SOBP	0.394207	1.70527e-08
RP11-182L21.6	0.612737	1.717e-08
RPS6KA5	0.503069	1.72584e-08
PMPCB	0.35038	1.72539e-08
PDCD10	0.352677	1.73757e-08
SCNN1A	0.687794	1.76212e-08
ZC2HC1A	0.372399	1.82297e-08
TIMP4	1.07239	1.86577e-08
TESK2	0.930062	1.89541e-08
SLC20A2	0.548824	1.91077e-08
DEF6	0.803694	1.91875e-08
MBTPS1	0.450485	1.90936e-08
RSBN1L	0.28136	1.92003e-08
PLSCR4	0.624398	2.01278e-08
TRIM23	0.751673	2.04023e-08
TP73	0.667325	2.07835e-08
SAP30L	0.666362	2.14898e-08
TP53I13	0.493169	2.20013e-08
ATE1-AS1	0.79867	2.25097e-08
ISG15	0.294535	2.2999e-08
SRSF7	0.234078	2.33898e-08
CTDSP1	0.419291	2.51464e-08
THRB	0.768492	2.53885e-08
ELP2	0.43463	2.54418e-08
IDNK	1.02595	2.66792e-08
XPR1	0.70739	2.73767e-08
MLLT1	0.602418	2.88101e-08
NUPR2	1.01427	2.91433e-08
FCHO2	0.594118	2.92704e-08
EDA	0.844307	2.94954e-08
AHCY	0.382659	3.0229e-08
HIST1H2AG	1.15635	3.11296e-08
CTA-29F11.1	0.563453	3.15588e-08
CALHM2	0.80258	3.51582e-08
FAM185A	0.866834	3.51774e-08
CPQ	0.599769	3.69709e-08
HIST2H4B	2.12173	3.9705e-08
COL4A6	1.13281	4.13365e-08
PRKAG2-AS1	1.23432	4.2576e-08
JDP2	0.874729	4.26127e-08
VSNL1	1.0261	4.34048e-08
CAMSAP2	0.588542	4.36013e-08
SNHG18	0.494593	4.37797e-08
ZNF280D	0.428423	4.41706e-08
TP53INP1	0.60009	4.43018e-08
DUSP6	0.368432	4.48448e-08
KMT2E-AS1	0.585727	4.63016e-08
TMEM109	0.373674	4.75103e-08
ISCU	0.25475	4.74469e-08
TMEM115	0.451755	4.83624e-08
PMM1	0.490246	4.89772e-08
FMO5	1.63173	5.05338e-08
CCDC47	0.340954	5.21622e-08
RP11-21L23.3	1.68894	5.48122e-08
TGOLN2	0.339042	5.58124e-08
KDELC2	0.652545	5.73785e-08
LTBR	0.403622	5.96095e-08
GSAP	0.664432	6.11146e-08
SEPT7	0.202616	6.14757e-08
ANXA3	0.540155	6.19911e-08
PARVB	0.542615	6.35482e-08
RTN4	0.231279	6.55405e-08
NRG1	1.19974	6.68564e-08
CCBL2	0.582583	6.6541e-08
LRP1	0.469951	6.77013e-08
NUDT3	0.314591	6.86472e-08
POU3F1	0.952718	7.03594e-08
SLC2A9	1.0538	7.15297e-08
CALCOCO1	0.459116	7.44798e-08
ACOT9	0.552913	7.80835e-08
PRKCA	0.906272	7.87258e-08
URI1	0.349606	8.18376e-08
PXK	0.586234	8.4116e-08
ENPP5	0.690722	8.44912e-08
ZNF540	1.23808	8.95282e-08
ANO6	0.650311	8.96509e-08
PDCD7	0.319405	8.95132e-08
SLC27A1	0.821749	8.9988e-08
VPS51	0.342088	9.15423e-08
NFKBIL1	0.421198	9.23506e-08
CIB1	0.327345	9.23754e-08
PRDX1	0.179078	9.74356e-08
AGPAT2	0.421847	9.90463e-08
USP34	0.324149	1.00967e-07
DIRC3	1.41116	1.03338e-07
XAF1	0.350915	1.04956e-07
HSD17B2	1.29691	1.11873e-07
KIAA1109	0.42806	1.11421e-07
HACD2	0.556832	1.1276e-07
LDHD	2.16775	1.16998e-07
SMIM4	0.39788	1.19973e-07
ANKRD36	0.625837	1.25379e-07
ANAPC16	0.208983	1.30414e-07
CTBP2	0.425156	1.32365e-07
RAPGEF3	0.852127	1.3311e-07
HIPK3	0.368956	1.37786e-07
ECSIT	0.425419	1.43308e-07
MAP3K4	0.484654	1.46869e-07
SCNN1B	0.999871	1.58582e-07
GNPDA1	0.397397	1.59132e-07
DFNA5	1.10372	1.6123e-07
KIAA0895	0.907301	1.61151e-07
COX7A2L	0.215134	1.59969e-07
NKTR	0.287393	1.60258e-07
CTH	1.72228	1.6473e-07
CMBL	0.35281	1.65354e-07
DPYD	0.746834	1.72092e-07
EIF2AK2	0.284892	1.78146e-07
TRMT11	0.528373	1.83673e-07
TST	0.54976	1.90455e-07
CD14	1.28758	1.92457e-07
GLRB	1.37658	1.9534e-07
CTD-2089N3.2	0.854034	2.00798e-07
DNAJA1	0.217501	2.00647e-07
AASDHPPT	0.400558	2.04094e-07
PTGES3	0.198047	2.1258e-07
SCAPER	0.420934	2.18257e-07
PDE4C	1.03387	2.24511e-07
LINC00909	0.532446	2.28081e-07
ACSS3	1.02004	2.33711e-07
SLC25A38	0.50387	2.36675e-07
ZNF395	0.573563	2.37316e-07
AZI2	0.367621	2.38724e-07
FAHD2B	0.623754	2.39849e-07
TCP11L2	0.919537	2.49944e-07
SLC25A12	0.680487	2.50305e-07
ZNF622	0.41006	2.57334e-07
INTU	0.494432	2.58441e-07
RBPMS	0.330672	2.59661e-07
PPP1R12A	0.282522	2.62012e-07
PLEC	0.417164	2.65434e-07
RAB7B	1.13327	2.84226e-07
C8orf82	0.452346	2.90279e-07
TMEM87A	0.358182	2.93122e-07
H1F0	0.349276	2.93209e-07
GAS1RR	1.39459	3.04417e-07
TCEA1	0.230596	3.05637e-07
UXT	0.217379	3.116e-07
AC002117.1	1.29456	3.25457e-07
TMEM43	0.478722	3.30373e-07
SEPT1	0.604037	3.34783e-07
LAYN	0.378422	3.42417e-07
GLS2	1.31544	3.45541e-07
ACOX2	0.804022	3.45634e-07
AC145124.2	0.757585	3.46254e-07
FAM210B	0.319812	3.47203e-07
MRPS18C	0.26445	3.51803e-07
GPN3	0.44812	3.55468e-07
NT5DC2	0.572001	3.58711e-07
TRIM28	0.353577	3.61483e-07
RRAGA	0.276854	3.68544e-07
SP3	0.428388	3.71244e-07
MINCR	0.645869	3.73855e-07
SOX18	0.598137	3.76098e-07
ADRA2C	1.51655	4.01304e-07
SPRYD7	0.481267	4.027e-07
IGF2R	0.562294	4.0797e-07
CCNG1	0.350319	4.10418e-07
KBTBD3	0.709774	4.14397e-07
EIF3J-AS1	0.397773	4.19188e-07
FAM13C	0.45387	4.19485e-07
USE1	0.34462	4.23244e-07
HSD17B12	0.342016	4.26446e-07
PCM1	0.247127	4.35398e-07
ALDH3A2	0.37067	4.43764e-07
GJA1	0.435589	4.73799e-07
PIR	0.572116	4.83606e-07
AP001372.2	0.86608	4.89094e-07
VEZF1	0.345382	4.91228e-07
GDF7	2.28624	5.00082e-07
NDE1	0.419187	5.06672e-07
UTP23	0.413004	5.12912e-07
PSMG4	0.365694	5.21995e-07
RP11-337C18.8	0.899252	5.3758e-07
GSTM1	1.54875	5.45685e-07
LINC01564	3.98789	5.66218e-07
DENND4C	0.534612	5.59966e-07
TPRG1-AS1	2.34139	5.79179e-07
ELMO3	1.02529	5.77674e-07
CENPB	0.588784	5.83298e-07
CATSPERG	1.42663	5.99131e-07
AHI1	0.350756	5.99776e-07
SLC16A12	1.59605	6.51226e-07
RP11-245D16.4	0.799105	6.51667e-07
MIPOL1	0.654222	6.545e-07
SOS2	0.609872	6.54532e-07
SCARB1	0.853637	6.6829e-07
SLC38A1	0.291924	6.67963e-07
EPAS1	0.408724	6.69716e-07
CDCA7L	0.526813	6.73585e-07
PAWR	0.32513	7.1009e-07
FAM3A	0.41519	7.37082e-07
TCN2	0.64952	7.42802e-07
ADGRD2	1.46264	7.60816e-07
CLIC1	0.198987	7.597e-07
ZNF148	0.331931	7.61564e-07
TNFSF12	0.594445	7.67541e-07
PPP4R3B	0.395941	7.68754e-07
PELI3	1.14813	7.91225e-07
ZNF292	0.302295	8.16173e-07
CCDC71L	0.634109	8.4698e-07
NFE2L2	0.236474	8.4423e-07
ZNF658	0.861459	8.49901e-07
SERINC3	0.335184	8.54762e-07
KCNQ5	3.1205	8.77666e-07
PAXIP1	0.702359	8.71033e-07
MEX3B	0.896543	8.78938e-07
RP11-983P16.4	0.835499	9.25919e-07
IRF9	0.370277	9.34747e-07
CCT4	0.229461	9.36228e-07
TMBIM4	0.263126	9.45443e-07
ADM	0.554053	9.51966e-07
KHDRBS3	0.334474	9.75311e-07
STAG1	0.362605	9.94069e-07
RP11-44F21.5	0.484897	9.99542e-07
TRIM73	0.779516	1.0641e-06
COL8A1	1.13428	1.06827e-06
ATP6V0E1	0.176854	1.06389e-06
GPD1L	0.995916	1.08e-06
TRPM7	0.477682	1.08613e-06
PHF20	0.301183	1.09786e-06
AQP1	0.385364	1.14915e-06
THRA	0.411065	1.24928e-06
CD79B	1.0131	1.2629e-06
RP11-290L1.2	1.11311	1.30077e-06
CD46	0.311062	1.2932e-06
MSANTD3	0.6355	1.3046e-06
KLHDC1	1.08011	1.33141e-06
ECE1	0.411887	1.38671e-06
CPSF4	0.520712	1.40602e-06
INTS6-AS1	0.851229	1.42307e-06
KRIT1	0.32248	1.50648e-06
CNTLN	0.395536	1.54448e-06
ALDH1L1-AS2	2.89125	1.59325e-06
FOXG1	0.409263	1.60942e-06
C3orf58	0.373871	1.65434e-06
TMEM27	1.63794	1.67134e-06
KLHL13	0.856742	1.67915e-06
CRNKL1	0.42956	1.68467e-06
PTPN14	0.537443	1.705e-06
PTPRA	0.321349	1.70439e-06
PJA2	0.305534	1.76405e-06
EPC2	0.444667	1.82262e-06
RP4-756G23.5	1.18403	1.84656e-06
CDC14A	0.721107	1.88857e-06
GRASP	0.598994	1.88578e-06
CEBPZOS	0.343998	1.91315e-06
GOLGA8B	0.540955	1.93771e-06
PIK3CA	0.491829	1.94973e-06
CAPN7	0.364235	1.95806e-06
HYAL1	1.4395	2.00586e-06
KANSL1L	0.600593	2.00423e-06
TNFRSF10B	0.611541	2.03312e-06
LINC00667	0.384474	2.04076e-06
ZNF524	0.475802	2.06395e-06
ISM1	1.27918	2.13746e-06
PTEN	0.341694	2.1292e-06
RBM22	0.33602	2.14738e-06
RNF215	0.962565	2.16492e-06
SLC16A7	0.762287	2.16918e-06
HSD3B7	0.677491	2.19897e-06
FGFR1OP2	0.348369	2.19664e-06
THUMPD1	0.330031	2.20087e-06
CDC40	0.302658	2.25311e-06
FAM150B	0.824567	2.28037e-06
GIMAP7	0.486347	2.36281e-06
RPF2	0.365673	2.39139e-06
USP15	0.376801	2.41568e-06
MTMR11	1.12533	2.45469e-06
SLC27A3	0.468048	2.4474e-06
PHB2	0.225725	2.46647e-06
RB1CC1	0.326962	2.51211e-06
RP11-1102P16.1	1.20436	2.53663e-06
HIST4H4	1.11042	2.57362e-06
SERPINE1	0.861312	2.57843e-06
RPUSD4	0.517586	2.59291e-06
RERGL	1.01303	2.71729e-06
ARHGAP26	0.392464	2.75101e-06
MAP3K5	0.662712	2.81758e-06
MCAM	0.383529	2.84484e-06
LCA5	0.700402	2.99548e-06
SNHG9	0.250004	2.9973e-06
FAM92A1	0.534555	3.01832e-06
ELF2	0.300106	3.07572e-06
SLC25A36	0.283934	3.30136e-06
ZNF853	0.913123	3.35421e-06
PQLC3	0.656508	3.3715e-06
RP11-46D6.1	1.95503	3.41774e-06
CGNL1	0.460765	3.45437e-06
CEP44	0.554776	3.51478e-06
RNF212	0.730463	3.55003e-06
ZNF195	0.483299	3.59729e-06
TMEM64	0.665896	3.67196e-06
TNFRSF10D	0.681128	3.72586e-06
RFC1	0.239573	3.89e-06
KITLG	0.541319	3.90659e-06
ZSCAN26	0.658821	4.0373e-06
RP11-1000B6.3	0.688213	4.06983e-06
SURF1	0.285862	4.09622e-06
SON	0.143757	4.11534e-06
MTL5	1.06967	4.1783e-06
C2orf74	0.480464	4.17415e-06
LINC00921	1.22166	4.35067e-06
MAOB	1.55628	4.37391e-06
RAB12	0.712247	4.47286e-06
ATRX	0.220618	4.54222e-06
AIG1	0.404432	4.57927e-06
TLE2	0.557204	4.68531e-06
SSPN	0.304022	4.74004e-06
B4GAT1	0.498719	4.79515e-06
GMPS	0.376286	4.95302e-06
FOXN3-AS1	1.06236	4.98828e-06
MBNL1-AS1	1.12433	5.14667e-06
FSIP2	1.37606	5.17177e-06
AVPI1	0.586475	5.27545e-06
C1D	0.290432	5.31983e-06
PANX2	1.45522	5.45074e-06
XRRA1	0.295584	5.52823e-06
OGFR	0.387557	5.65449e-06
ANKRD6	0.550402	5.67282e-06
MBD4	0.34787	5.66671e-06
WDR11	0.379722	5.72177e-06
THAP5	0.37286	5.74915e-06
WDR45	0.322822	5.75196e-06
ZNF786	0.743401	5.92542e-06
CCL23	1.26455	6.06017e-06
NFE2L1	0.29502	6.15654e-06
EIF4A2	0.155313	6.17392e-06
H2AFJ	0.213335	6.17811e-06
SETD6	0.624622	6.2204e-06
CORO6	0.837174	6.30295e-06
TMEM51-AS1	1.77585	6.3672e-06
SLC7A3	1.9286	6.39296e-06
CRTAP	0.330682	6.45515e-06
NTN4	0.736232	6.56942e-06
CPT1A	0.532464	6.84527e-06
PIGV	0.657012	6.99923e-06
PCYOX1	0.371063	7.03483e-06
NXPH3	2.05367	7.11215e-06
RP11-16N11.2	1.05816	7.40637e-06
UPF1	0.429869	7.46746e-06
IQCB1	0.502281	7.63665e-06
PSMC5	0.201523	7.77653e-06
SIVA1	0.182146	7.86546e-06
FAM160B1	0.625373	7.90528e-06
TMEM42	0.387593	7.91096e-06
NEDD4	0.774112	7.93048e-06
RP6-24A23.3	0.911165	8.01497e-06
EID1	0.141105	8.26483e-06
DEXI	0.397755	8.32195e-06
ROM1	0.814923	8.37829e-06
ANO4	2.03539	8.49781e-06
RILPL2	0.451492	8.53618e-06
YTHDC1	0.214794	8.57854e-06
HERPUD1	0.220991	8.65704e-06
FES	0.588567	8.69044e-06
CST1	1.42365	8.80914e-06
RINL	0.810408	8.77749e-06
C5AR1	1.62845	9.1819e-06
KRT6A	0.366913	9.08337e-06
RP11-967K21.1	1.57754	9.24667e-06
TIGD5	0.810354	9.56399e-06
CFH	0.47108	9.5896e-06
PLEKHA3	0.340786	9.88258e-06
RP11-1094M14.11	0.411733	1.00472e-05
ATP8A2	0.502756	1.02156e-05
CCL14	0.542232	1.02927e-05
MAP2K4	0.432564	1.03043e-05
XXbac-BPG27H4.8	1.67764	1.04158e-05
GIT1	0.524235	1.03911e-05
CENPP	0.637791	1.04214e-05
GOPC	0.269912	1.04716e-05
L3MBTL1	0.904143	1.05469e-05
ETFDH	0.463736	1.0737e-05
MED27	0.373996	1.08369e-05
PSAT1	0.374425	1.12413e-05
RIOK3	0.324479	1.17247e-05
DPH6	0.502157	1.20625e-05
EFHC1	0.344764	1.23145e-05
BCAR3	0.544525	1.26428e-05
PROSER2	0.587963	1.29554e-05
MIR99AHG	0.396294	1.2958e-05
PER3	0.555803	1.38462e-05
CTBS	0.494879	1.38422e-05
PUM3	0.297931	1.41125e-05
CPVL	0.975692	1.42473e-05
SRSF5	0.158867	1.43104e-05
HSD17B11	0.40969	1.43385e-05
BEND7	0.792413	1.43734e-05
TBC1D2	0.690372	1.46078e-05
CAMP	2.06606	1.4729e-05
SHANK3	1.0296	1.48362e-05
KLHL24	0.384689	1.49309e-05
ART5	1.64598	1.50512e-05
ECI1	0.249185	1.49631e-05
TGM2	0.397779	1.52938e-05
XKR9	1.59172	1.55677e-05
ZNF18	0.983752	1.57334e-05
TRMT5	0.467618	1.60191e-05
IFT140	0.752296	1.6075e-05
GNL1	0.32646	1.61778e-05
RP11-46C24.7	0.853101	1.62363e-05
MAP3K6	0.641987	1.68523e-05
CFAP97	0.291425	1.7313e-05
EFEMP2	0.270174	1.74454e-05
KCNJ2	0.607428	1.83613e-05
MACF1	0.253974	1.84001e-05
PITPNA-AS1	0.350341	1.88562e-05
SAV1	0.340956	1.88814e-05
TDRD3	0.445598	1.91645e-05
RP11-107N15.1	2.38325	1.93803e-05
PTCH2	0.828106	1.97477e-05
RP1-292L20.3	1.42638	1.98139e-05
FAM76B	0.46747	2.00592e-05
ZNF639	0.461401	2.02098e-05
FBXO44	0.430079	2.02426e-05
GPAT3	1.76341	2.05371e-05
ACACB	0.693097	2.06206e-05
ZNF34	0.665269	2.08406e-05
ZNF510	0.843071	2.12016e-05
FAT1	0.460934	2.11797e-05
WDR74	0.308492	2.19201e-05
AIP	0.285997	2.21682e-05
POR	0.298102	2.25626e-05
ZNF331	0.382789	2.26954e-05
GBAS	0.262188	2.27369e-05
RP11-2B6.2	1.23351	2.33392e-05
RPL15	0.0531148	2.35994e-05
PKN2	0.242997	2.4097e-05
RP11-157P1.4	0.963007	2.42546e-05
MZT2A	0.185148	2.4466e-05
RPP25L	0.307844	2.47355e-05
NUP54	0.391376	2.52432e-05
MBD6	0.508361	2.56621e-05
MACROD1	0.448743	2.62422e-05
PRKRIR	0.390367	2.71213e-05
ZNF33B	0.399537	2.72806e-05
DPY19L2	0.864902	2.77302e-05
THUMPD2	0.378892	2.79344e-05
DMTN	0.811669	2.82261e-05
GMPR2	0.3126	2.81927e-05
SYS1	0.368125	2.8325e-05
RP13-638C3.4	1.20183	2.84674e-05
PYURF	0.189105	2.84121e-05
FEM1B	0.43381	2.87661e-05
PTPRG	0.462484	2.88199e-05
CCDC68	0.826025	2.89199e-05
ZNF706	0.19332	2.92647e-05
MFI2-AS1	0.541172	2.93768e-05
RBM33	0.376755	2.95796e-05
MAP3K3	0.630634	3.02193e-05
OR2A1-AS1	1.11731	3.03481e-05
CEP295	0.449858	3.06093e-05
SLU7	0.28083	3.08783e-05
SFXN4	0.488656	3.11074e-05
ZDHHC17	0.445911	3.12633e-05
SSR3	0.213459	3.13726e-05
ATF4	0.181959	3.13704e-05
C11orf1	0.367845	3.17679e-05
MIER1	0.273067	3.17784e-05
HIF1A	0.232872	3.44659e-05
SLC26A11	0.555657	3.46336e-05
FN3KRP	0.365248	3.47472e-05
TREM2	1.54087	3.4994e-05
FBXL3	0.379571	3.4938e-05
C12orf10	0.262614	3.55512e-05
SEPT10	0.263041	3.84386e-05
C2orf49	0.332378	3.85156e-05
ZNF521	0.435136	3.87634e-05
DDX59	0.521969	3.90024e-05
CCS	0.275263	3.96864e-05
RCBTB2	0.462075	3.9717e-05
ZBTB4	0.421521	3.99383e-05
PSME1	0.180314	4.02845e-05
ZNF334	0.619067	4.06019e-05
SLC41A3	0.410565	4.12177e-05
TMC4	0.43526	4.16663e-05
HAUS4	0.693122	4.19579e-05
TSPAN2	0.641311	4.36593e-05
MBIP	0.35021	4.39766e-05
CLIC5	0.760106	4.42819e-05
STXBP3	0.337346	4.48104e-05
MSH3	0.400697	4.54249e-05
FOCAD	0.641481	4.62813e-05
ATAD3C	0.678131	4.67575e-05
RDH14	0.320662	4.68133e-05
RP4-665J23.1	1.0868	4.69717e-05
AF064858.6	1.61409	4.75982e-05
POLK	0.370851	4.84892e-05
CCDC122	0.463164	4.91232e-05
SNAI2	0.33783	4.91576e-05
LPAR3	1.01998	4.9335e-05
PPP1R13L	0.520334	4.93405e-05
KHDC1	0.653024	4.94725e-05
RP11-334C17.5	0.834542	5.06555e-05
RP11-273G15.2	1.02693	5.09833e-05
RIF1	0.308303	5.0959e-05
ZFHX3	0.322695	5.10098e-05
DGKH	0.481443	5.13874e-05
PHYHD1	0.30342	5.14487e-05
GRAMD1C	0.881624	5.24685e-05
DIMT1	0.402873	5.27946e-05
MYCBP2	0.268113	5.30783e-05
PKP2	0.367172	5.37698e-05
TNFAIP8	0.390285	5.54914e-05
DMKN	0.197759	5.5821e-05
CEP70	0.469438	5.63141e-05
TMEM150A	0.601399	5.68535e-05
ARFRP1	0.295191	5.70077e-05
CCBE1	0.941331	5.75402e-05
STX10	0.302141	5.75968e-05
LINC01024	1.71872	5.80085e-05
WIF1	1.13337	5.92937e-05
CTD-3193K9.4	0.487454	6.01595e-05
NSRP1	0.212454	6.05462e-05
SH3YL1	0.280847	6.18101e-05
RASA3	0.681612	6.6354e-05
JAGN1	0.260382	6.63187e-05
SBDS	0.211501	6.75113e-05
CERS1	1.13369	6.77285e-05
UACA	0.256192	6.83071e-05
CTD-2517O10.6	0.79836	6.88793e-05
MVB12A	0.233647	6.9467e-05
ZNF775	0.580764	7.20437e-05
CEBPB	0.237279	7.23205e-05
TNFRSF21	0.517568	7.25976e-05
ETS1	0.349162	7.28384e-05
STEAP1	1.08665	7.30852e-05
TMEM74	1.03456	7.33985e-05
NAGPA	0.561128	7.34184e-05
C8orf88	1.08245	7.46997e-05
IFRD1	0.258505	7.4804e-05
YAE1D1	0.441381	7.51396e-05
KIN	0.318809	7.55382e-05
ZFC3H1	0.318764	7.65887e-05
AC090498.1	0.156945	7.84294e-05
IFI6	0.186975	7.87589e-05
COX11	0.306208	8.00591e-05
AC116035.1	1.59793	8.07444e-05
B4GALT1	0.302041	8.08758e-05
PCGF1	0.594887	8.10474e-05
SUPT3H	0.481798	8.17973e-05
RNH1	0.165236	8.24791e-05
IRAK4	0.469089	8.31326e-05
TRIM61	0.99515	8.33967e-05
C1orf168	0.361933	8.39166e-05
THNSL2	0.502478	8.46418e-05
EIF3B	0.295282	8.4997e-05
FBXO27	0.86717	8.65529e-05
MED23	0.524444	8.67552e-05
C11orf96	0.339566	8.77955e-05
SNCA	0.354253	8.78715e-05
JAG1	0.388447	8.78835e-05
RAB14	0.19858	8.79076e-05
DALRD3	0.317695	8.82245e-05
CLIP4	0.568861	8.88221e-05
MUC12	0.875193	8.94421e-05
LPCAT2	0.47338	8.9979e-05
UTP14A	0.449753	9.01108e-05
SYDE2	0.679363	9.04729e-05
HSPA2	0.352613	9.1122e-05
FAM73A	0.377554	9.13302e-05
GOSR1	0.266786	9.3631e-05
ALG13	0.390397	9.43133e-05
GABARAPL1	0.319836	9.51343e-05
SPEF2	0.584653	9.67423e-05
SETD7	0.457804	9.69146e-05
ZFYVE9	0.482325	9.74014e-05
AKAP8L	0.285484	9.75702e-05
PDE2A	0.792081	9.77627e-05
PMVK	0.205666	9.8136e-05
NOC3L	0.352845	9.99175e-05
INVS	0.854722	0.00010043
RNF8	0.318678	0.000100297
HPS1	0.368989	0.000100751
PXDC1	0.585115	0.000101054
NOB1	0.261384	0.000101368
PSMD9	0.284001	0.000101995
ESCO1	0.337647	0.000103807
METTL23	0.29434	0.000104312
RP11-630C16.2	0.888535	0.000105443
TNFSF4	2.07914	0.000106208
SNTB2	0.315054	0.000106396
LINC01551	0.253343	0.000106413
RP11-434D9.1	2.13693	0.000110303
HSPA6	0.817684	0.000112064
ZMYND11	0.303603	0.000112737
NDUFAF6	0.447366	0.000113728
SGCZ	2.06925	0.00011487
LDHB	0.142658	0.000114269
CAT	0.262268	0.000116842
EGR3	0.564658	0.000117302
ZMYM5	0.380182	0.000119481
ZNF256	0.926688	0.000120052
CHD3	0.224232	0.0001199
C17orf80	0.482355	0.000121862
GPATCH11	0.422675	0.000121951
ZNF83	0.34127	0.000122756
HDLBP	0.197462	0.000128836
RASL11A	0.866632	0.000129245
CYP2U1	0.849674	0.000130118
FAM184B	0.675724	0.00013815
SULT1A1	0.373925	0.000138619
SIPA1	0.403349	0.000139445
SRFBP1	0.336634	0.000141047
GIMAP1	0.494894	0.000143052
ALDH1A1	0.31683	0.000144832
ATP6AP2	0.202484	0.000145399
RRAS	0.236843	0.000146169
APH1A	0.215449	0.000146653
RGS14	0.47867	0.000147479
ANKRD36B	0.442641	0.000148009
RP11-495P10.1	1.34468	0.000148686
RABGGTA	0.394719	0.000148643
ZNF600	0.754342	0.000149369
NCOR2	0.315047	0.000152632
ACSL3	0.294285	0.000152694
RRAGB	0.427255	0.000154263
CHMP4C	0.537506	0.000154379
DDX42	0.26078	0.000155656
PMP22	0.243742	0.000155669
NPEPL1	0.478923	0.000156831
CBLL1	0.496966	0.000159749
GNPTG	0.344095	0.000160389
TMEM220	0.592169	0.000161013
FLJ31104	1.00652	0.000162735
PDE1C	0.728865	0.000164623
MRE11A	0.439318	0.000164662
ESR1	1.62784	0.000166717
PHGDH	0.259512	0.000167529
LYRM1	0.321118	0.000167977
HPN	1.02127	0.000169546
EXOSC9	0.378784	0.000169635
TMEM246	0.661416	0.000169886
EPDR1	0.703112	0.000170122
GRTP1	0.498384	0.000171089
DMRTA1	0.626264	0.000171352
RP1-78O14.1	1.64527	0.000173192
PTPN13	0.360807	0.000173138
PRICKLE2-AS1	1.16954	0.000176638
LMNTD2	1.23072	0.000177444
DYNC2H1	0.449563	0.000180387
STK38L	0.393316	0.000182219
ANKRD55	1.02221	0.000185009
SUGT1	0.205552	0.000187898
OPLAH	1.35507	0.000188537
NUDT4	0.292498	0.000189349
EGR2	0.377066	0.000190241
DAB1	2.15145	0.000192553
USP25	0.517258	0.000195414
UNC50	0.274154	0.000195353
ITGB3BP	0.303158	0.000195561
RP11-367J11.3	1.02196	0.000198448
SFRP1	0.283148	0.0002017
POLI	0.545522	0.000202914
ZNF396	1.05859	0.00020466
TMEM99	0.313798	0.000206035
DDX54	0.313431	0.000208962
PPP1R35	0.310065	0.000210557
ATF1	0.336619	0.000212109
NAALADL1	0.559444	0.000212601
SORBS3	0.350594	0.000214115
RYR1	0.603779	0.000215535
PRRG2	0.436257	0.000218568
FAM188A	0.465265	0.00021918
UPK1B	0.536317	0.000219028
FAM120AOS	0.26819	0.000220905
TDRD10	1.07479	0.000226799
HECTD2	0.60979	0.000232258
RAPH1	0.564314	0.000235308
BTBD2	0.448778	0.000235272
HIST1H4H	0.503071	0.000238521
EIF3K	0.125153	0.000238874
SLC38A4	0.880076	0.000239858
ARHGAP29	0.239951	0.000239865
TLK2	0.374339	0.000240407
PEX16	0.335709	0.000242411
MED13L	0.289781	0.000242483
CES4A	0.727271	0.000242959
XXbac-BPG299F13.17	0.615553	0.00024514
ACTR6	0.318994	0.00024557
ANKRD9	0.603913	0.000247011
TSTD1	0.1528	0.000247179
ZNF493	0.386629	0.000247647
SEMA4A	0.464801	0.000247866
ICK	0.384539	0.000248979
TNC	0.415381	0.000249319
SLC25A29	0.348943	0.00024964
TNFSF10	0.212286	0.000250808
CCDC174	0.249077	0.000253207
HDDC2	0.232653	0.000253292
RP11-350G8.5	1.9095	0.000256848
RP11-462P6.1	1.81137	0.000259869
RP11-188D8.1	2.70378	0.00026157
RP11-401F2.3	1.0251	0.000266085
NFX1	0.373056	0.000271354
SDCCAG3	0.507964	0.000273002
PLEKHG2	0.456299	0.000278459
RP5-827C21.4	0.639321	0.000282051
HIST2H2AB	1.84549	0.000282931
DNAJB4	0.275018	0.000287873
AUH	0.397179	0.000289647
RP11-732A21.3	0.956143	0.000290219
FZD4	0.482932	0.000291267
CNKSR2	1.14319	0.000291968
MYO1D	0.485621	0.00029191
PNISR	0.129345	0.000291632
NABP1	0.350012	0.000292142
SUN2	0.362733	0.000295887
TOR1AIP1	0.37574	0.000296417
ZNF394	0.382462	0.000300698
KCNJ2-AS1	1.0286	0.00030303
FAM98C	0.386425	0.000303697
RP11-297A16.4	1.23059	0.000307505
ZFX	0.32053	0.000309341
ETV3	0.491025	0.000310185
KIAA1586	0.367133	0.000312112
RPLP2	0.0443659	0.000314446
ARFGAP2	0.253737	0.000316342
AKAP7	0.457341	0.000318939
HOXA-AS2	0.526761	0.000319928
SHE	0.48142	0.00032163
PLEKHH1	0.871709	0.00032204
WLS	0.287388	0.000321697
FAM110D	0.599848	0.000323399
GIMAP8	0.694205	0.000323648
CLTCL1	0.576174	0.00032396
UBE2V1	0.382606	0.000325006
SORCS2	0.515096	0.000325819
SMC3	0.199823	0.00032609
LPIN3	0.51428	0.000326659
REEP5	0.186536	0.000329609
TNS4	0.981828	0.000331416
DDX17	0.141295	0.00033277
ANKMY2	0.460499	0.000333696
SLK	0.316673	0.00034452
MUM1	0.261541	0.000344759
GOLGA6L4	0.826629	0.000347896
SLC3A2	0.227233	0.000348024
GIPC2	0.893525	0.000350588
JMJD1C	0.202827	0.000350156
DICER1-AS1	0.578846	0.000355622
RP11-201E8.1	1.71581	0.000359191
PEX1	0.429253	0.000358528
SORBS1	0.490174	0.000361789
UBR2	0.349799	0.000361686
IFI44L	0.231167	0.000362756
SNIP1	0.505741	0.000369634
SH2D3A	0.578257	0.000376035
ADGRL4	0.367256	0.000376542
RP11-386I14.4	0.421577	0.000380614
TRAF3IP2	0.407918	0.000383956
GDNF	1.14062	0.000384655
MIR193BHG	0.930189	0.000389145
TCP11L1	0.732544	0.000389538
HIST1H2BF	1.31665	0.000395763
FOXN3	0.226746	0.000396475
MPV17L	0.96263	0.000397073
TEX264	0.23611	0.000402208
SMIM7	0.181789	0.000406268
MCCC1	0.393952	0.000406546
CASD1	0.383255	0.000409444
STAG2	0.203317	0.000411911
LINC00885	0.584969	0.000413659
HIST1H2AH	0.697708	0.000413801
NFAT5	0.217655	0.000417109
CFAP36	0.242367	0.000418705
ZFP62	0.435472	0.000419269
CCDC66	0.237332	0.000419027
C9orf66	1.2891	0.000426231
MICA	0.579796	0.000430775
MORC3	0.306166	0.000432982
LONRF1	0.428824	0.000434754
SOCS2	0.28447	0.000439507
ADAMTS9-AS2	1.06048	0.000440708
KIAA2026	0.288673	0.00044575
FAM83B	0.54338	0.000450388
EXOSC6	0.290209	0.000450284
ATP5D	0.120321	0.000450396
CHMP2B	0.234504	0.000459867
CHRDL1	0.602934	0.000466722
AC012358.8	1.1746	0.000469787
KANSL1-AS1	0.597382	0.000478955
SERTM1	5.41986	0.000481569
APOH	2.67205	0.000481137
BEX5	1.00312	0.000489838
DNAJC19	0.197295	0.000492958
DVL1	0.552437	0.00049612
TNFSF14	1.1517	0.000498345
BRIX1	0.257729	0.000498316
TTC32	0.434228	0.00050939
TMEM101	0.264702	0.00051045
STX17	0.30679	0.000524893
RBM26-AS1	0.830491	0.000526618
FBXO21	0.253002	0.000531913
CLDN5	0.235758	0.000532783
MYRIP	0.906096	0.000533535
LTN1	0.314256	0.000534008
MAP7D3	0.332279	0.00053585
EXOC3	0.357227	0.000539547
TRIM35	0.590985	0.000544452
SNX7	0.387326	0.00054804
PPP6R2	0.334061	0.000549098
TMEM259	0.233433	0.000550944
FAM101A	1.3612	0.000556851
KIAA0430	0.339828	0.000558717
BZW1	0.169934	0.000560517
SNHG12	0.252405	0.000567133
ZNF429	0.431395	0.00057233
PLEKHF2	0.304088	0.000576152
UMAD1	0.462759	0.000578967
MROH1	0.433013	0.000581219
RBBP7	0.189979	0.000585281
IGHM	1.42157	0.000590713
RNPEPL1	0.456852	0.000593906
PAN3-AS1	1.20346	0.00059647
TATDN1	0.2589	0.000607334
DOPEY1	0.514289	0.000608988
RP11-70P17.1	2.38422	0.000616259
RBMS3-AS3	0.763503	0.000617621
REV3L	0.264746	0.000620443
PLRG1	0.280425	0.00062896
HBEGF	0.458735	0.00063537
KRT32	0.60464	0.000638712
OSMR-AS1	0.620323	0.00064258
SUCLG2	0.259157	0.000644285
CYP17A1	2.48126	0.000648663
P3H2	0.340023	0.000646871
TAZ	0.43092	0.000648003
LZTS2	0.346619	0.000649921
ITPR3	0.531887	0.00066055
RP11-430B1.2	2.40162	0.000664112
MYSM1	0.388961	0.00066922
TARSL2	0.291482	0.000669406
LIPT1	0.482944	0.000685698
FLYWCH1	0.376208	0.000686363
THAP6	0.36575	0.000692246
ZNF322	0.289155	0.000699371
IGHG2	1.99055	0.000706721
ADIRF	0.19281	0.000705481
FLOT1	0.17883	0.000707028
EGFL7	0.204509	0.000719008
PHOSPHO2	0.494902	0.000745173
GAPVD1	0.305198	0.000745204
STRA13	0.188046	0.000753716
PCNP	0.18168	0.000762515
SLC8B1	0.615173	0.000769174
LINC01127	0.499738	0.000779688
RP11-1007O24.3	1.11972	0.000780277
SDPR	0.367946	0.000781419
DUSP2	0.387758	0.000783165
SPOP	0.204204	0.000790109
AK5	1.32135	0.000807686
CFL2	0.234429	0.000807337
C8orf34-AS1	1.52856	0.000819507
CADM3-AS1	1.35258	0.000821128
CDC5L	0.204869	0.000819574
KAT2B	0.682091	0.000820833
HEXB	0.281221	0.000822058
DENND2C	0.524753	0.000824804
PIK3C2A	0.258307	0.000827034
NUP98	0.389964	0.000829665
FGF22	1.24725	0.00084565
BCL2L10	1.3797	0.000846717
TPR	0.153085	0.000846568
MANEA-AS1	0.81922	0.00084889
ERLIN2	0.348628	0.000849736
PCYT2	0.396527	0.000854184
ZNF181	0.4331	0.000859672
CITED4	0.398808	0.000898186
SNX16	0.446982	0.00090653
ZBED6	0.330117	0.000907793
CYSTM1	0.227194	0.000908126
GSTM4	0.360016	0.000909954
STON1	0.814144	0.000921144
PHLDB2	0.377058	0.000932427
MAML3	0.352623	0.000938
DZIP1L	0.857993	0.000940544
IGFBP7	0.133291	0.000942335
CACYBP	0.185878	0.000944794
GALNT3	0.586746	0.000948725
ACTN1	0.243027	0.000949307
TET2	0.299757	0.000954526
C15orf61	0.246957	0.000958289
LINC01354	1.20198	0.000962758
ZNF295-AS1	2.14523	0.000963981
FLJ37453	0.384322	0.00096763
RAB38	0.360993	0.00097666
SLC45A4	0.648596	0.000980993
CTDSP2	0.227324	0.000983961
INADL	0.312647	0.000986263
SERPINF1	0.156772	0.00098685
AC144652.1	0.91877	0.000997349
AC113189.5	0.443645	0.00100485
PRSS35	0.673393	0.00101093
NR2C2AP	0.375931	0.00101806
PTGR2	0.56293	0.0010222
DUSP23	0.187332	0.00102478
TKT	0.199604	0.0010483
CDK13	0.290297	0.00104902
LINC00923	1.19503	0.00105479
RP11-92G12.3	1.23147	0.0010606
SH3BGRL2	0.418236	0.00106546
AC058791.1	0.789762	0.00106949
FRMD6-AS1	0.484545	0.00106912
GATSL2	1.17479	0.0010725
PCDHGA5	0.881681	0.00107541
ZBTB44	0.259963	0.001079
NT5C3B	0.25198	0.00109459
ZNF641	0.48447	0.00109709
EIF2D	0.298061	0.00109959
IL11	1.22284	0.00110215
PDE4D	0.430301	0.00110739
DOCK11	0.696507	0.00111159
DNTTIP2	0.238553	0.00111583
ZNF567	0.414673	0.00111774
TMED5	0.361548	0.00113446
RPS6KA1	0.530967	0.00114052
USP7	0.281771	0.00114645
PLCB4	0.410051	0.00114806
CDCA7	0.292132	0.00115605
NR4A1	0.233586	0.00115975
RRP1	0.288764	0.00116195
EMC3	0.214623	0.00116211
LIN7C	0.330313	0.00116884
PTGR1	0.242697	0.00116884
MCPH1	0.323517	0.00118951
[truncated: 2 more rows]

## Sheet: cTEC lo
	logfold	pvalue
MDK	1.71298	0
CCL25	2.65413	0
RPS17	0.925526	0
RPS15A	0.554652	0
PTMA	0.632657	0
RPS2	0.504779	0
RPL31	0.694776	0
RPL13A	0.451524	0
RPS18	0.425354	0
THY1	1.65713	0
RPS8	0.457947	0
RPL32	0.404808	1.08257e-278
CXXC5	1.5512	8.74221e-264
RPS19	0.413357	5.79908e-275
RPS15	0.390992	3.5333e-252
LGALS1	1.21518	4.62276e-245
PLTP	1.4273	5.42629e-238
PSMB11	1.70477	3.52829e-233
RPL15	0.395309	7.6395e-239
RPS14	0.362081	4.28474e-239
GJB6	2.8144	2.70689e-210
RPL11	0.358199	6.04429e-220
RPLP1	0.330356	5.57666e-214
S100A14	1.02981	1.95943e-204
MEG3	1.21374	9.65035e-199
TSC22D1	0.883762	2.88357e-199
RPS7	0.41793	3.97482e-197
PAX1	1.40444	1.19555e-188
RPL26	0.371101	1.03387e-178
RPL12	0.356911	5.67589e-173
RPL29	0.395871	6.32048e-168
RPL35	0.369531	1.98707e-165
PEG10	1.15741	1.90009e-159
RPL23A	0.372477	3.07903e-161
RPL10A	0.384809	4.24564e-160
RPL27A	0.359921	5.65916e-159
NCL	0.845621	7.29219e-154
HMGB1	0.725516	1.26053e-151
RPL4	0.599121	1.61105e-148
RPL13	0.257151	3.43447e-149
ZFP36L1	0.905649	1.22815e-141
APLP2	0.992805	3.6396e-140
RPS6	0.31545	3.8869e-142
CXCL14	1.22998	5.36484e-138
RPS4Y1	1.13806	3.71849e-137
RPL10	0.263708	5.48956e-138
RPL35A	0.303043	4.14849e-136
RPS16	0.362133	4.28402e-134
RPL7	0.426646	9.10131e-132
TDGF1	1.75415	4.23184e-127
GNG11	1.00123	7.70637e-128
RPL27	0.432113	1.41429e-127
GNB2L1	0.369638	2.04576e-127
ALCAM	1.54687	3.04528e-123
RPL39	0.326381	6.81612e-123
PRSS16	1.23552	1.88832e-121
RPL23	0.421314	8.95428e-120
FABP5	0.955723	2.07271e-118
H3F3A	0.421491	1.47489e-117
RPL6	0.317805	9.99208e-117
RAB42	1.26275	1.12324e-114
RPS20	0.349583	6.05949e-116
HNRNPA1	0.564962	9.13802e-115
CCL2	1.23135	6.56662e-114
ENO3	2.40149	8.69719e-112
GAPDH	0.519728	6.23648e-115
SERBP1	0.657189	7.43489e-108
ZBED2	1.05037	3.45356e-100
RPL41	0.197885	2.06773e-100
PDLIM1	0.745611	9.48627e-99
RPL18A	0.259654	1.89115e-95
SERPINH1	1.0017	2.368e-92
AKAP12	1.10595	2.4003e-90
HBG2	0.868859	2.24428e-89
ACTB	0.447998	1.48335e-89
RPL7A	0.282376	1.0272e-88
RPL19	0.234063	1.37893e-88
KIAA0101	1.90576	2.00385e-85
CALN1	1.49451	8.66003e-85
SCX	1.46939	5.79489e-83
PFN1	0.628695	2.18177e-82
ITM2C	0.937089	6.76355e-80
ENO1	0.67561	2.97789e-79
RPS5	0.283228	1.71586e-79
KREMEN2	1.04591	8.63813e-78
MEST	1.18227	2.69386e-77
ID3	0.88584	2.54837e-77
RPS10	0.40264	9.51919e-77
KANK2	1.41183	1.41111e-75
GJB2	2.00574	4.56755e-75
COL26A1	2.9068	1.96804e-73
RPL3	0.205872	6.81439e-74
RPL37A	0.222914	4.06727e-73
COL1A1	1.01064	8.86207e-72
WFDC2	1.00636	1.33719e-71
NGFRAP1	0.550496	1.35829e-71
TUBB	0.744164	7.01891e-70
RPS3A	0.247501	1.32391e-69
ISYNA1	0.963754	2.05193e-68
RPL34	0.202664	1.61417e-68
ID1	0.841734	1.00416e-67
PSIP1	0.735264	1.24867e-67
TK1	1.78213	1.27419e-66
HMGN2	0.631188	4.6713e-67
POLR2L	0.527875	7.27298e-67
RPL36	0.214302	1.64747e-66
CRABP2	0.988516	1.7129e-65
GINS2	1.77025	7.80606e-65
RPL5	0.265571	4.81967e-65
RPLP2	0.212024	4.97261e-64
RPS11	0.30656	8.53921e-63
PPIA	0.429657	2.06209e-61
DPP6	1.68179	1.13249e-60
AC147651.1	2.13238	1.50627e-59
AATBC	1.54718	3.5609e-59
CCND1	0.798965	6.32638e-59
TUBA1B	0.704052	2.16802e-58
CKS1B	0.997076	4.05571e-58
CYP1B1	0.790145	7.55446e-58
NPM3	1.13045	6.43601e-57
BIRC5	2.13681	7.93378e-56
DUSP6	1.15273	2.69828e-55
SNRPE	0.615962	8.06595e-55
RPL18	0.221495	1.02002e-54
PHPT1	0.588793	2.34897e-54
DEGS1	0.882762	5.10741e-54
UBE2C	2.24909	1.14266e-52
RPS27	0.163889	1.33366e-52
C6orf48	0.561267	4.48638e-52
QPRT	1.00693	1.40877e-51
HIST1H1D	1.44124	3.1265e-51
CXCL12	0.75905	4.09129e-51
ZWINT	1.73021	1.19718e-50
NUSAP1	1.84262	2.54873e-50
CALD1	0.527705	1.10075e-50
SIX1	0.710158	1.75497e-50
LDHA	0.601191	2.60596e-50
OST4	0.43609	1.31958e-49
BTNL9	1.03366	6.88059e-49
MZT2B	0.540146	6.73497e-49
HBA2	0.674046	6.88878e-49
HMGN1	0.516029	7.96319e-49
RPS23	0.184432	4.25964e-49
H3F3B	0.284606	1.39239e-48
ETV1	1.06354	2.54544e-48
CENPF	1.78363	4.45882e-48
RPS27A	0.164305	1.38439e-48
RPL14	0.220768	2.59346e-47
RAN	0.561099	5.45285e-47
PTPRD	1.21952	8.39816e-47
RBBP8	0.972107	4.65326e-46
STMN1	0.677231	4.89945e-46
TOP2A	1.80091	1.10827e-45
RDH10	1.84467	3.1911e-45
MKI67	2.03477	4.42245e-45
RPL28	0.167452	2.12713e-45
PEMT	0.80184	5.27613e-45
CKAP2	1.08815	1.19811e-44
CKS2	1.1889	3.15777e-44
GHRH	1.07404	1.28188e-43
TMA7	0.377899	9.98911e-42
HIC1	1.03182	1.54171e-41
HNRNPC	0.484407	2.30589e-41
CCDC34	0.97398	1.28989e-40
ZFYVE21	0.766871	2.40181e-40
NASP	0.642141	1.59904e-39
PDGFA	0.983668	2.19812e-39
ACTA2	0.688906	2.97194e-39
RASD1	1.14093	5.44605e-39
TYMS	1.36463	6.19793e-39
SMC4	1.011	5.15386e-38
DNMT1	0.842742	6.09251e-38
CDK1	1.76317	8.5899e-38
MAGED2	0.582936	7.9531e-38
TRIP6	0.715556	1.56079e-37
DOCK8	1.67992	2.39462e-37
BASP1	0.721791	2.98347e-37
BCHE	1.23838	4.0115e-37
LYPLA2	0.851653	4.61489e-37
RBP5	0.742987	5.70484e-37
COL1A2	0.763185	8.00322e-37
POLR2G	0.653284	8.91351e-37
FUS	0.463077	9.90339e-37
RPL8	0.168715	9.42862e-37
ROBO2	1.00575	2.40914e-36
PDLIM7	0.697168	4.41037e-36
ANXA2	0.403971	4.92159e-36
LYRM4	0.796874	9.44519e-36
NAA38	0.539185	1.04302e-35
MCM3	1.06246	1.53767e-35
LINC00176	0.723958	2.69249e-35
CALR	0.474831	5.08861e-35
HIST1H1A	1.71644	1.6002e-34
LDHB	0.495746	1.62572e-34
TPX2	1.81394	5.53281e-34
CSRP2	0.589703	4.86504e-34
NAV3	1.49059	1.07703e-33
EGFLAM	0.785173	2.66277e-33
NOP56	0.664161	8.16377e-33
IFI27L2	0.537576	1.12894e-32
COL3A1	0.703781	1.57309e-32
SLC46A2	0.851703	1.65194e-32
ORC6	1.39469	6.80055e-32
ZC3H13	0.583957	8.76673e-32
SNRPD1	0.537892	1.02096e-31
NME1	0.640012	1.1689e-31
GTSE1	2.02905	2.23696e-31
FBLN1	0.657624	2.45965e-31
RANBP1	0.566678	3.3866e-31
RBMS3	0.690878	5.16952e-31
TMEM163	1.34603	6.19048e-31
ZNF703	0.882131	6.41835e-31
ASPM	2.03511	8.02396e-31
DTYMK	0.863463	7.78514e-31
COL9A1	2.40628	1.01089e-30
NUBPL	1.08612	1.7942e-30
RPS9	0.147881	3.32226e-30
MZT2A	0.535863	1.01631e-29
UQCC2	0.614842	2.23875e-29
HMGB2	0.730064	2.60535e-29
CCNB2	2.00505	3.77863e-29
LIMCH1	0.762777	6.0384e-29
CDK4	0.657413	6.08287e-29
MCM7	0.93349	7.33486e-29
RAC1	0.348618	1.5164e-28
C19orf48	0.814468	4.07373e-28
PDE7B	1.6007	6.35398e-28
GMDS	0.583587	5.89194e-28
S100A11	0.342315	6.85995e-28
ANLN	1.90659	1.25368e-27
PAFAH1B3	0.702483	1.12141e-27
SUB1	0.381982	2.55175e-27
RPA3	0.637553	2.81876e-27
EMILIN2	1.21982	6.36444e-27
AURKB	1.76972	1.00409e-26
CENPM	1.43485	1.01074e-26
S100A13	0.48705	8.95371e-27
RAI2	1.12768	1.04818e-26
AKR7A2	0.548722	9.71213e-27
FKBP1A	0.377827	9.03201e-27
ACTG1	0.247481	8.91968e-27
CNTFR	1.02866	1.29364e-26
MYOM3	1.9096	2.00431e-26
P3H2	1.14951	2.07897e-26
HBA1	0.574626	2.33748e-26
MYL6	0.237632	2.79446e-26
GPC4	1.14791	3.54145e-26
CCDC80	0.74012	4.53706e-26
PRC1	1.38681	6.61096e-26
FOXN1	0.953533	7.96331e-26
SRSF3	0.397225	1.02083e-25
TRMT112	0.388983	1.37863e-25
DEK	0.461075	2.94696e-25
PSMB5	0.420555	3.01461e-25
SNRPF	0.463637	3.91552e-25
NUCKS1	0.368554	4.76512e-25
NDN	0.603856	5.91858e-25
SIVA1	0.455835	9.33372e-25
OGFRL1	0.765007	9.81361e-25
CBX1	0.573964	9.88795e-25
ASF1B	1.74395	1.38587e-24
NFKBID	0.873075	1.41571e-24
CENPN	1.59832	1.60692e-24
CENPW	1.10902	2.19885e-24
TBATA	0.547913	2.02482e-24
CLTA	0.356201	2.26195e-24
SLC38A1	0.639201	2.54715e-24
NKAIN4	0.950971	2.74745e-24
PNRC2	0.530465	3.55219e-24
MDFI	1.10664	4.1219e-24
SRSF2	0.435306	3.90898e-24
CENPK	1.41263	4.40836e-24
FAM107B	0.882863	4.61699e-24
YBX1	0.300162	5.32819e-24
NAP1L1	0.349826	5.95011e-24
BCAS4	0.625291	6.19924e-24
LUZP1	0.602378	7.52984e-24
GABRG3	1.44116	9.16132e-24
NME4	0.616259	9.36647e-24
ANAPC11	0.407077	1.02968e-23
LSM2	0.513235	1.45114e-23
CDC20	2.01227	2.1707e-23
LINC01503	1.01568	2.07027e-23
EDN3	1.31345	3.42184e-23
CDCA4	0.959258	5.07315e-23
RAI14	0.819082	5.35949e-23
RPSA	0.213474	5.43756e-23
IER2	0.411592	6.54894e-23
NFE2L3	0.733392	8.94501e-23
TMEM106C	0.866622	9.5425e-23
PHGDH	0.713791	1.12475e-22
PDPN	0.763748	1.2988e-22
PTTG1	0.730219	1.42593e-22
MND1	1.99702	1.60767e-22
RPS12	0.118619	1.18792e-22
LRRC17	0.658011	1.59308e-22
UBE2T	1.361	1.75772e-22
COL4A2	0.585352	1.68618e-22
MAD2L1	1.23268	2.66101e-22
ATP5E	0.239148	2.78808e-22
TPM4	0.528701	3.07286e-22
CDCA3	2.1658	4.60482e-22
CDKN3	1.58397	5.43776e-22
NTF4	0.895342	5.65286e-22
GMNN	0.852818	5.70046e-22
VMO1	1.14118	7.90273e-22
CKLF	0.640069	7.74334e-22
NUDT1	0.826383	1.09958e-21
NFIB	0.459731	1.32127e-21
RPS25	0.133805	1.44798e-21
JUNB	0.368369	2.24419e-21
PGAM1	0.453851	2.51092e-21
MYO10	0.738304	3.11922e-21
CLSPN	1.49055	3.61805e-21
SNCA	0.907487	3.6442e-21
RPL38	0.169251	4.63181e-21
DIAPH3	2.12033	5.71541e-21
UBA52	0.168426	5.10417e-21
HIST1H1E	0.75229	7.35434e-21
SNRPD2	0.328913	7.2235e-21
RPL24	0.156442	8.25927e-21
RPLP0	0.156156	1.31051e-20
GALNT9	2.43135	1.69271e-20
CCNB1	1.2621	1.75585e-20
DLK1	0.719679	1.90156e-20
MXD3	1.72996	2.2046e-20
CAPZB	0.392461	1.96562e-20
HELLS	0.739598	2.19511e-20
SNRPB	0.415541	2.33751e-20
WDR59	0.852425	2.67973e-20
SLC46A1	1.03493	2.79333e-20
FREM2	1.80895	3.00202e-20
SPC25	1.86755	3.07879e-20
ADAMTS18	1.73518	3.31188e-20
PCNA	0.654379	3.18918e-20
USP18	0.718947	3.18673e-20
PASK	0.821977	3.29277e-20
CDT1	1.49415	3.62591e-20
ANKRD11	0.474982	3.6354e-20
MCM5	0.882604	3.92057e-20
CLEC1A	0.716708	7.19315e-20
ETV5	1.51152	8.03573e-20
RBM25	0.411147	7.81278e-20
H2AFZ	0.394533	1.07759e-19
PKDCC	0.862981	1.13064e-19
CHAF1A	1.21742	1.25876e-19
SRGAP3	0.878897	1.3882e-19
CYR61	0.654261	1.49917e-19
RRM2	1.75336	2.28082e-19
DSC2	0.56762	2.71658e-19
SRPX	0.693432	2.92968e-19
CENPU	1.19479	3.33911e-19
PSMA7	0.290856	3.40229e-19
FAM26F	1.04154	3.87041e-19
SGOL1	1.7306	4.04008e-19
EMILIN1	0.935144	5.19335e-19
LMNB1	1.27484	6.19526e-19
SPC24	2.00366	6.99062e-19
CKAP2L	1.93988	7.32023e-19
TBCD	0.61243	7.18562e-19
KRT19	0.284981	6.33735e-19
HSPA5	0.397456	9.1681e-19
UBB	0.196944	8.83732e-19
FKBP10	0.824626	1.03492e-18
DLGAP5	2.05219	1.16955e-18
UBE2E2	0.626766	1.18831e-18
RPL36A	0.245069	1.49661e-18
RPL21	0.127291	1.79155e-18
ELP5	0.644554	2.27478e-18
CEBPD	0.35107	2.64466e-18
TCF7L1	0.73751	3.39778e-18
CLSTN3	0.710227	4.19266e-18
C21orf33	1.3397	5.27619e-18
DNAJC9	0.683751	5.35271e-18
SSRP1	0.555453	6.08988e-18
BMP7	0.867143	7.85862e-18
BTBD3	0.821354	8.68697e-18
PSMB6	0.348814	8.7809e-18
KIAA1549	0.854302	1.04755e-17
LSM5	0.429548	1.05996e-17
TGM2	0.82506	1.78713e-17
DEPDC1	2.16282	2.28143e-17
GCHFR	0.665239	2.36792e-17
ATP5G1	0.363404	2.92381e-17
NBEAL1	0.430304	3.0195e-17
MCM2	1.32644	3.34745e-17
NDUFB2	0.322492	3.56772e-17
HIST1H1B	1.89718	4.77474e-17
GPATCH4	0.721672	4.62342e-17
COL4A1	0.498355	4.88214e-17
EVA1A	0.745474	5.40438e-17
KIF4A	2.19163	6.09645e-17
PIK3R1	0.397704	6.40608e-17
RPS3	0.114384	6.5564e-17
PARP1	0.45204	7.36414e-17
RCAN1	0.805783	8.2565e-17
UBASH3B	1.26185	8.64633e-17
NENF	0.399739	8.84443e-17
DIAPH2	0.626908	9.66639e-17
CSTB	0.25233	8.80169e-17
ATP5G3	0.318238	1.01123e-16
LHFP	0.578686	1.0768e-16
NUBP2	0.514821	1.08134e-16
PDGFC	0.837362	1.14668e-16
HNRNPA0	0.361267	1.12807e-16
RPL37	0.127994	1.17367e-16
PHF5A	0.608911	1.34245e-16
HS3ST1	1.1165	1.50207e-16
CENPH	0.920358	1.56449e-16
CMTM3	0.675031	2.15122e-16
XPO1	0.580288	2.21488e-16
KIF23	1.94561	2.54906e-16
CORO1A	1.31218	2.90712e-16
PCDH19	1.31423	3.77047e-16
TIMM13	0.345989	3.72642e-16
LGALS8	0.719117	4.06554e-16
GADD45B	0.372189	3.89161e-16
FAM71E1	0.894145	4.7252e-16
C7orf50	0.488616	5.22623e-16
GAMT	0.481616	5.94894e-16
VASH2	0.812379	7.20519e-16
ATAD2	0.889977	7.36119e-16
FIBP	0.476423	7.89729e-16
SPX	0.854298	1.30083e-15
SFPQ	0.36844	1.38763e-15
IMPDH2	0.399653	1.7867e-15
SERINC2	0.6015	1.9536e-15
TMEM97	0.793607	1.99884e-15
CCNA2	1.80033	2.16677e-15
RALBP1	0.400857	2.0581e-15
SAE1	0.66688	2.38284e-15
RNASEH2C	0.431361	2.54133e-15
HNRNPDL	0.302646	2.98333e-15
MCM6	1.14709	3.71753e-15
RAD51AP1	1.40782	4.08699e-15
GOLM1	0.473671	4.10391e-15
HNRNPR	0.368858	4.52242e-15
ADGRG2	0.627227	5.12469e-15
TENM3	0.730398	6.52534e-15
DCTPP1	0.5975	6.83282e-15
DSE	0.839012	7.70909e-15
EIF4EBP1	0.619736	8.30597e-15
EGR1	0.341811	8.05952e-15
PBK	1.65709	8.68002e-15
SERF2	0.189556	8.56261e-15
SLITRK2	1.19786	8.99049e-15
C14orf2	0.27483	8.85425e-15
NRIP1	0.572127	1.08574e-14
EFNA5	0.810554	1.17058e-14
MCM10	1.93701	1.23096e-14
HMMR	1.8124	1.52002e-14
RBM3	0.350182	1.47369e-14
GPC3	0.666624	1.78666e-14
EFEMP2	0.512522	1.81134e-14
CTNNB1	0.419791	1.90095e-14
UTRN	0.51093	1.9414e-14
DZIP1	0.950258	2.10511e-14
PLK1	1.76965	2.17349e-14
KHDRBS3	0.571108	2.26468e-14
ALDH7A1	0.527278	2.35064e-14
RMI2	1.08515	2.45903e-14
QSER1	0.70666	2.57926e-14
EDNRA	0.794378	2.58758e-14
ATP5L	0.220119	2.58125e-14
NPM1	0.207378	2.59976e-14
NTF3	1.6275	2.90313e-14
KIAA1462	0.626635	2.94777e-14
LPIN1	0.584189	2.95743e-14
PHF14	0.39595	3.42142e-14
LSM4	0.411098	3.52441e-14
ELAVL1	0.486079	3.62537e-14
FAM83D	1.93987	4.6009e-14
MRPL11	0.459315	5.91266e-14
RNASEH2A	0.642614	6.41127e-14
MRPS9	0.548967	7.61669e-14
CASC5	1.65268	7.90493e-14
COL6A3	0.576165	7.69223e-14
MCM4	0.79188	8.04198e-14
FAM64A	2.05699	8.38924e-14
HJURP	2.07961	9.37294e-14
FAM163A	1.01915	9.50429e-14
STC1	0.928887	1.41359e-13
C17orf89	0.413423	1.39007e-13
COL27A1	0.514426	1.44324e-13
APEX1	0.349552	1.46865e-13
BRCA1	1.13953	1.57554e-13
NEO1	0.745612	1.56103e-13
CEP55	1.95454	1.92183e-13
CDCA8	1.67258	1.91799e-13
CHEK1	1.17599	1.90705e-13
KBTBD11	1.02305	2.06297e-13
ITGA2	0.579139	2.15428e-13
SKA2	0.633669	2.16793e-13
CENPE	1.6259	2.30519e-13
PLEK2	0.492636	2.87159e-13
IPO5	0.639064	3.39749e-13
IGF2	0.434166	3.33286e-13
COL17A1	0.45641	3.42761e-13
PLK2	0.45793	4.02746e-13
CALM3	0.372334	4.06903e-13
CENPA	2.21089	4.34012e-13
SLITRK6	1.75899	4.33616e-13
MELK	1.68776	4.56007e-13
SET	0.290593	4.43624e-13
KIF18A	1.51899	4.68492e-13
HINT1	0.205349	4.8227e-13
SLIT3	0.507509	5.12107e-13
SGOL2	1.07365	5.23454e-13
CRISPLD1	1.10767	5.39013e-13
TACC3	1.2701	5.88313e-13
CMSS1	0.506851	5.77631e-13
UNG	0.760221	6.10329e-13
ILF3	0.394333	7.03837e-13
LRRC4C	0.848866	7.52031e-13
MORF4L1	0.250104	8.46355e-13
DBP	0.733702	9.16803e-13
ARPC2	0.264048	9.77385e-13
PRKAR1B	0.764513	1.10008e-12
SYNCRIP	0.432674	1.08976e-12
COA3	0.379203	1.14726e-12
MRPL12	0.470546	1.15518e-12
FAM20A	1.01573	1.18374e-12
JAK1	0.341927	1.21264e-12
APBB2	0.605586	1.41456e-12
SMC2	0.66012	1.50997e-12
FAM53C	0.505673	2.11031e-12
LRTM1	1.03626	2.48458e-12
GYLTL1B	0.899354	2.55121e-12
CNRIP1	0.67154	2.7342e-12
GINS4	1.33872	2.79019e-12
GLI2	1.07531	2.81455e-12
CDC6	1.52022	2.99215e-12
GPC6	0.694217	3.03595e-12
KIFC1	1.41415	3.25611e-12
BRCA2	0.989843	3.24203e-12
TROAP	1.95404	3.46179e-12
GLB1L3	2.19333	3.47859e-12
HADH	0.580351	3.48572e-12
ELFN1	1.02059	3.69655e-12
PDCD4-AS1	0.962305	3.69252e-12
TEX30	0.805637	3.70737e-12
PPDPF	0.256907	3.92546e-12
CES1	1.20725	4.36165e-12
EIF3A	0.342276	4.51642e-12
C5orf49	0.954525	4.6847e-12
RUVBL2	0.492137	5.0253e-12
TIMM8A	0.747592	5.27871e-12
NCAPH	2.03711	5.58875e-12
NRM	0.949943	5.66049e-12
FBN3	2.58068	6.54673e-12
UQCRH	0.225701	6.24199e-12
ESCO2	1.57041	6.49661e-12
PPP1CA	0.366484	6.38172e-12
LYAR	0.656516	6.49564e-12
DACT2	1.16499	6.79871e-12
C12orf45	0.482912	7.11657e-12
MYADM	0.528879	7.77027e-12
IRS4	1.36909	8.0637e-12
REC8	0.91131	8.0341e-12
KIF20A	1.8546	9.03524e-12
DHFR	0.801515	9.0939e-12
KCNQ1OT1	0.36887	9.12649e-12
RP11-676J12.7	0.621885	9.33181e-12
RPA1	0.61604	9.57484e-12
MYL6B	0.338253	1.04392e-11
AURKA	1.59038	1.11914e-11
FAAP20	0.342993	1.08783e-11
ALDH4A1	0.705042	1.10835e-11
MYH10	0.602564	1.12255e-11
TIMM8B	0.303571	1.18191e-11
TUBG1	0.62675	1.19551e-11
COL4A5	0.87183	1.22682e-11
PHB	0.336276	1.25895e-11
NUF2	1.6104	1.39457e-11
EIF3F	0.258663	1.36508e-11
INTS6	0.396208	1.48722e-11
C16orf59	1.38636	1.54349e-11
BUB1	1.82538	1.6685e-11
HMGA2	1.37591	1.68888e-11
ROR1	0.930236	1.69943e-11
DTL	1.53683	1.95467e-11
ERGIC3	0.331825	2.05976e-11
CBX3	0.303562	2.1107e-11
PYCR1	0.632108	2.14002e-11
PRAP1	1.22467	2.39331e-11
PSRC1	1.76771	2.78785e-11
CSE1L	0.595538	2.78031e-11
DNPH1	0.422522	2.89334e-11
IP6K2	0.394184	2.93794e-11
KCNJ5	0.804421	2.99589e-11
GADD45GIP1	0.277436	3.28828e-11
ISLR	0.565471	3.44952e-11
MNS1	0.719998	3.53317e-11
HNRNPD	0.316089	3.81539e-11
SMS	0.343005	3.8618e-11
TLE3	0.554386	4.03804e-11
HNRNPM	0.283856	4.05958e-11
TIMM10	0.42458	4.19414e-11
DNMT3A	0.554811	4.32628e-11
RPS4X	0.0886615	4.16748e-11
MRPL24	0.486656	5.0444e-11
HMGXB4	0.481023	5.18106e-11
PPP2R1A	0.364748	5.44062e-11
SOX11	0.643705	5.46938e-11
NDUFA4	0.203413	5.51218e-11
DPY19L1	1.19759	5.78644e-11
ANP32E	0.488471	5.84148e-11
TCF7	0.574362	6.13095e-11
ANKS3	0.620075	6.64373e-11
SGCE	0.415618	6.78105e-11
PA2G4	0.283124	7.30874e-11
LSM7	0.278696	7.95139e-11
FRMD4A	0.446044	8.54371e-11
SKA3	1.74609	9.40607e-11
USP1	0.447599	9.3783e-11
UQCRQ	0.227567	9.87307e-11
TMEM261	0.339462	1.0241e-10
CD47	0.391532	1.09674e-10
SH3RF3	0.947846	1.16711e-10
ZNF22	0.387969	1.18624e-10
MRPL55	0.360113	1.22613e-10
HOMER3	0.494631	1.28166e-10
SH3RF3-AS1	1.74031	1.35421e-10
NTNG1	0.727914	1.39844e-10
RAD51	1.57923	1.51319e-10
KIF15	1.94157	1.53001e-10
IGSF3	0.737454	1.55131e-10
MTUS1	0.355467	1.65518e-10
SUMO2	0.201795	1.67587e-10
KIF2C	1.46497	1.72678e-10
CD63	0.18154	1.79502e-10
FMOD	0.789473	1.84336e-10
DSG2	0.476251	1.84087e-10
NDC80	1.44241	1.97166e-10
PCOLCE	0.527173	1.96825e-10
LMNB2	0.876241	2.06904e-10
RPS24	0.0952867	2.15482e-10
FLRT2	0.751979	2.23686e-10
TIAM1	0.690157	2.38165e-10
WDHD1	1.24462	2.43614e-10
RBX1	0.253481	2.55276e-10
FBXO17	0.600908	2.60527e-10
E2F3	1.06223	2.69768e-10
CPXM1	0.818523	2.68536e-10
OIP5	1.53028	2.92462e-10
GPX8	0.816416	2.95825e-10
PRR11	1.46279	3.01553e-10
EPHA1	0.713863	3.00081e-10
ATAD5	0.894852	3.02554e-10
ITPA	0.438655	3.00002e-10
LAGE3	0.371713	3.01777e-10
HSP90B1	0.256648	3.12257e-10
KIF20B	0.738428	3.1732e-10
RPL9	0.100976	3.10313e-10
ZNF462	0.574006	3.2036e-10
FANCD2	1.25107	3.23854e-10
NEK2	2.10785	3.49613e-10
PTOV1	0.356559	3.49695e-10
MIS18A	0.706443	3.81811e-10
SNRNP25	0.477422	4.04251e-10
RAC2	0.865191	4.129e-10
MFAP1	0.412242	4.26675e-10
SF3B5	0.264394	4.33567e-10
LIMS1	0.366967	4.56136e-10
SETD5	0.401576	4.70422e-10
COL9A3	0.698051	4.86292e-10
PPIH	0.513935	4.89817e-10
SMARCB1	0.39565	5.23551e-10
MRPL48	0.534707	5.31918e-10
PRKCZ	0.692953	5.44199e-10
PLPP3	0.336157	5.459e-10
KPNA2	0.631702	5.57007e-10
C1orf168	0.605924	5.61778e-10
SPRED1	0.763072	5.71708e-10
OSBPL11	0.722995	5.71875e-10
TCTEX1D2	0.445664	5.7221e-10
ALDH2	0.300893	5.71836e-10
IQCA1	0.536489	6.17356e-10
LY6H	1.06147	6.32386e-10
PAICS	0.525545	6.68893e-10
ATP10B	0.665396	6.72774e-10
ACAT2	0.542419	6.89691e-10
TOMM22	0.337163	7.27782e-10
PKMYT1	1.48639	7.7805e-10
PARK7	0.215988	7.77501e-10
SULT1A1	0.665209	8.18692e-10
XRCC2	1.35784	8.61783e-10
REST	0.392173	8.7996e-10
BUB1B	1.67034	9.85321e-10
SRSF11	0.259454	9.663e-10
KIF26B	1.43348	1.19084e-09
CDCA2	1.95231	1.20276e-09
B3GAT2	0.617703	1.21164e-09
PAK1	0.49075	1.25735e-09
PFN2	0.3594	1.38158e-09
UBTF	0.423698	1.49582e-09
ARMCX6	0.492961	1.52832e-09
SCUBE1	2.59643	1.57074e-09
TCERG1	0.488903	1.79997e-09
CFL1	0.205275	1.8982e-09
KIAA1524	1.21202	2.04168e-09
LIPG	1.6061	2.05922e-09
ARHGAP11A	1.47429	2.12076e-09
FAT1	0.699432	2.25204e-09
RFXANK	0.371733	2.36959e-09
DLL4	0.798223	2.51925e-09
NRP2	0.46383	2.55651e-09
DUT	0.283927	2.64879e-09
HDAC2	0.341513	2.78123e-09
KIF11	1.24485	2.92238e-09
H2AFX	0.427872	3.069e-09
NFAT5	0.389768	3.12237e-09
RIC1	0.814049	3.15238e-09
AC226118.1	1.44576	3.17492e-09
TP53	0.556525	3.25386e-09
EBP	0.49859	3.25192e-09
VWA2	1.37761	3.4119e-09
MIR100HG	1.05219	3.50616e-09
ZMYM3	0.806477	3.55124e-09
PART1	0.450309	4.14724e-09
HNRNPH1	0.289705	4.30896e-09
POLE2	1.51436	4.39406e-09
SNX5	0.406877	4.38787e-09
PRTFDC1	0.637032	4.64841e-09
PBX1	0.314869	4.76049e-09
SHCBP1	1.46019	4.89834e-09
ENSA	0.285655	5.15147e-09
BANF1	0.258428	5.21484e-09
MORC4	0.510735	5.78176e-09
SF3B2	0.287285	6.38669e-09
RP3-512B11.3	0.755471	6.57947e-09
VEGFA	0.68825	6.62251e-09
NOP58	0.362982	6.80919e-09
SH3KBP1	0.612892	6.93645e-09
NFIA	0.269339	6.93376e-09
MYCN	1.08103	7.12532e-09
GABPB1-AS1	0.322977	7.22425e-09
PSMB7	0.24968	7.21207e-09
HN1L	0.463238	7.30766e-09
KAZN	0.658453	7.54999e-09
PLXDC1	0.500192	7.8011e-09
MRPS6	0.38864	8.13191e-09
IGDCC3	0.794633	9.54588e-09
ID2	0.317393	1.07948e-08
HSP90AB1	0.138475	1.0768e-08
CKAP4	0.438093	1.08942e-08
SNRPA	0.45505	1.13117e-08
DENR	0.331636	1.16918e-08
MAGED1	0.422693	1.20093e-08
PKIA	0.571021	1.22781e-08
BOC	0.589292	1.25e-08
HMBS	0.661903	1.30548e-08
BTF3	0.144296	1.3088e-08
KRBOX1	0.87146	1.33691e-08
ITGAE	0.4557	1.35868e-08
CHRDL1	1.08343	1.39374e-08
SHMT1	0.721433	1.46347e-08
SPAG5	1.92615	1.48136e-08
PGLS	0.279578	1.45703e-08
FBXO5	0.855827	1.47774e-08
TCEA2	0.358993	1.59765e-08
MEA1	0.349709	1.62062e-08
NHP2	0.266838	1.70015e-08
BNC2	0.567741	1.78505e-08
EPB41L2	0.338502	1.89786e-08
SYK	0.44089	1.97745e-08
NCAPG	1.4695	2.01339e-08
FAM161A	0.436257	2.00512e-08
TRIP13	1.37087	2.0428e-08
RP11-109G23.3	0.933591	2.04704e-08
SNRPC	0.291765	2.03413e-08
EIF4E	0.353053	2.19107e-08
CHST15	0.594747	2.38405e-08
SLCO2A1	0.713961	2.45939e-08
CRELD2	0.437261	2.4922e-08
EPB41L4A	0.572038	2.51719e-08
KIF22	0.497649	2.55436e-08
NEK6	0.65138	2.62989e-08
CHST14	0.720946	2.8709e-08
SRP72	0.322606	2.95394e-08
DSEL	0.525028	3.0917e-08
TRA2A	0.304475	3.11889e-08
POLE4	0.342608	3.20926e-08
FEN1	0.773681	3.48416e-08
SH2D4A	0.685167	3.56017e-08
EIF4A1	0.240083	3.60899e-08
AP2M1	0.24071	3.71565e-08
SUPT16H	0.337371	3.82417e-08
OGN	0.638074	4.16044e-08
LSM3	0.261745	4.21537e-08
SUSD4	1.03979	4.26567e-08
RACGAP1	1.04852	4.46325e-08
CENPP	0.790777	4.76114e-08
SPARC	0.251455	4.86581e-08
HSPA12A	0.926908	4.93525e-08
CASP2	0.621873	5.05629e-08
STOML2	0.289405	5.14036e-08
ZNRD1	0.415746	5.54632e-08
ECT2	1.132	5.7261e-08
ATP5J2	0.202355	5.74045e-08
CWC15	0.278252	5.87443e-08
CTGF	0.443403	5.95893e-08
DUSP14	0.412226	6.09317e-08
ANP32B	0.242405	6.11826e-08
SOBP	0.409963	6.47296e-08
NUP210	0.750989	6.5038e-08
C21orf58	0.728998	6.57747e-08
MEOX1	0.655181	6.81376e-08
CCDC28B	0.291381	6.85087e-08
ODC1	0.3797	6.89989e-08
MYO3A	0.896189	7.43778e-08
EIF4G1	0.382215	7.44181e-08
RP13-143G15.4	1.40769	7.6623e-08
AMT	0.642912	7.77423e-08
ST5	0.385736	7.75505e-08
TMPO	0.400799	7.82823e-08
RP11-195F19.5	0.521637	7.8868e-08
AP2S1	0.253029	8.7302e-08
RAD54L	1.92225	9.00672e-08
FUOM	0.775874	9.62727e-08
NDUFB11	0.20408	1.00053e-07
PXDN	0.535016	1.02913e-07
HNRNPA3	0.216842	1.08953e-07
GRIK1-AS1	1.17906	1.10151e-07
RAB34	0.309166	1.10108e-07
ILF2	0.285008	1.14911e-07
MARCKS	0.204338	1.16456e-07
MRPL14	0.254599	1.20232e-07
APRT	0.225769	1.21869e-07
BRD2	0.279062	1.24655e-07
RBM28	0.496888	1.29113e-07
LINC01139	0.498486	1.30096e-07
GOLIM4	0.43287	1.35855e-07
RPS13	0.0755885	1.35213e-07
SHISA2	0.497958	1.52562e-07
RRM1	0.529246	1.54064e-07
FAM111B	0.996621	1.63587e-07
EIF2AK4	0.394684	1.71744e-07
SRSF9	0.240444	1.73508e-07
SRM	0.359268	1.75796e-07
ANP32A	0.281033	1.78424e-07
GATSL3	0.51971	1.87345e-07
TBC1D14	0.471725	1.91278e-07
TCF19	0.953374	1.98883e-07
HIRIP3	0.49198	1.9957e-07
VWCE	0.799054	2.1719e-07
ISM1	1.62186	2.29318e-07
CNTNAP2	0.343435	2.39723e-07
PNN	0.242572	2.4032e-07
CHEK2	0.929527	2.46842e-07
TBL1XR1	0.313767	2.52835e-07
DERL3	1.4981	2.56714e-07
LIG1	0.620417	2.57036e-07
KIAA0922	0.631047	2.85499e-07
LSM14A	0.307529	2.88111e-07
ZNF724P	1.25313	2.97121e-07
PDHA1	0.35724	2.9611e-07
HAUS8	0.752189	3.08337e-07
FOXP1	0.237291	3.11196e-07
LAMC1	0.381473	3.21413e-07
GPR161	0.674767	3.23819e-07
SYTL1	0.312895	3.27295e-07
MPI	0.564897	3.29934e-07
CHTF18	1.04	3.31738e-07
RP11-736N17.11	0.801539	3.47725e-07
HUNK	1.06937	3.50738e-07
PDIA6	0.230857	3.57518e-07
RFC2	0.465404	3.64172e-07
COX7A1	0.223854	3.83703e-07
TET1	0.532008	4.02502e-07
CTD-2034I4.2	0.884308	4.25126e-07
CHRAC1	0.425647	4.41213e-07
ACIN1	0.369142	4.47415e-07
RBBP4	0.275114	4.53943e-07
NTPCR	0.395915	4.81101e-07
KLK8	1.02367	4.89333e-07
LINC00685	0.353111	5.05744e-07
CLEC11A	0.499657	5.09903e-07
PSPC1	0.42721	5.11064e-07
HIST1H4C	0.259844	5.15221e-07
ERH	0.202278	5.15191e-07
LINC00665	0.490029	5.25062e-07
SNHG15	0.420506	5.26807e-07
MRPS34	0.26058	5.26537e-07
AC116366.6	0.799381	5.36707e-07
NELL2	1.62556	5.42241e-07
MAST4	0.291641	5.63891e-07
MTHFD1	0.592443	5.83014e-07
SRSF10	0.257863	5.86367e-07
MAGOHB	0.43625	5.9179e-07
EDARADD	0.814307	5.96037e-07
NETO2	0.575255	5.9975e-07
CCDC88A	0.518087	6.14157e-07
WEE1	0.593263	6.21965e-07
CD164	0.250382	6.44038e-07
NCAPG2	1.02324	6.48942e-07
TOMM40	0.38188	6.48621e-07
HRAS	0.323939	6.7936e-07
DYNLL1	0.172266	6.9109e-07
CCBL1	0.651021	7.02192e-07
SLC25A11	0.304835	7.05572e-07
ROGDI	0.373705	7.36709e-07
CTD-2350C19.2	0.854531	7.53391e-07
TMPO-AS1	1.18272	8.19385e-07
LOXL1	0.639397	8.46157e-07
TXN2	0.249886	8.48616e-07
SLC39A10	0.404687	8.51836e-07
WHSC1	0.594264	8.62179e-07
ANKRD50	0.709871	9.0539e-07
LTB4R	0.494412	9.28326e-07
UHRF1	1.00918	9.41568e-07
COL6A2	0.225912	9.5408e-07
SKA1	1.46909	1.02574e-06
XRCC6	0.231434	1.10222e-06
YWHAE	0.169618	1.10361e-06
DNAJC8	0.226926	1.12556e-06
CDC25C	1.74392	1.14295e-06
JAG2	0.473683	1.13519e-06
CACNB4	0.548202	1.14173e-06
EXTL2	0.482132	1.19282e-06
ITGAV	0.371158	1.22297e-06
HACD3	0.294608	1.23007e-06
HIST1H2AJ	1.42177	1.24242e-06
FGFR2	0.512708	1.33e-06
POC1A	1.15158	1.36784e-06
HNRNPA2B1	0.164822	1.3835e-06
RP11-244M2.1	1.21137	1.44856e-06
CDC7	1.1846	1.47473e-06
TSPAN18	0.514248	1.5017e-06
NIPSNAP1	0.42138	1.50227e-06
SMARCA1	0.362775	1.5231e-06
KC6	1.25138	1.55418e-06
PLOD1	0.552261	1.5776e-06
CTC-260E6.6	1.04981	1.58633e-06
MRPL51	0.207006	1.70919e-06
LRRN3	0.532979	1.77543e-06
CHD4	0.278309	1.79609e-06
PCYOX1L	1.02117	1.80848e-06
SPDL1	0.597457	1.97966e-06
CEP83	0.671378	2.04217e-06
ROR2	0.652716	2.10032e-06
ZYX	0.304558	2.12824e-06
TMEM131	0.376269	2.13856e-06
EFNB1	0.524691	2.18157e-06
TCEAL5	0.883029	2.23626e-06
RP11-398K22.12	0.417182	2.48013e-06
CCDC167	0.35254	2.56572e-06
SKP2	0.834011	2.62748e-06
CCDC18	0.88043	2.66156e-06
ECHS1	0.247835	2.81591e-06
SYCE2	2.06952	2.84353e-06
KIF14	1.41972	2.86896e-06
SLC14A1	0.998428	2.89063e-06
THRAP3	0.221657	3.00349e-06
PINLYP	0.715591	3.07496e-06
AGPAT3	0.506397	3.32531e-06
MPDU1	0.402128	3.37184e-06
ALKBH4	0.479985	3.40372e-06
HYLS1	0.809678	3.50787e-06
BCL9	0.588252	3.51063e-06
VRK1	0.493991	3.61024e-06
TIA1	0.348615	3.6324e-06
RPL22	0.0946241	3.6248e-06
CBX5	0.274822	3.73507e-06
CFAP20	0.3219	3.78345e-06
EEF1B2	0.15133	3.85681e-06
ZNF280B	0.842364	4.07394e-06
ITSN1	0.441377	4.10522e-06
HGH1	0.860338	4.14457e-06
MRPL9	0.31912	4.20348e-06
BAZ1B	0.300742	4.66966e-06
FARSB	0.509128	4.76412e-06
FOXM1	1.20761	5.01424e-06
DAB2	0.383254	5.04434e-06
NBL1	0.266397	5.27591e-06
MRPS14	0.329543	5.38809e-06
NREP	0.321514	5.40795e-06
FRMD4B	0.318399	5.44153e-06
YME1L1	0.285927	5.44699e-06
EIF1AY	0.401832	5.46623e-06
EME1	1.68404	5.69578e-06
PYCARD-AS1	0.631808	5.72429e-06
GINS1	1.18965	5.74234e-06
RASSF10	0.683367	5.73462e-06
CLVS1	0.969407	5.7548e-06
DSG3	0.343055	5.74705e-06
RP11-12G12.7	0.556647	5.84159e-06
C19orf68	0.753937	6.02071e-06
TIMM50	0.399835	6.11612e-06
TRAPPC1	0.223912	6.18784e-06
TTK	1.52998	6.48819e-06
AK4	0.457674	6.49091e-06
DEPDC1B	1.47374	6.53216e-06
AC093673.5	0.363828	6.56751e-06
CD276	0.592128	6.59598e-06
RP11-141B14.1	0.916328	6.63877e-06
XXbac-BPG252P9.9	0.843324	6.65997e-06
ZNF580	0.283132	7.01718e-06
IFT22	0.318154	7.18266e-06
CDH13	0.384308	7.18547e-06
LAMP5	1.22419	7.29369e-06
GALNT2	0.473727	7.53127e-06
ADGRG6	0.511173	7.68842e-06
PRCC	0.376508	7.75164e-06
KCTD1	0.398069	7.90443e-06
HMGN5	0.41147	8.24664e-06
SESN2	0.637938	8.2776e-06
BABAM1	0.299217	8.43431e-06
KCNQ3	0.817844	8.63169e-06
ARL4D	0.537679	8.71023e-06
LUC7L3	0.189377	8.77531e-06
ASPN	0.663697	8.80053e-06
CEP164	0.405849	9.35586e-06
AC011043.1	0.787533	9.39093e-06
SCN2B	0.906127	9.41467e-06
LANCL3	1.26355	9.82033e-06
HSPA8	0.165142	9.91759e-06
NFKB1	0.300648	9.9635e-06
GALNT11	0.30291	1.017e-05
SLITRK5	1.2235	1.02865e-05
SEPT7	0.177669	1.02555e-05
TSN	0.305287	1.03248e-05
MESP1	1.00438	1.0416e-05
SMYD2	0.443308	1.05909e-05
TRAIP	1.2231	1.09028e-05
VIPR2	0.562561	1.14543e-05
PLA2G12A	0.32179	1.16742e-05
RFC5	0.735036	1.17105e-05
XXYLT1	0.643601	1.17383e-05
PPFIA1	0.326854	1.17714e-05
UQCRC1	0.253665	1.19239e-05
WSCD1	0.792818	1.19906e-05
TRPM3	0.656018	1.21327e-05
PGAP1	0.512935	1.24408e-05
RSL1D1	0.205111	1.2473e-05
SPRED2	0.539559	1.25561e-05
PPP1R3G	0.902951	1.29236e-05
SRRT	0.384776	1.36141e-05
TRA2B	0.203002	1.3623e-05
CCNF	0.663363	1.38206e-05
TSC22D2	0.414009	1.38316e-05
SAC3D1	0.443103	1.47863e-05
IQGAP3	1.76269	1.49674e-05
FLNA	0.277627	1.48995e-05
IL34	0.407877	1.5478e-05
UQCR10	0.16623	1.55554e-05
NUP93	0.466177	1.58235e-05
TRIM45	1.23238	1.6057e-05
CHD3	0.271184	1.64842e-05
SNRPG	0.190934	1.6808e-05
POLR2A	0.314762	1.68256e-05
TRIM14	0.454984	1.7056e-05
EIF4G3	0.401884	1.7092e-05
ATP5O	0.17551	1.72338e-05
HCG22	0.929924	1.75629e-05
PARPBP	1.03436	1.82915e-05
FAXC	0.653517	1.90505e-05
WDR34	0.343102	1.90942e-05
MYBL2	1.0732	1.91728e-05
CH17-373J23.1	0.655886	1.94214e-05
C22orf31	0.629475	1.95679e-05
SORCS2	0.664767	1.98126e-05
HTR2A	0.841161	2.00612e-05
MYCNOS	1.33361	2.01584e-05
DCLRE1C	0.419503	2.07339e-05
HAPLN4	1.96685	2.12718e-05
RBM4	0.384774	2.15464e-05
PLD6	0.761158	2.39813e-05
FANCI	0.916132	2.42005e-05
CDCA7L	0.480759	2.44714e-05
EPHB6	0.470767	2.49013e-05
UROS	0.320202	2.48986e-05
UBE2N	0.25248	2.53246e-05
SNHG9	0.236753	2.54751e-05
DDX3Y	0.490944	2.56848e-05
KIF18B	1.84007	2.6429e-05
PAQR4	0.680851	2.6511e-05
TCOF1	0.342323	2.65574e-05
NCAPD2	0.747553	2.66873e-05
B9D1	0.566267	2.66793e-05
LRRC2	0.599465	2.74865e-05
RPL26L1	0.258973	2.79563e-05
DSP	0.173595	2.8461e-05
DONSON	0.843408	2.98213e-05
AC073283.4	0.594186	2.99008e-05
COL4A6	0.92533	3.01721e-05
PIGU	0.586307	3.01638e-05
RPS26	0.0803011	3.06155e-05
RBMX	0.172596	3.08337e-05
SNHG23	0.518564	3.10169e-05
DNA2	1.41153	3.12986e-05
DECR2	0.683381	3.12489e-05
CDC123	0.266151	3.16239e-05
FANCG	0.680087	3.20978e-05
PAG1	0.713206	3.29263e-05
TRIM59	0.807072	3.37851e-05
SRSF7	0.18258	3.38991e-05
CHMP6	0.394581	3.42225e-05
USP51	0.481248	3.4466e-05
ALDH1B1	0.528464	3.4982e-05
CDC45	1.01101	3.51614e-05
PIF1	1.05122	3.57636e-05
B3GALNT1	0.667964	3.61112e-05
CD99	0.202009	3.63635e-05
DDIAS	1.59863	3.66263e-05
C1orf35	0.27317	3.66612e-05
THSD4	0.632871	3.69897e-05
RNF20	0.381585	3.71274e-05
TCEB2	0.132141	3.7615e-05
IPO9	0.419065	3.79771e-05
MROH8	0.713345	3.84294e-05
SPATS2	0.258517	3.88527e-05
CCNE1	0.971674	3.91675e-05
SH3BP1	0.446546	3.91094e-05
CTPS1	0.670769	4.1574e-05
AC016700.5	1.09798	4.21327e-05
CAD	0.761413	4.23275e-05
UTF1	0.965763	4.2672e-05
SULT1A2	1.58448	4.2991e-05
PINX1	0.46716	4.29577e-05
PDZD11	0.321529	4.30834e-05
PPIB	0.161227	4.31055e-05
BHLHB9	0.746203	4.3498e-05
BLOC1S4	0.315646	4.34962e-05
SCLT1	0.508867	4.3927e-05
ZNF367	1.61428	4.44656e-05
P3H4	0.42174	4.43505e-05
PRDX4	0.235323	4.43877e-05
ERAL1	0.417299	4.47695e-05
CAND1	0.280513	4.47462e-05
CCDC15	0.858477	4.48439e-05
RBM14	0.422092	4.48751e-05
RNH1	0.188196	4.48672e-05
PYCRL	0.907408	4.51522e-05
PMVK	0.231527	4.5429e-05
TRIO	0.4144	4.58154e-05
HAUS5	0.64929	4.60885e-05
VWA3B	0.98791	4.82667e-05
PHF19	0.631022	4.8437e-05
GAL3ST3	1.64665	4.93775e-05
COLGALT1	0.495276	4.98591e-05
PLD3	0.205125	4.99756e-05
RHNO1	0.452617	5.04245e-05
RNASEH1-AS1	0.584217	5.07526e-05
GGH	0.472875	5.14617e-05
FBXW7	0.330479	5.36129e-05
TRAP1	0.342878	5.41682e-05
SNRPD3	0.188521	5.44338e-05
TXNRD3	0.697258	5.48437e-05
KAZALD1	0.704284	5.50352e-05
MTFR2	1.71092	5.64366e-05
PRDM10	0.919782	5.63916e-05
CMBL	0.294133	5.80384e-05
CNPY4	0.521651	5.9446e-05
NXT1	0.299024	6.08226e-05
ZNF519	0.734388	6.11539e-05
SEMA5A	0.440168	6.15863e-05
AC068831.16	0.890774	6.18621e-05
CD320	0.267396	6.36321e-05
PKP4	0.318926	6.40672e-05
CRTC1	0.624098	6.4145e-05
RP11-521B24.3	0.763439	6.44e-05
CRK	0.287717	6.43188e-05
RP11-231C14.7	1.03854	6.4599e-05
PTRHD1	0.23534	6.51611e-05
RAB3IL1	0.675834	6.64995e-05
C1R	0.20413	6.64306e-05
PRICKLE1	0.576673	6.72741e-05
UBA1	0.297504	6.75395e-05
SCML1	0.387875	6.77896e-05
PDIA4	0.259802	6.88151e-05
PRDX2	0.147939	6.88322e-05
PSMC3IP	0.560841	6.89775e-05
TIMELESS	0.820833	7.06085e-05
C16orf45	0.424227	7.10446e-05
ARHGAP21	0.310003	7.10256e-05
VARS2	0.637772	7.17819e-05
TENM2	0.42974	7.26329e-05
POLD3	0.461109	7.3369e-05
RNPS1	0.213592	7.33239e-05
ARHGAP11B	0.831218	7.43349e-05
AC008088.4	2.23865	7.47943e-05
MAPK4	0.638985	7.50126e-05
AP3D1	0.287427	7.75692e-05
FANCC	1.00526	7.87927e-05
CDCA5	0.634012	8.12178e-05
UNC119	0.379867	8.13181e-05
GXYLT1	0.424426	8.23674e-05
SLC41A2	0.598547	8.26533e-05
COL5A1	0.448046	8.26336e-05
ZNF442	1.04357	8.39205e-05
ATP5A1	0.165658	8.62808e-05
NOLC1	0.293886	8.86106e-05
MRPL43	0.212894	9.00601e-05
UBE2L3	0.191971	9.07232e-05
GGA2	0.243446	9.28388e-05
AAMDC	0.235887	9.42116e-05
TRAF4	0.303709	9.48839e-05
FAT2	0.645414	9.6335e-05
EGR2	0.400626	9.69892e-05
COL5A2	0.368993	9.70665e-05
NDUFS8	0.186756	9.73378e-05
VPS25	0.271798	9.86224e-05
ZNF730	1.25616	9.92334e-05
ALS2CL	0.607367	0.000100599
NGFR	0.744155	0.000100656
SMCR5	0.423577	0.000101264
EPHA6	2.11457	0.000102757
ZNF714	0.521345	0.00010481
FAM111A	0.396205	0.000105732
FAM210A	0.455943	0.000106247
RP4-647C14.2	1.02861	0.000106557
TMEM26	0.824649	0.000106714
MOCS2	0.275419	0.00010676
NUP62	0.33746	0.000107823
ICMT	0.396075	0.000109437
MYEOV2	0.157774	0.000109488
PRKAA2	0.453192	0.000111035
CDK12	0.278658	0.000113021
DFFA	0.31104	0.000115438
PXMP2	0.348884	0.000115912
WDR76	0.721968	0.000116762
SLCO5A1	0.350068	0.000116602
LSM6	0.226933	0.000116793
LPP-AS2	0.989485	0.00011773
TARBP2	0.455348	0.000118561
LAS1L	0.406031	0.000119198
ADA	0.356738	0.000120729
GPHN	0.461163	0.000123702
ALKBH2	0.347513	0.000125445
AMOTL1	0.250333	0.000126624
WDR77	0.383312	0.000126985
TEX10	0.513269	0.000128821
AMBRA1	0.701605	0.000129063
GPR143	0.65681	0.000129754
CCDC137	0.314182	0.000132531
HOXB-AS1	0.718272	0.000133151
FANCB	1.10977	0.000133445
LIMD2	0.375017	0.000134463
FSTL1	0.28394	0.000138876
SLC43A3	0.528486	0.000140178
SMARCE1	0.208861	0.000141525
C16orf13	0.19328	0.000148006
PTPRD-AS1	0.706474	0.000149941
RNF43	0.371706	0.000150207
RPS29	0.0650928	0.000151434
ADAMTS3	1.19941	0.000152119
C1orf54	0.322562	0.000152287
WDR18	0.306825	0.00015426
AP1S1	0.261632	0.000157297
NEIL3	1.40798	0.000157997
PKM	0.153246	0.000158929
CCT5	0.211374	0.000159869
GPRASP2	0.614577	0.000161799
PABPC1	0.131667	0.00016196
RP11-14N7.2	0.277691	0.000162308
RP5-821D11.7	0.85232	0.000163454
ORC1	1.44027	0.000164362
RP11-615I2.2	0.882462	0.000164148
KNSTRN	0.725358	0.000165272
DSCC1	0.961356	0.000165414
RMDN2	0.485683	0.000171248
RAB32	0.322266	0.000174991
WWC2	0.574058	0.000177286
NEDD8	0.142397	0.00017765
SLFN13	0.631437	0.000178181
FLJ35934	0.933187	0.000178624
KAT2A	0.505861	0.000181015
FGD1	0.93696	0.000182097
LINC00327	1.50386	0.000185877
PPP2R4	0.350054	0.000190535
TFDP1	0.364099	0.000192596
CHCHD2	0.119219	0.000192502
CACNA1C	0.808424	0.000193164
LAMA1	1.4045	0.00019574
TRAPPC2L	0.207331	0.000196689
CD3EAP	0.608303	0.000197982
HSD17B10	0.201058	0.000198178
RWDD2B	0.445893	0.000199346
CENPI	1.91966	0.000200084
MRPL37	0.276845	0.00020294
S1PR2	0.624843	0.000204174
CARD11	0.885809	0.000205627
PRPF19	0.331498	0.000207877
FBL	0.187626	0.000213269
EDF1	0.105853	0.00021475
MVB12A	0.236081	0.000219079
TPD52L1	0.358379	0.000221518
MN1	0.976268	0.000223235
C11orf24	0.620586	0.000230071
DKC1	0.268041	0.000231511
CEP78	0.386305	0.00023377
RP11-248G5.9	2.0314	0.000239062
SRRM1	0.150346	0.000238403
LINC00618	2.16172	0.000239752
AC068831.10	0.924489	0.000243296
STAU2	0.361906	0.000243745
HOXA3	0.407898	0.000243898
CDK5RAP2	0.332741	0.000245019
RCC1	0.421797	0.000245868
PRPF38A	0.274657	0.000247203
SCN2A	1.91496	0.000255202
POP1	0.62911	0.000263508
CENPL	0.718186	0.000263842
MLST8	0.360745	0.000263832
VCP	0.187474	0.000265437
THBS1	0.353586	0.000271949
RSRC2	0.160554	0.000273294
POLQ	1.54538	0.000275119
ZNF726	0.938129	0.000275974
BOLA3	0.269448	0.000285698
RP11-259N19.1	1.3509	0.000288443
LUM	0.309259	0.000294703
ZWILCH	0.63595	0.000295869
DLK2	0.370085	0.000298875
TP53I3	0.22814	0.000299826
ST8SIA2	0.78112	0.000302048
AKR1B1	0.292011	0.000303811
COL6A1	0.173744	0.000307806
STIL	1.17608	0.000311788
PMF1	0.230215	0.000312863
RGAG1	3.70537	0.000314322
C18orf54	1.04283	0.000316604
MILR1	0.766614	0.000317923
PHEX	1.52395	0.000321716
UTY	0.67704	0.000329711
CECR5	0.382713	0.000330606
CCSER1	0.793692	0.000335017
APLNR	0.296958	0.000339394
ARHGEF39	1.16585	0.00034159
COX8A	0.133033	0.000342399
FSCN1	0.279131	0.000364695
E2F1	0.842405	0.000366111
OLFML3	0.359733	0.000369191
SNX30	0.419959	0.000383993
PCDHGA12	1.07227	0.000385266
ADSL	0.293283	0.0003906
P3H1	0.452705	0.00039464
NLGN4Y	0.641513	0.000395829
YWHAH	0.1894	0.000398994
ERI3	0.261529	0.000401899
RP6-65G23.3	0.732338	0.000405964
CTCF	0.27627	0.000409375
MCM8	0.731827	0.000413412
UNC5B	0.431882	0.000414391
METTL1	0.520558	0.000418594
SLBP	0.270406	0.000423911
C12orf43	0.370253	0.000427236
COPS6	0.176419	0.000429031
N4BP2	0.374686	0.000437615
CELF2	0.208493	0.000441764
SMAD3	0.350943	0.000445415
E2F7	0.86217	0.000446889
ENDOV	0.286095	0.000447084
PRSS21	2.11738	0.000450967
EIF6	0.184641	0.000450422
ETNK2	0.58294	0.000453341
AC010127.3	0.737467	0.000455988
CDC42	0.146142	0.000456043
PLK4	1.10123	0.000463405
RDM1	1.69964	0.000467245
TWSG1	0.450156	0.000471206
EXO1	1.38737	0.000476502
MSH6	0.33708	0.000479506
BRD3	0.236333	0.000483893
MSH2	0.387162	0.00048628
AUNIP	1.49599	0.000489785
RP11-44N21.1	0.606935	0.00049114
TMEM223	0.283269	0.000491649
RP11-839D17.3	1.86057	0.000495107
NDUFA3	0.149426	0.000507826
PAK1IP1	0.347062	0.000511137
FBN1	0.352582	0.000512736
AC100830.3	0.591614	0.000518067
CREB5	0.461434	0.000519864
SNRNP70	0.182354	0.000528626
RABEPK	0.425027	0.000534316
C9orf142	0.209699	0.000534911
NDC1	0.783726	0.000545071
ATP8A2	0.426778	0.000547283
SMO	0.635799	0.000548754
SRPK1	0.297622	0.000554834
PRPF38B	0.187893	0.000554557
DGCR6L	0.196775	0.000557432
PELP1	0.391324	0.00055817
PRKG1	0.453208	0.000562068
IRF1	0.16296	0.000568079
APOM	0.561216	0.000569422
TAF6	0.361979	0.000569925
IRF2BP2	0.21145	0.000575287
TMA16	0.23422	0.000583229
RP11-109P11.1	2.0062	0.00058983
NAGA	0.515232	0.000590992
PRDM5	0.637068	0.000599518
EIF2B5	0.32532	0.000605355
SLC16A1-AS1	0.441495	0.000608159
SLF2	0.287073	0.000612075
C10orf82	1.19424	0.000617646
OIT3	1.03496	0.000620227
PTGFRN	0.454181	0.000644919
ZNF814	0.378002	0.000650735
BACE2	0.333873	0.00065403
HNRNPU	0.155904	0.000653978
AC093323.3	0.483119	0.000658441
C7orf49	0.332206	0.000658344
DMRT2	0.254146	0.000658698
NID2	0.597129	0.000660098
POSTN	0.28887	0.000660544
PPCDC	0.389188	0.000665385
NOP16	0.363382	0.000671909
LRRCC1	0.456426	0.000673751
ZFY	0.727478	0.000685808
EZH2	0.417449	0.000686301
GALE	0.337582	0.000686482
LAG3	0.982614	0.000705396
TTTY14	0.435224	0.000707565
PITHD1	0.171177	0.00071085
HNRNPAB	0.187384	0.000715309
NIFK	0.198501	0.000726182
TDRD1	1.49137	0.000743394
PDCD7	0.217593	0.000742365
CDK2	0.570142	0.000746131
CYC1	0.172784	0.000745744
IL31RA	0.64991	0.000755155
POLE	0.849749	0.000756545
FAU	0.0554699	0.000761962
ERAP2	0.499882	0.000767336
ZNF793	0.487017	0.00076764
ZNRF3-AS1	0.856721	0.000770548
RP11-727F15.11	1.06093	0.000777782
NUP155	0.559993	0.000784666
ATP5F1	0.160109	0.000817934
SWI5	0.241284	0.000820121
RP11-60L3.1	1.9123	0.000826092
FAM201A	0.611982	0.000828077
SAMM50	0.228743	0.000841958
C8orf89	1.55282	0.00084698
CDH4	0.770579	0.000848247
USP46	0.28811	0.000849329
PKNOX2	0.725336	0.000855926
SPTBN1	0.177447	0.000873434
LTBP1	0.313951	0.000873836
RBM4B	0.323241	0.000874985
CITED2	0.18294	0.000883056
ARMC6	0.412764	0.000884218
CCT2	0.177257	0.000900216
SMCO4	0.214801	0.000912833
AC006946.16	1.20242	0.000934239
IMPACT	0.368674	0.000938657
ERICH3	0.345033	0.000939561
XRCC3	0.940253	0.000950089
CAMK1D	0.298741	0.000977355
CFDP1	0.163513	0.000980701
CCDC102A	0.421452	0.000982412
TGS1	0.241599	0.00098837
OXCT2	0.545474	0.000988966
CPSF1	0.503233	0.00100787
SND1-IT1	0.530704	0.00101429
HSPBP1	0.303228	0.00101642
PTPRT	0.420915	0.00102349
CHD1	0.241533	0.00102453
PLEKHJ1	0.176306	0.00102837
ZCCHC17	0.210088	0.00104213
MAP7D2	0.431303	0.00104653
SMG6	0.262809	0.00107189
CACNA2D3	0.526875	0.00108175
CAMSAP1	0.333803	0.00108798
TMEM258	0.11697	0.00108962
FANCA	0.612791	0.0010919
ALG6	0.432539	0.00109925
LRRC75B	0.625815	0.00110062
ZNF695	1.42362	0.00110669
C1RL-AS1	0.333803	0.00110535
MRGBP	0.450192	0.00111818
SPESP1	0.462958	0.00112048
BMP1	0.440523	0.00112116
COX20	0.197956	0.00113815
ADD3	0.220821	0.00114394
ERCC6L	1.91025	0.0011673
SMIM10	0.405035	0.00117526
NDE1	0.290756	0.00118916
APP	0.137811	0.00118948
CASC10	0.63515	0.00120785
B4GALNT3	0.633228	0.00122265
SREK1	0.196515	0.0012258
PRSS8	0.24082	0.00123544
VCAN	0.263889	0.00124377
ZC3H4	0.418419	0.00126206
NUP188	0.48446	0.00126951
AJUBA	0.396083	0.00127747
ARID1A	0.25908	0.00129323
RBPMS	0.224111	0.00130491
ZNF90	0.315686	0.00130504
UBTD2	0.357356	0.00131005
MYO1C	0.221392	0.00131677
CDCA7	0.308644	0.00132374
PAPD5	0.448738	0.00133979
DSN1	0.418692	0.00133989
LRRC47	0.288126	0.00135074
COMMD4	0.231604	0.00136098
PRMT2	0.168194	0.00136255
RFC3	0.356485	0.00136509
HMGB3	0.309508	0.00139689
BUB3	0.21284	0.00139818
OGFOD1	0.393893	0.0014287
SGIP1	0.713264	0.00143471
NUTF2	0.20686	0.00143712
DUSP9	1.28907	0.00145338
INCENP	1.06674	0.00147713
CTBP1	0.271494	0.00147947
ARSI	1.05365	0.00151185
SULF1	0.555272	0.00153183
CLPX	0.304128	0.0015422
FBN2	0.638417	0.00157133
MMS22L	0.504114	0.00157489
WIF1	0.943868	0.00157804
SMG9	0.392427	0.00159445
BCL7C	0.205968	0.00159445
RP11-1391J7.1	0.539524	0.00160495
RBM17	0.174162	0.00160608
RNF187	0.202067	0.00161005
CTB-50L17.10	0.261237	0.00161075
CNPY3	0.26465	0.00162488
HNRNPK	0.121695	0.00162671
DNAH5	1.16128	0.00164082
FLVCR2	1.00952	0.00165101
QTRT1	0.236179	0.00165278
HEPH	0.903385	0.00166087
LL21NC02-21A1.1	1.04452	0.00166501
PCSK6	0.449434	0.00167582
GPR160	0.806912	0.00169955
FAM229A	0.634255	0.00169922
ZNF788	1.1748	0.00170357
HAAO	0.451375	0.00170589
TELO2	0.36653	0.00173957
PRRT2	0.511967	0.00175992
SMAD5	0.188083	0.00175949
STRA6	1.11411	0.00176622
XXbac-BPG252P9.10	0.822392	0.00180522
ATP5J	0.112577	0.00180767
FAM216A	0.541627	0.00183547
RP1-288H2.2	1.50869	0.00183898
SPRY4-IT1	1.20952	0.00184968
TICRR	1.82562	0.00186293
KRI1	0.358636	0.00186826
ERICH6-AS1	0.678639	0.00188634
DNAJC22	1.45809	0.00188841
RP3-333H23.8	0.973454	0.00189203
LINC00998	0.207525	0.0019165
MRPS11	0.203276	0.00193825
PYCR2	0.289855	0.00194666
BRK1	0.122819	0.00197712
AP001347.6	0.853179	0.00198636
RARG	0.450055	0.00198714
KNOP1	0.200989	0.00198844
BRD8	0.241249	0.0019951
NF1	0.249524	0.00201137
ERCC1	0.223119	0.00201312
KIAA1644	1.58317	0.00202297
FUCA1	0.287669	0.00203039
HIST1H2AM	0.982259	0.00203377
CXXC1	0.297522	0.00207064
TLR5	0.45626	0.00207761
AMER1	0.755013	0.00208467
HAUS1	0.286005	0.00211698
ZNF469	0.841407	0.00212219
TFPT	0.302992	0.00213379
MASTL	0.613224	0.00215202
EIF3L	0.125967	0.00217064
REEP4	0.467299	0.00217355
TSEN54	0.435953	0.00218845
POGZ	0.23055	0.00219061
CSNK1G3	0.264359	0.00219375
PHYHD1	0.248878	0.00219967
BCL2L12	0.34173	0.00220005
NOP10	0.14433	0.00224353
CSF1	0.356163	0.00225504
CPNE1	0.199896	0.00226019
AP1M1	0.319322	0.00227226
PPP1R7	0.185252	0.00228819
PAX8	0.75185	0.00230493
HBZ	0.560714	0.00234764
TMEM18	0.223542	0.00234959
RP11-498B4.5	1.73872	0.00235415
SEPT9	0.216858	0.00237227
ZNF346	0.466066	0.00237485
NDUFA11	0.112992	0.00239607
CERCAM	0.473129	0.00239902
ABL1	0.449266	0.00240166
FAM169A	0.615628	0.0024312
CAPZA1	0.192099	0.00243531
TMEM14A	0.245683	0.00244695
NLE1	0.536875	0.00245251
DR1	0.267867	0.00250217
FAM229B	0.24449	0.00251546
SLC7A10	0.941373	0.00251742
RP11-499F3.2	0.773978	0.00251844
GSTT2B	0.382344	0.00253212
ADAMTS2	0.734502	0.00253732
TGIF2	0.31974	0.00255129
CDH24	0.613444	0.00255449
RPP40	0.355929	0.00255681
ACOT8	0.31317	0.00256096
CARNMT1	0.424871	0.00256656
HNRNPU-AS1	0.359466	0.00259483
RP11-500C11.3	0.592929	0.00259767
CDK10	0.302833	0.00260812
MMP2	0.289389	0.00261669
RUVBL1	0.257418	0.00264871
POLD2	0.203563	0.00265246
COPZ1	0.174798	0.00265585
ARHGEF40	0.34988	0.00265807
SLC7A1	0.476403	0.00267389
ZNF827	0.277534	0.0026826
HIST1H2AH	0.64366	0.002701
SYNDIG1	0.512294	0.00275544
PARP2	0.36466	0.00283268
NBPF14	0.33196	0.00288148
ZNF711	0.388174	0.00290663
PIKFYVE	0.319312	0.00290846
MAGOH	0.17431	0.00292249
TNFRSF19	0.342972	0.00294301
PTP4A1	0.266887	0.00299698
FBXL18	0.726662	0.00306451
AIMP2	0.281458	0.00306368
C11orf31	0.128204	0.00310447
BRINP1	0.78022	0.00313509
NONO	0.160205	0.00313978
SOSTDC1	0.602212	0.00314407
B3GNT7	0.754467	0.00315555
TSPAN6	0.23818	0.00317047
PGM5	0.547041	0.00318561
LATS2	0.46935	0.00319419
RP11-354K1.1	1.52965	0.00319693
ABCF1	0.176377	0.0032026
SLC25A10	0.643432	0.00320633
AL132709.8	0.592521	0.00320937
RPGRIP1L	0.440017	0.00321065
XRCC1	0.321421	0.00322421
SNX32	1.45798	0.0032576
KPNB1	0.16481	0.00327167
CARM1	0.365581	0.00330553
POLE3	0.219391	0.00330682
ELOVL6	0.426627	0.00331701
EPN3	0.425669	0.00333674
HSPB8	0.204189	0.00333906
NUDT5	0.185519	0.0033996
NAB2	0.395876	0.00341947
PSMD11	0.175692	0.00342299
C22orf39	0.232038	0.00344677
TSPAN4	0.197042	0.00345869
WAC-AS1	0.242532	0.00351133
SLC39A1	0.203723	0.00352573
DBF4	0.370504	0.00354974
HTATSF1	0.223121	0.00357521
ELP4	0.415311	0.00361814
YEATS2	0.441018	0.00363776
DLEU1	0.485513	0.00364413
CORO2A	0.392459	0.00369997
PSAT1	0.267713	0.00370354
USP5	0.298442	0.0037211
MRPS26	0.157392	0.00372142
POLA1	0.530787	0.00372806
PPP4C	0.165986	0.00373843
GUCY2F	0.899099	0.00376192
RP11-1275H24.1	0.327964	0.00377099
MAPK1IP1L	0.217006	0.00378477
RASSF1	0.310528	0.0037871
PPAT	0.456054	0.00381727
CAPN2	0.192909	0.0038259
CCDC77	0.425318	0.00384717
XRCC5	0.131277	0.00385343
RBL1	0.613111	0.00387847
AGO2	0.242533	0.00389372
CNIH3	0.610224	0.0039232
AP000251.3	1.28989	0.00393638
RBM39	0.106918	0.00398659
SPOCK3	1.02188	0.00399369
CCND2	0.215663	0.00401252
CKAP5	0.353621	0.00406805
GEN1	0.624465	0.00412077
SPAG7	0.15475	0.00412753
SNX22	0.411988	0.00414904
GAS2	0.538631	0.00415723
MOV10	0.266797	0.00418177
RP11-386G11.10	0.403764	0.00427092
DACT3	0.708145	0.00429222
NID1	0.340461	0.00434293
BCAM	0.144798	0.00437018
PGD	0.222435	0.00439493
MTCL1	0.513508	0.00439815
AC005932.1	1.4948	0.00441793
TPI1	0.106094	0.00441841
RP5-866L20.1	1.5499	0.00443994
RP11-395G23.3	0.488023	0.00445917
NFRKB	0.317287	0.00446557
LIG3	0.439422	0.00447009
RP11-455F5.5	1.42282	0.00450325
SPEN	0.239544	0.00449967
TMEM160	0.186674	0.00453312
INPP5F	0.419114	0.00456326
FAP	0.888093	0.00458125
PSMD7	0.153383	0.004661
BARD1	0.353652	0.00467708
SMAP1	0.175994	0.00467677
SLF1	0.333307	0.00468552
LINC01482	2.14704	0.00474033
CCDC171	0.3414	0.00477498
LILRB3	0.941641	0.00480686
ANGPT2	0.189149	0.00482379
RP11-727F15.9	0.437001	0.00486912
CLSTN1	0.194415	0.00487509
CDC25A	1.1966	0.00488703
FLVCR1	0.309617	0.00488694
TTLL1	0.40938	0.00489473
SRSF4	0.166961	0.00493561
NUDT16L1	0.193329	0.00496322
BCL11A	0.192952	0.00497124
NBPF3	0.726837	0.00498571
ARHGEF10	0.26263	0.00499083
ZNF131	0.237354	0.0050164
ECHDC2	0.182885	0.00502223
DSG1-AS1	1.05339	0.005043
CALM2	0.0864779	0.00504061
SNHG18	0.275565	0.00505923
TYK2	0.317288	0.00507244
RP11-96B5.3	0.787589	0.00507872
CHTOP	0.196259	0.00509277
YTHDF2	0.158684	0.00510138
TIAM2	0.690253	0.00514879
POLG2	0.352775	0.0051892
VPS35	0.147822	0.00519746
SRGAP2B	0.286721	0.00520105
ARID3A	0.430609	0.00522581
C1QBP	0.148848	0.00524155
YDJC	0.272176	0.00524261
SCN4B	0.630983	0.00527476
AFMID	0.259515	0.00528217
KCNH7	0.958995	0.00535087
FDX1L	0.286943	0.00548399
TPR	0.136197	0.00556276
MBOAT7	0.257662	0.00557494
RP11-418H16.1	0.871694	0.00562309
TXN	0.103605	0.00563001
CTA-384D8.36	0.896568	0.00566232
PLIN3	0.214117	0.00570384
OSMR	0.271142	0.00570499
RBBP7	0.164395	0.00571002
NFKB2	0.210736	0.00581383
DCBLD2	0.217783	0.00582364
RP11-66N11.8	0.464162	0.0058648
PDDC1	0.298671	0.00586963
CCDC58	0.293474	0.00588028
TMEM138	0.31776	0.00591611
SRSF6	0.173803	0.00599085
ARGLU1	0.112606	0.00600234
OGG1	0.369594	0.0060432
TOMM34	0.345155	0.0061143
ZHX1	0.228434	0.00611773
STRA13	0.167736	0.00618235
NEK1	0.309676	0.00621782
PABPC4L	0.546894	0.00622482
BSG	0.130229	0.00622599
CEP170	0.248351	0.00622859
OAZ2	0.150955	0.00624295
LMO3	0.166006	0.00630063
MRPL2	0.193586	0.00634227
POLR3H	0.293028	0.00635754
ATXN10	0.169894	0.00637444
ZNF395	0.320579	0.00639512
CHD7	0.200182	0.00642372
PYROXD2	0.511926	0.00648229
G3BP1	0.161701	0.00654133
RP11-449J10.1	1.52062	0.00657155
TRIM27	0.237444	0.00658243
XXbac-BPG154L12.5	1.08424	0.00660392
GTF2H2	0.273055	0.00661414
PHACTR2	0.228264	0.00676054
C12orf75	0.218596	0.00686201
AC104389.1	0.390204	0.00688263
CDKL5	0.413941	0.00693029
TYW1B	0.549271	0.00694992
C16orf91	0.291603	0.00695636
KHDC1	0.46658	0.00699999
BMPER	0.563888	0.00705361
RBBP6	0.165663	0.00707568
TERF1	0.192815	0.00710745
MRPL16	0.206437	0.00710973
SELV	1.52022	0.00713634
ITGB1BP1	0.221996	0.00718701
CPSF7	0.29997	0.00719952
PCNT	0.346823	0.00725708
ZNF311	1.13109	0.00730136
CITED1	1.07321	0.00731745
TOR2A	0.351589	0.0073178
RAB4A	0.170411	0.00731743
UBA7	0.292816	0.0073227
RP11-403P17.4	1.27953	0.00735889
FAM234A	0.24343	0.00736246
AHDC1	0.290541	0.0074077
SAR1A	0.180855	0.00742674
TMSB15A	0.751553	0.00745472
POLR2F	0.132069	0.00745174
ZNF608	0.238394	0.00758402
WASIR2	1.18933	0.00773945
ZNF618	0.316077	0.00773909
CHST10	0.485169	0.00774848
PLAGL1	0.280033	0.00779306
FNIP2	0.299432	0.00782275
SLC25A39	0.181363	0.00786044
SNRPA1	0.196955	0.00787883
RP11-298I3.4	0.713371	0.00789008
CTC-425F1.4	0.52586	0.00790464
KDELC2	0.333904	0.00793551
NBPF10	0.569853	0.00806186
RP11-138I1.4	0.791376	0.00809154
URM1	0.195805	0.0081604
PHACTR1	0.447728	0.00818209
SFRP2	0.398689	0.00825649
FAM65C	0.292186	0.00833357
RFC4	0.348245	0.00837044
GTF2H5	0.14344	0.0084144
HIST1H3F	2.08136	0.00853296
MKS1	0.430428	0.00853447
SSH1	0.345632	0.00853431
ADCYAP1R1	1.13541	0.00858376
NCAPH2	0.308672	0.00859623
COPS3	0.190908	0.00860328
CCHCR1	0.34288	0.00874444
RGS3	0.285558	0.00888575
KARS	0.182312	0.00888944
TARBP1	0.318216	0.00889458
MUL1	0.330843	0.00890162
PFAS	0.660879	0.00894821
CEP83-AS1	1.18392	0.00895745
HDDC2	0.178799	0.00901531
WASF1	0.408684	0.00901903
TTTY15	0.369577	0.00905957
RP11-497H17.1	2.32783	0.00909568
MRPL52	0.127556	0.00908747
PRMT5	0.271183	0.00918872
C7orf26	0.358422	0.00921551
ZNF354B	0.379588	0.00923242
WWC2-AS2	0.954368	0.00923712
RP11-61L19.2	1.46174	0.00924489
POM121	0.319705	0.00925782
HSPD1	0.112929	0.00929454
LPCAT1	0.453108	0.00936364
CH507-154B10.1	0.504164	0.00937354
GPX7	0.251603	0.00942239
MGST1	0.168796	0.00942916
ENOX1	0.420498	0.00944714
EXOG	0.282101	0.00946975
GSTCD	0.454815	0.00950775
PTBP1	0.174237	0.00951044
TTC3	0.125027	0.00963923
ADPRHL2	0.212913	0.00964893
EXOSC7	0.196286	0.00971784
ATE1-AS1	0.396825	0.0098173
U2AF1	0.249349	0.00983025
NRXN2	0.758857	0.00985405
ASTN2	0.370929	0.00987056
TSC2	0.206353	0.0098873
KDM5D	0.484675	0.00998391
PSMB1	0.0975448	0.00999018
UST	0.466284	0.0100181
DHX9	0.185837	0.0100786
SEC61B	0.102721	0.0100858
AC004540.5	0.528746	0.010106
ASB16-AS1	0.428217	0.0101219
RSPRY1	0.233966	0.0101285
HOXB2	0.470436	0.010215
NCLN	0.387821	0.010292
RP1-313I6.12	0.348751	0.0104455
CXCL3	0.387181	0.0104458
BDKRB2	0.579691	0.0104629
ASH2L	0.272354	0.0104947
SUV39H1	0.74509	0.0104979
HILPDA	0.282615	0.0105107
RP11-92G12.3	1.08775	0.010521
RIOK1	0.244281	0.0105349
LL22NC03-2H8.5	0.286135	0.010553
CHST3	0.355938	0.0106287
OLA1	0.158528	0.0107227
HIST1H2BH	0.625624	0.0107541
U2AF2	0.227537	0.0107625
ALDH1A1	0.235735	0.0107691
PCYT1A	0.284564	0.0107782
GEMIN5	0.449872	0.0107829
PNMA1	0.304833	0.0108249
UTP14C	0.337822	0.0108687
GPX1	0.0956465	0.0108938
RP1-191J18.66	0.934011	0.0109154
TRMT1	0.312918	0.0109188
CHSY1	0.327569	0.0110416
WDR74	0.200671	0.011157
PFKP	0.251922	0.0113691
ARHGEF26	0.356605	0.0114596
RP11-486L19.2	1.44684	0.0114756
SMAD9	0.390869	0.0115027
ANKRD40	0.310894	0.0115076
SH3PXD2B	0.373145	0.0115095
MYH8	0.477297	0.0115187
NUDT21	0.214438	0.0116121
EXOSC3	0.247629	0.0116227
RP11-572M11.3	2.81673	0.0116505
ZNF85	0.480943	0.0117836
UGDH	0.266176	0.0118648
LINC01250	0.77021	0.0119209
VRK3	0.23809	0.0119351
MSRB2	0.144707	0.01218
ATP11B	0.268993	0.0123228
BRMS1L	0.37057	0.0123777
CTC-250I14.6	0.769577	0.0124273
ZIK1	0.550396	0.0124297
RP11-439L18.1	1.4847	0.0124574
SND1	0.196469	0.0124834
SNRNP40	0.186383	0.0125031
ZNF625	0.633904	0.0125692
IL1RAPL1	0.710013	0.0125874
GART	0.254866	0.0126082
NMRAL1	0.20365	0.0126206
CTD-2154B17.4	1.60988	0.0126527
WRAP53	0.412173	0.0126789
KDELC1	0.627093	0.0127183
ERCC2	0.475344	0.0129586
RP11-498C9.2	1.56598	0.0130208
CDC37	0.120603	0.0130856
PRPF31	0.155094	0.0131225
STAC	1.01485	0.0131302
SSBP4	0.18706	0.0133074
PLD2	0.272198	0.0133301
RP11-483F11.7	0.868593	0.0133523
B3GALT5-AS1	0.413479	0.0133745
WT1-AS	1.98854	0.0133864
INTS9	0.506432	0.0133922
MRAS	0.28424	0.0134961
SCO1	0.24722	0.0135543
HSD17B8	0.247789	0.0135855
RP11-422P24.12	0.466609	0.0136505
RRP15	0.184688	0.01379
KCNJ14	0.910204	0.013796
PDE9A	0.358427	0.0138006
IL27RA	0.242584	0.0138503
ADNP	0.188676	0.0139269
RGS19	0.412109	0.013955
FGFR1	0.221209	0.0139646
LIFR	0.155781	0.0140288
TSTA3	0.189321	0.0140491
IFT140	0.441843	0.0140624
RFT1	0.358691	0.0140988
STRADB	0.328651	0.0141433
PHKG1	0.354031	0.0142245
BRIP1	0.906697	0.0142433
H2AFY2	0.19504	0.0142907
PPIL3	0.248549	0.0143085
GPSM2	0.324174	0.0143231
TCF24	3.20405	0.0143451
RP11-20I23.8	1.607	0.0143729
GALR1	0.986082	0.0144081
ABI2	0.175497	0.0144126
PHIP	0.144	0.0144589
CAPSL	0.36442	0.0144601
NT5C2	0.248457	0.0144792
SNRPB2	0.117529	0.0145009
NAT10	0.343439	0.0145472
ACOT9	0.267674	0.0145518
G2E3	0.277913	0.0145687
CTNNAL1	0.191137	0.01458
MRTO4	0.213804	0.0146223
FKBP9	0.247311	0.0146739
PEAR1	0.512671	0.0147094
CTNNBIP1	0.178355	0.0148454
PEF1	0.145927	0.0148892
GTF3A	0.150811	0.0149913
OLFM3	1.24203	0.0150331
ARSJ	0.288655	0.0150423
OAF	0.328176	0.0151565
GCSH	0.139668	0.0153531
DCAF12L1	0.834124	0.0153916
LINC00205	0.436681	0.0153902
LBR	0.223192	0.0154443
ERLIN1	0.290571	0.0156982
RGS12	0.171368	0.0157706
PHF13	0.384377	0.0158364
PRPF40B	0.339472	0.0158594
CST3	0.0742453	0.0158841
NXF1	0.233195	0.0159506
CHAC2	0.666369	0.0159884
MRPL22	0.15183	0.0159984
PDPR	0.307558	0.0161005
AGO3	0.215837	0.0161515
TUFM	0.111413	0.0163121
FAM132A	0.409964	0.0164936
PTK7	0.254675	0.016505
MCM3AP-AS1	0.434332	0.0165076
CASP6	0.252158	0.0165422
CCDC8	0.203871	0.0165586
IKBIP	0.171584	0.0165692
[truncated: 1 more rows]

## Sheet: cTEC hi
	logfold	pvalue
CCL25	4.0255	0
PRSS16	4.6844	0
TBATA	4.15091	0
GNG11	2.84252	0
PSMB11	3.30796	0
S100A14	2.01743	0
CD74	2.33841	0
PLTP	2.59787	0
CALML3	2.43219	0
HLA-DPB1	2.63833	0
FABP5	2.19405	0
HLA-DRA	2.09859	0
MDK	1.58868	0
HLA-DQB1	2.43032	0
CST3	1.6887	0
PEMT	3.06548	0
PGAM2	4.28726	0
CSTB	1.4828	0
HLA-DPA1	2.29735	0
RAB42	2.56929	0
HLA-DRB1	1.86924	0
LINC00176	2.71575	0
HLA-DMA	2.57407	0
HMG20B	2.47798	0
PITHD1	2.45867	0
LGALS1	1.57133	0
COX7A1	1.96012	0
CXCL12	2.10149	0
SLC46A2	3.21254	9.5e-322
TSC22D1	1.18842	0
HLA-DQA1	2.22225	1.403442e-317
PAX1	1.9103	0
LY75	3.43514	9.34308e-267
TYMP	1.61225	3.43989e-269
COL6A2	1.59805	2.69135e-250
HLA-DQA2	2.57687	1.2357e-234
BCAS4	2.21957	3.33664e-232
PSIP1	1.40919	1.20531e-225
PDLIM1	1.09991	3.64558e-201
PSMB5	1.28534	1.41121e-198
CTSV	1.39439	4.74671e-200
PSMA7	0.994385	9.79886e-199
RBP5	1.82861	4.8397e-191
GAA	2.33577	3.54368e-188
IFI27L2	1.35956	1.63276e-186
PSMB9	1.41091	2.87379e-185
PLGRKT	2.10684	3.21022e-176
KCNE5	3.10637	3.42648e-173
COL6A1	1.38772	4.24203e-174
SNX29	2.29054	1.65718e-165
OST4	0.842553	1.90615e-168
PSMB6	1.14561	1.76869e-163
PTMA	0.447609	9.6404e-167
CYP26B1	3.23291	1.27297e-154
IL32	1.27155	4.80027e-159
ZBED2	1.35675	1.78191e-157
HLA-DRB5	1.83146	3.94894e-154
CLIC3	1.87018	8.86632e-153
THY1	1.18842	1.44105e-152
USMG5	1.07244	3.30562e-150
GGA2	1.73952	1.50332e-147
TP53AIP1	2.94482	8.6356e-146
CALR	1.02981	8.29129e-150
KRT8	1.16988	1.13406e-148
PLEK2	1.89797	1.72281e-146
GAPDH	0.626645	2.77125e-150
TP53I3	1.76028	3.15446e-145
CD83	2.71515	1.67941e-142
UNQ6494	3.40858	8.2633e-141
ETFB	1.29847	1.44231e-140
FAM50A	1.79784	3.8108e-135
PLXDC1	2.36859	2.06594e-132
MARCKS	0.97264	7.10347e-135
AC007325.4	2.51207	5.60337e-131
KREMEN2	1.4212	5.83083e-133
ATOX1	0.988115	1.47632e-129
GAS6	1.35614	3.78274e-128
PSMB1	0.931179	4.50746e-129
RPS4Y1	1.11368	1.70012e-129
RAC1	0.790968	5.87428e-129
PASK	2.38626	1.28217e-121
BNIP3	1.36018	2.2314e-122
NINJ1	1.66271	1.78489e-118
CD63	0.665335	4.33581e-120
C5orf56	1.91915	1.62904e-117
CCDC28B	1.3215	3.946e-117
CXXC5	1.06028	3.90579e-116
KIF12	3.32781	1.80379e-113
OXCT1	1.97217	6.23496e-113
SQSTM1	0.953457	6.06221e-114
MGMT	1.18754	9.89085e-112
CLTB	1.09811	6.67722e-111
TBCD	1.62101	1.17175e-109
FKBP1A	0.796733	1.41208e-107
CYP1B1	1.11237	1.2369e-105
RARRES3	1.45901	6.28302e-104
SPOCK2	1.51352	5.25467e-99
PLEKHJ1	1.18835	3.67563e-97
PRSS8	1.66102	1.40585e-96
SYNE1	1.59249	1.50641e-95
HPGD	2.34198	4.03248e-95
ETNK1	1.54628	4.01901e-95
LDHA	0.873633	1.7702e-95
PNCK	3.99495	3.38394e-91
C14orf93	2.72695	1.44208e-90
CFC1	5.60901	5.06783e-90
GALNT11	1.48708	6.49601e-90
FRMD1	3.52535	5.40855e-89
ATP5E	0.508757	1.17695e-90
ENO1	0.754913	3.87963e-90
GHRH	1.65346	2.21934e-88
HLA-DMB	1.92563	1.10247e-87
NFE2L3	1.55692	3.39154e-87
ATP5L	0.580718	8.00419e-86
CDC42EP5	2.03774	2.40611e-83
SLCO5A1	1.91037	3.7883e-83
DYSF	2.59883	6.11024e-81
HBG2	0.880045	1.25599e-81
GLRX	1.57419	6.01804e-80
PNMAL1	2.43436	2.66056e-79
SERPINH1	0.962457	8.97774e-80
AATBC	1.89967	5.50599e-79
COL1A1	1.14111	2.09904e-79
NFKB1	1.37954	1.52419e-78
LYPLA2	1.32207	1.46724e-78
C16orf13	1.01397	1.39277e-77
MYO1C	1.35967	3.0616e-77
ACO1	1.76574	6.39001e-77
SPX	2.2049	9.07182e-77
CALM2	0.555689	1.27898e-77
UQCR10	0.732064	6.13093e-77
PSMB2	0.967171	3.08945e-76
RPS17	0.407927	4.94361e-77
KIAA1549	1.98215	1.7742e-75
LRRC17	1.30827	2.84218e-75
NDUFB2	0.720788	9.98821e-75
KCNJ5	2.49981	1.0216e-73
CCDC80	1.3495	3.73208e-74
ATP10B	2.1942	9.97414e-74
TMC8	1.84114	1.77532e-73
ATP5G1	0.809	2.29624e-73
LAGE3	1.13196	5.01227e-73
SNX30	2.44032	4.66006e-72
SOD3	1.46185	2.27107e-72
PSMA4	0.85764	3.26985e-72
ARL2	0.894748	5.58845e-72
GAMT	1.11868	2.66576e-71
PPP1R2	1.16785	4.99406e-71
CD274	2.1868	2.1336e-70
CLEC1A	1.47626	7.65829e-70
DRAP1	0.83004	3.90654e-70
CDH3	1.61448	1.71073e-69
RPS15A	0.246692	4.94592e-70
CYP27A1	1.31405	8.61755e-69
MAFG-AS1	1.92806	2.11564e-68
NPTX1	3.30348	4.74079e-68
SPATS2L	0.898289	1.11552e-68
MUC3A	2.26753	6.67154e-68
DSP	0.736324	2.91563e-68
RP11-676J12.7	1.70829	2.50936e-67
GADD45G	1.49048	6.17626e-67
PRDX5	0.61328	1.04642e-66
SCX	1.34899	4.89266e-66
PSMA3	0.915686	1.3046e-65
SYNGR2	0.967463	1.25664e-65
KCNIP3	3.21979	7.14383e-65
FOXN1	1.64502	1.71614e-64
QPRT	1.17126	1.91289e-64
HLA-A	0.561594	1.58676e-64
MFSD12	2.04254	1.81532e-62
PSME2	0.777422	5.4986e-63
UBB	0.381755	3.15857e-63
ACHE	1.60085	5.67729e-62
TNFRSF17	4.88905	3.03961e-61
RASD1	1.50625	1.43293e-61
ZFP36L1	0.625315	7.34988e-62
PDLIM7	0.943939	2.09652e-61
ARHGAP42	1.71632	4.70114e-60
HAGH	1.07237	3.82372e-60
ALDH2	0.828795	3.19221e-60
TIMM13	0.709582	8.51871e-60
PLOD2	1.6656	5.54625e-59
HIC1	1.30724	4.53755e-59
COL1A2	1.03879	3.62546e-59
PGAM1	0.794185	9.27409e-59
GOLM1	1.01282	1.47672e-57
NDUFA4	0.515601	1.00182e-57
RP11-114G22.1	2.06469	7.24889e-57
RTBDN	4.6637	1.33347e-56
POMP	0.692022	7.46028e-57
FTH1	0.26222	6.61337e-57
ANO9	1.74177	2.45989e-56
GPLD1	2.48116	1.33743e-55
COX6C	0.537229	6.34201e-56
IGDCC3	2.40575	3.49412e-55
MRPL14	0.783659	2.06966e-55
BGN	1.53111	4.08997e-55
NAGK	0.990578	4.21444e-54
SLIT3	1.09789	6.8173e-52
SOD1	0.520078	7.41726e-52
CNN3	0.724729	2.32084e-51
RTCB	0.925494	3.64187e-51
MEG3	0.63812	1.67239e-50
TUBA1B	0.61179	2.93672e-50
ALDOA	0.528677	5.55932e-50
PLD3	0.774989	1.09645e-49
TPBG	1.26095	6.72205e-49
IRF8	1.50007	1.12262e-48
TXN	0.564364	7.05263e-49
LENG9	2.69398	5.4369e-48
CLEC2L	4.06704	1.37839e-47
TRIP6	0.834478	8.06983e-48
TFPI2	1.83897	1.47756e-47
OXCT2	2.85859	4.27389e-47
TXLNB	1.43658	1.07247e-46
HAO2	3.49462	2.45534e-46
COX14	0.759365	1.70334e-46
HBA2	0.693353	2.47294e-46
PSMB3	0.687807	6.17693e-46
PLPP2	2.09772	1.45189e-45
COL27A1	1.02368	1.25268e-45
PYCR1	1.43896	1.92502e-45
SUB1	0.52476	1.49415e-45
HSPA5	0.670241	1.70592e-45
JAK1	0.702504	3.49754e-45
HSPE1	0.564721	2.01206e-44
TLN2	1.61519	1.30136e-43
ADA	1.37631	1.2374e-43
ADRM1	0.783597	5.01955e-43
HDAC4	1.91427	1.2246e-42
MPP5	1.44595	2.47237e-42
NSMAF	1.61186	3.80276e-42
GCHFR	1.12814	4.10667e-42
IL15	1.43463	5.95614e-42
COX7B	0.576167	5.82789e-42
MXD4	0.978691	8.45997e-42
RHBDL1	2.19584	2.24228e-41
CNTNAP2	0.917603	2.05497e-41
APRT	0.595064	3.15998e-41
APOBEC2	1.35578	5.71731e-41
UQCRQ	0.479436	6.60655e-41
SLC46A1	1.56506	1.61232e-40
AFMID	1.32092	1.80385e-40
CLTA	0.488113	1.61887e-40
EDF1	0.385783	2.31409e-40
VCP	0.701418	3.77158e-40
SEC61B	0.537076	4.04765e-40
PIK3IP1	1.0914	7.45617e-40
CYB5R1	0.927856	7.57205e-40
COL3A1	0.82984	9.1242e-40
EFNA1	1.0427	1.65276e-39
ATPIF1	0.50667	1.64042e-39
ZNRF1	1.3252	2.43223e-39
CLN8	1.23941	4.18533e-39
LRRC4C	1.6482	6.4499e-39
MRPL57	0.599035	1.45239e-38
BLVRA	0.900069	1.81558e-38
NAA38	0.574196	1.77258e-38
TBC1D2B	1.2654	4.19791e-38
TRAPPC12	1.08478	2.13771e-37
RELB	1.07787	2.18852e-37
AMN	1.78626	3.08141e-37
PSMC1	0.688215	3.46577e-37
ASCL2	1.4719	6.4196e-37
MCF2L	1.45878	8.03668e-37
SLC6A8	1.86306	9.02528e-37
TRMT112	0.485191	5.94789e-37
NFKBID	1.11887	1.049e-36
TBC1D14	1.22466	1.40425e-36
CHMP1B	0.888005	1.32268e-36
PSMB7	0.564179	1.57181e-36
PSMA2	0.630427	2.99917e-36
TCTEX1D2	0.949701	9.89606e-36
SLC36A1	2.25853	1.81032e-35
CD1D	3.56045	2.56834e-35
PSMD1	0.861958	2.10091e-35
COX5B	0.434705	2.87371e-35
C14orf2	0.452255	4.83188e-35
GALE	1.32124	7.86181e-35
PSMA1	0.603079	1.063e-34
STARD9	1.54646	1.78266e-34
PSAP	0.525049	2.31973e-34
PTPRF	0.738143	4.78268e-34
NEURL3	2.03806	7.70441e-34
PSMC2	0.804778	7.45402e-34
IDI1	0.929362	8.84736e-34
PSMD11	0.759681	9.63343e-34
NEURL2	2.13309	1.50956e-33
KRT5	0.445472	8.75069e-34
UVRAG	1.0886	1.81509e-33
CAPZB	0.524023	2.34982e-33
ANKRD22	0.962369	2.69819e-33
C1RL-AS1	1.29814	6.03643e-33
PPFIA1	0.941834	7.23969e-33
POLR2L	0.379822	8.76884e-33
ZFYVE21	0.709475	1.02207e-32
VMO1	1.47064	1.52303e-32
HSPB8	0.853226	2.10071e-32
RHOC	0.535956	2.49136e-32
EPHX1	0.816901	3.90128e-32
PRSS36	1.39102	4.64901e-32
GGA1	0.9446	4.60897e-32
PLIN2	0.724275	4.90568e-32
ZC3H13	0.606516	5.84503e-32
TMA7	0.34349	5.6809e-32
CIITA	2.30386	1.03031e-31
C9orf78	0.696684	8.15635e-32
NEAT1	0.484196	8.75786e-32
FOXS1	1.54166	1.32353e-31
DOCK10	2.14897	1.61133e-31
ATP5J	0.43499	1.22332e-31
SNX22	1.85805	1.77136e-31
C12orf56	2.13472	2.31522e-31
FAM163A	1.68529	2.16658e-31
PLPP3	0.651532	2.02725e-31
ATP5G3	0.462007	1.97977e-31
SSPN	0.849363	4.57864e-31
MAP7D2	1.66534	6.32239e-31
TIMM8B	0.533428	1.14902e-30
H3F3A	0.236103	1.2031e-30
ARL6IP5	0.558649	1.89419e-30
DGCR6L	0.669729	2.0862e-30
PRR26	2.72235	3.12217e-30
NEDD8	0.445898	2.84792e-30
FBXO7	0.786914	3.62753e-30
DNAJB6	0.550765	3.51659e-30
DNASE2	1.05036	4.38153e-30
EYA2	0.984386	6.73745e-30
IFI30	1.83413	9.00188e-30
C19orf60	0.584821	8.29479e-30
PSMD7	0.632472	1.20534e-29
C4orf3	0.488441	1.19027e-29
WDR1	0.727725	1.34231e-29
CSRP2BP	1.68909	1.62139e-29
PART1	0.903967	1.42816e-29
DIAPH2	0.882218	1.67104e-29
PSMA5	0.672782	2.8253e-29
PSMD8	0.533211	3.52787e-29
NSFL1C	0.78039	4.13769e-29
NGFRAP1	0.365475	3.69006e-29
GTF2H5	0.62694	7.86398e-29
PARK7	0.402818	7.50392e-29
IRX6	2.55872	1.19255e-28
TCOF1	0.966477	1.05697e-28
XKR4	1.5297	1.29975e-28
FAM65C	1.31276	1.50948e-28
ABCA3	1.4049	1.66768e-28
SH3BGRL	0.535297	1.42305e-28
ETV1	0.836061	1.53612e-28
CRYZ	0.901092	1.84683e-28
IQGAP2	1.34269	2.31406e-28
PKP4	0.915121	4.6303e-28
PSMB10	1.09877	5.66832e-28
LIMS1	0.67143	6.52765e-28
SMG6	0.92027	6.96006e-28
AKIP1	0.951028	7.22821e-28
EXOC3L4	1.27102	9.19853e-28
LSM2	0.57806	8.22631e-28
COX5A	0.515791	8.793e-28
NDUFA6	0.548393	9.1601e-28
LINC00969	0.726256	1.11269e-27
PTRH1	1.05182	1.21296e-27
HBA1	0.627586	1.08716e-27
SHFM1	0.410543	1.30249e-27
NIPA1	1.78959	1.85692e-27
TRAPPC3	0.64076	2.87152e-27
C1orf122	0.643512	3.05177e-27
LRRN3	1.26528	4.13954e-27
RP11-91I8.3	2.13129	4.67085e-27
CXCL14	0.534248	3.91055e-27
ALCAM	0.706416	4.3998e-27
DGCR6	1.8821	5.38442e-27
ANAPC11	0.444826	4.44627e-27
AKR7A2	0.566192	5.95498e-27
AC100830.3	2.03687	8.18e-27
NUPR1	0.46654	6.32469e-27
FLVCR1	1.2284	9.76986e-27
FBLN7	1.65036	1.08051e-26
RP3-522D1.1	4.05016	1.63982e-26
MGST3	0.478642	1.34936e-26
MAF	0.670641	2.13817e-26
LSM1	0.736739	2.20466e-26
INPP4A	1.23702	4.47747e-26
COX7A2	0.366494	4.46863e-26
NUP214	1.03902	5.48162e-26
HMCES	0.964183	6.22128e-26
IGF2	0.653363	7.3885e-26
RNF181	0.565181	7.78954e-26
PTPRT	1.42005	9.09339e-26
TVP23A	1.49089	9.20892e-26
GABRA1	2.67952	1.07819e-25
PITRM1	1.37922	1.19531e-25
IQSEC3	2.10402	1.48826e-25
EIF1AY	0.957296	1.31476e-25
COL12A1	1.22015	2.74509e-25
IGFALS	1.97341	3.52891e-25
GADD45GIP1	0.447353	3.54938e-25
ATP6V0E2	1.1887	4.23078e-25
CFHR1	4.85948	5.13391e-25
DAP3	0.767482	5.20015e-25
CLSTN3	0.873088	6.14691e-25
SYTL1	0.65354	6.76155e-25
GRINA	0.655993	7.44787e-25
C11orf16	1.75857	9.77874e-25
MOV10	1.0089	1.28489e-24
COL16A1	1.04819	1.51497e-24
HGS	0.958454	1.73209e-24
HLA-DOA	1.5996	1.93175e-24
CCDC150	2.10402	2.69064e-24
IGSF3	1.23005	2.98767e-24
RELT	1.99725	3.88653e-24
RBMS3	0.622022	3.53056e-24
EHBP1L1	1.30283	4.34332e-24
NPHS1	3.78276	5.64917e-24
TCEB3	0.896097	4.98688e-24
TUBA1A	0.468466	4.32463e-24
SERF2	0.256504	5.80976e-24
PTN	0.577998	6.5487e-24
PFN2	0.61891	6.81164e-24
GMDS	0.556914	7.60397e-24
SPOCK1	0.967089	8.05831e-24
FGF17	2.1026	1.10092e-23
S100A16	0.487586	9.77667e-24
UCHL1	0.815806	1.05665e-23
LAMP2	0.616223	1.18818e-23
SYNDIG1	1.88785	1.45324e-23
NDUFB8	0.437215	1.32455e-23
LAPTM4A	0.374827	1.43608e-23
PEF1	0.617968	1.97026e-23
PLXNA1	1.27078	2.69994e-23
TUBB	0.400633	3.33056e-23
MORF4L1	0.355125	5.62602e-23
DMRT2	0.769679	8.45338e-23
RNF187	0.666454	1.22065e-22
UBA7	1.11553	1.48413e-22
ATP5C1	0.463637	1.42476e-22
DYNC1I1	1.89008	1.65344e-22
CNTFR	0.970985	2.10521e-22
LIMCH1	0.675965	2.75713e-22
COX4I1	0.278331	2.93766e-22
KLHDC4	1.25964	3.57609e-22
CELF2	0.591454	3.48705e-22
PCSK6	1.48207	3.86691e-22
ANXA2	0.322406	3.79977e-22
RAB32	0.876336	4.73358e-22
SLC17A8	3.56229	6.14246e-22
TMEM11	0.729097	6.24827e-22
CCR10	1.78737	9.88621e-22
UQCR11	0.345605	9.04628e-22
PSMC3	0.50655	1.00793e-21
CWC15	0.509649	1.18023e-21
RCCD1	1.2585	1.34593e-21
PLP1	1.23991	1.42027e-21
CKLF	0.663828	1.44706e-21
HNRNPC	0.351893	1.40077e-21
NCL	0.32826	2.21456e-21
SPIDR	0.592874	2.38896e-21
KIAA0226L	1.31709	2.78168e-21
INPP1	0.678413	2.89896e-21
NDUFS8	0.468753	2.85793e-21
CYC1	0.495139	3.22588e-21
HLA-DQB2	1.97931	3.85702e-21
CD164	0.483417	3.91572e-21
FAM89B	0.697704	4.33407e-21
ROMO1	0.406371	4.90066e-21
COX8A	0.357684	5.27713e-21
CBFA2T3	1.2093	1.30473e-20
MIR4458HG	0.667111	1.26153e-20
UTF1	2.52407	1.45552e-20
DDT	0.431689	1.39623e-20
ZNF580	0.603683	1.85762e-20
TUBB4B	0.383725	2.21098e-20
WNK2	0.975787	2.98178e-20
FRMD4A	0.657133	3.03459e-20
SNX1	0.731613	3.20424e-20
HIST1H2AC	0.73743	3.56253e-20
NDUFA3	0.406534	4.63629e-20
NRIP1	0.690438	4.86861e-20
CDIP1	1.00083	6.37072e-20
IRF1	0.438657	6.34312e-20
LUZP1	0.565113	6.86499e-20
USP18	0.729499	7.20171e-20
HSD17B14	1.03688	7.98378e-20
COLEC11	1.11105	8.07571e-20
MYO18B	1.45633	9.23558e-20
MRPL27	0.502023	9.27446e-20
MAFG	0.971369	1.0969e-19
APOL2	0.956041	1.16397e-19
PNMAL2	1.06054	1.28636e-19
VIPR2	1.22805	1.40103e-19
TRAPPC1	0.457822	1.79417e-19
COPE	0.407833	1.81521e-19
ATP6V0D1	0.580782	2.15939e-19
MSRB2	0.539619	2.21226e-19
LAMTOR1	0.417187	2.63674e-19
CBX4	1.06544	3.33986e-19
ISG20	0.973238	3.60497e-19
RBPMS2	1.62921	3.82382e-19
TYK2	1.05394	4.29712e-19
PLD2	1.04201	4.78839e-19
TIMMDC1	0.538684	4.93445e-19
DEGS1	0.523136	5.92143e-19
C6orf48	0.342541	7.01054e-19
TAP1	0.615768	8.76569e-19
CDH23	1.89022	1.24442e-18
RP11-449P1.1	2.15315	1.65737e-18
COL17A1	0.567717	1.59751e-18
CCL5	0.928458	1.63385e-18
N4BP2L1	0.736772	1.98612e-18
PSMB4	0.49167	2.01282e-18
MYBPC2	1.26023	2.4022e-18
TCEB2	0.285989	2.6621e-18
KBTBD11	1.25205	3.80044e-18
EDNRA	0.939878	3.76822e-18
TNFRSF14	0.720645	3.82062e-18
TJP2	0.796669	5.14139e-18
ACO2	0.696642	5.10379e-18
NDUFB3	0.500601	5.08524e-18
UBE2L3	0.438114	5.19844e-18
ATP5J2	0.336037	5.15906e-18
AMOTL1	0.582796	5.31883e-18
SCML1	0.884994	5.96752e-18
EVA1A	0.790767	6.07494e-18
RP11-382A20.3	0.604181	7.72154e-18
OLFM1	0.935358	7.93629e-18
SYK	0.70114	7.79515e-18
MRPL55	0.488201	7.6733e-18
UNKL	1.1392	9.23156e-18
SH3BP1	0.975689	9.98296e-18
SCO2	0.768576	1.04321e-17
POLR2G	0.451438	1.01963e-17
VASH2	0.882778	1.13806e-17
SPG21	0.577911	1.24201e-17
ANKRD33B	1.27786	1.53201e-17
TMEM26	1.97525	1.57856e-17
PCOLCE	0.745175	1.61219e-17
MINOS1	0.40181	1.72509e-17
PKP1	0.783557	1.89341e-17
MRPL52	0.424821	2.39471e-17
FAS	0.709484	2.648e-17
SORBS2	0.534607	2.70891e-17
TCEA2	0.556459	2.96148e-17
BCHE	0.827557	3.35623e-17
PPFIA3	1.1899	3.59235e-17
RNF213	0.466664	3.57494e-17
PSMD14	0.568371	3.65462e-17
C9orf142	0.528788	3.75682e-17
UROS	0.661724	4.08861e-17
ICMT	0.902162	4.51033e-17
ACTB	0.203044	4.63912e-17
MED31	0.668438	6.32737e-17
SYNM	1.42237	8.15801e-17
FAM69A	1.41123	8.23319e-17
PODN	2.56126	9.3501e-17
REST	0.547368	8.9746e-17
YWHAH	0.462746	9.03125e-17
RFX5	1.21404	1.05587e-16
DLL4	1.15226	1.10017e-16
PGK1	0.431935	1.09285e-16
OAT	0.691293	1.15638e-16
LAMP1	0.434199	1.14271e-16
TLE3	0.725988	1.18681e-16
ARL6IP4	0.315531	1.21081e-16
TMEM191C	1.25896	1.4547e-16
CLTC	0.612407	1.55136e-16
YPEL5	0.527988	1.59676e-16
C19orf70	0.405281	1.59235e-16
CCDC106	0.933037	1.66332e-16
TMEM255A	1.48558	1.91076e-16
BASP1	0.479956	1.86451e-16
OAZ1	0.268043	2.11117e-16
NDUFV3	0.513649	2.42667e-16
CNTNAP3B	0.925816	2.76076e-16
SPESP1	1.19683	2.82484e-16
CLIC6	1.27079	2.92599e-16
STAR	1.14792	2.89076e-16
PSMC4	0.517119	2.87752e-16
HMGN1	0.300074	3.11131e-16
B3GALT5-AS1	1.45119	3.49137e-16
PPIA	0.219056	3.2981e-16
NBPF20	1.45014	4.20221e-16
TTC3	0.407049	4.06736e-16
SERBP1	0.265229	4.49679e-16
PFN1	0.277725	4.98589e-16
ST5	0.594106	6.24293e-16
PIEZO2	1.21486	7.61438e-16
RAB3IL1	1.42703	7.99531e-16
DOPEY2	1.26734	8.08403e-16
MRPS34	0.433787	8.0019e-16
ATP5I	0.303787	8.92148e-16
PHLDA3	0.483902	1.00316e-15
NDUFA13	0.325452	1.02235e-15
TMEM192	0.79914	1.06428e-15
CAPNS1	0.447901	1.13322e-15
TMEM191B	1.02094	1.27336e-15
PDE9A	1.25799	1.35033e-15
CYP1B1-AS1	1.48586	1.47032e-15
ABRACL	0.634491	1.42964e-15
FIBP	0.489253	1.44229e-15
CAMKK1	2.12038	1.57627e-15
PLCD1	1.45759	1.57124e-15
ATP5O	0.33279	1.55457e-15
TERT	3.41164	1.77774e-15
SRGAP2B	0.836924	1.69938e-15
KIRREL2	2.63884	2.26122e-15
VWCE	1.2565	2.35287e-15
TMEM133	1.58309	2.83829e-15
KIAA1715	0.832815	2.8496e-15
HINT1	0.234891	2.7836e-15
DACT1	1.24512	3.43581e-15
HTRA2	0.686992	3.52625e-15
NUP210	1.13168	3.76112e-15
LINC00685	0.571305	3.95668e-15
ASB9	1.3751	4.44328e-15
CHST3	1.14989	4.92218e-15
AKR1B10	1.39457	5.06711e-15
COX6A1	0.295356	5.44172e-15
REXO2	0.476157	5.9127e-15
ENAH	0.435464	6.30778e-15
EPHA1	0.919726	6.55156e-15
PPCDC	0.910718	6.68558e-15
GPR35	3.52307	7.48563e-15
LARP6	0.591888	7.40638e-15
ATP11B	0.887712	7.77703e-15
CREM	0.613539	7.87536e-15
CTNNBIP1	0.588678	7.99517e-15
AAMDC	0.482462	8.44808e-15
PRAF2	0.701307	9.00292e-15
LINC01420	0.423901	1.00923e-14
DYNLT1	0.38657	1.03871e-14
BLVRB	0.460926	1.12032e-14
LUM	0.693517	1.24653e-14
TMEM163	0.899891	1.26655e-14
NDUFB7	0.320752	1.45157e-14
KIAA0922	0.969032	1.50804e-14
DLK1	0.623108	1.52776e-14
ENPEP	1.4356	1.60984e-14
TRAPPC2L	0.448086	1.71954e-14
SPPL2A	0.610252	1.94325e-14
PARD6G	0.894159	1.97012e-14
RASSF5	1.20337	2.79883e-14
PPP1R7	0.478772	2.72515e-14
RMDN2-AS1	2.5839	2.91016e-14
PARP1	0.426398	2.81826e-14
USP30-AS1	2.25758	3.13357e-14
KCNQ3	1.46233	3.28088e-14
CLIC4	0.659153	3.51012e-14
LHFP	0.541967	3.81378e-14
FOXR1	4.63339	4.52032e-14
B3GALT5	1.32416	4.56824e-14
PLCXD2	3.31508	5.16008e-14
MPV17	0.619019	5.20504e-14
SLC50A1	0.701065	5.24836e-14
PDHA1	0.540805	5.5364e-14
PRAP1	1.43008	5.90542e-14
OSBPL11	0.895002	6.81189e-14
ZHX1	0.650398	7.58846e-14
COMMD5	0.70616	7.75464e-14
NFKB2	0.592968	7.88899e-14
CTD-2008P7.9	1.37216	8.57912e-14
NUDT16	0.732866	9.2712e-14
DGAT2	1.18988	1.00087e-13
LHFPL2	0.931195	1.18797e-13
TEX101	2.81483	1.37567e-13
SLITRK2	1.20409	1.34202e-13
RTN4RL2	1.544	1.38385e-13
PTPRD	0.628414	1.38683e-13
COX6B1	0.261472	1.40334e-13
ATP6V1E1	0.444017	1.68282e-13
RP11-81A22.5	1.485	1.8249e-13
DSC2	0.479453	1.7909e-13
FAAP20	0.383757	1.85186e-13
MRPL22	0.477011	1.90913e-13
HSD17B10	0.412599	1.92536e-13
ARID1B	0.602488	1.95959e-13
RCL1	0.767063	2.10961e-13
ADGRG2	0.602463	2.16929e-13
ICAM1	0.58554	2.21215e-13
RP11-166B2.1	2.40691	2.45254e-13
BANF1	0.333108	2.34904e-13
C22orf31	1.12959	2.62319e-13
TTTY14	0.988465	2.63068e-13
ANGPTL2	1.19687	2.87907e-13
MAPK4	1.22707	3.29101e-13
PSMD13	0.478533	3.56718e-13
LTBP3	0.571658	3.73284e-13
NDUFB5	0.423712	3.71887e-13
TPI1	0.2794	4.28661e-13
MDH1	0.399466	4.86638e-13
DDX3Y	0.871562	5.17625e-13
NXT1	0.562705	5.26051e-13
KIAA0930	0.932768	5.41053e-13
PRELID1	0.345745	5.51683e-13
CPNE1	0.485729	5.78604e-13
ACOT7	0.905576	7.01816e-13
FAM71E1	0.80811	7.15808e-13
GPC3	0.640909	9.39821e-13
COX20	0.442555	9.38616e-13
SLC22A23	0.86769	9.73459e-13
CCND1	0.363911	1.02037e-12
BTNL9	0.51085	1.07548e-12
RP11-49P4.7	3.56906	1.14691e-12
LRRC10B	2.18486	1.20711e-12
CHMP2A	0.350374	1.1843e-12
SLCO2A1	0.930909	1.20589e-12
RP11-499E18.1	1.21849	1.22974e-12
ACADVL	0.374905	1.24454e-12
FADD	0.744665	1.3068e-12
DGKZ	0.527012	1.32932e-12
LINC00891	1.43761	1.5013e-12
STARD10	0.454515	1.4845e-12
MEST	0.457743	1.52325e-12
MED11	0.56901	1.66659e-12
LINC01033	1.85825	1.73943e-12
CUX1	0.413898	1.6993e-12
GPC4	0.776035	1.89161e-12
ARHGAP28	1.14304	1.97381e-12
RNF207	0.865532	2.14816e-12
WDR25	1.04098	2.20176e-12
ZNF672	0.957347	2.27045e-12
RAD23A	0.366563	2.45731e-12
CYP3A4	0.899536	2.55487e-12
COX17	0.357594	2.7866e-12
CTD-2325P2.4	1.90292	2.94034e-12
KIAA1462	0.592468	2.8515e-12
CCDC167	0.532261	3.06401e-12
NPM2	0.908727	3.26986e-12
SERPINE2	0.56551	3.26071e-12
SH3RF3	1.05566	3.32853e-12
PPP2R1A	0.398729	3.49131e-12
GFOD1	0.836691	3.55249e-12
APP	0.303563	3.66068e-12
PPIB	0.282454	4.22067e-12
CKAP2	0.539665	4.67791e-12
FLOT1	0.410482	4.7618e-12
ANKFY1	0.77501	4.83293e-12
C5orf49	0.985205	4.91341e-12
AC068831.16	1.68221	5.36116e-12
PGD	0.54897	5.44508e-12
FAM169A	1.49205	5.8368e-12
LAMC1	0.531481	5.69741e-12
ST8SIA2	1.56162	6.54301e-12
TMEM261	0.370163	6.42965e-12
IMP3	0.379054	6.51713e-12
BMP7	0.708399	6.6061e-12
ZSCAN1	1.57079	6.98877e-12
COL11A2	2.11786	7.05171e-12
PLA2G4F	1.73911	7.11021e-12
HSPA4L	0.853859	7.11227e-12
DPP6	0.681126	7.19261e-12
C14orf159	0.678312	8.11813e-12
ITM2A	0.492581	9.21912e-12
APOL1	0.71132	1.01537e-11
MTHFR	0.878359	1.05197e-11
SPINT2	0.272838	1.04087e-11
ROGDI	0.530699	1.06488e-11
NDUFS5	0.237137	1.06618e-11
EPN3	1.06242	1.15085e-11
STAT6	0.61563	1.1508e-11
MAP3K11	0.608807	1.15522e-11
RP11-20J15.3	1.98867	1.18979e-11
MANF	0.430454	1.23076e-11
DUSP14	0.533207	1.23954e-11
FKBP6	2.80348	1.29065e-11
STEAP2	0.80937	1.2828e-11
P4HA2	0.607532	1.29492e-11
ALDH5A1	0.962828	1.3118e-11
PSMD3	0.457508	1.34271e-11
GPHN	0.84873	1.37619e-11
CCDC8	0.595303	1.4369e-11
CRELD2	0.54561	1.48909e-11
GSPT1	0.430906	1.54605e-11
SLC35F3	1.2765	1.60646e-11
TTTY15	0.994268	1.65215e-11
NDUFA2	0.319764	1.67424e-11
XYLT2	0.920419	1.73437e-11
PSMD2	0.432773	1.73506e-11
RPL26L1	0.426993	1.8202e-11
MAP4	0.393252	1.86043e-11
ATP5D	0.258701	1.86269e-11
KCNC3	1.50406	1.96593e-11
PLEKHB2	0.656454	1.9763e-11
C4orf50	3.78863	2.18485e-11
SNX3	0.284583	2.22965e-11
C21orf33	1.0357	2.29553e-11
NUBPL	0.645939	2.38045e-11
NDUFAF3	0.348857	2.41191e-11
CCDC137	0.57417	2.5737e-11
AAMP	0.418743	2.75841e-11
PSAT1	0.634605	2.85342e-11
CCDC85B	0.356385	2.88804e-11
CEP78	0.72434	2.9255e-11
OPTN	0.427276	3.06264e-11
SMYD3	0.783485	3.29247e-11
CDC42	0.282673	3.31437e-11
PSMD4	0.343576	3.34645e-11
ARHGEF40	0.80522	3.44554e-11
HSPA8	0.251271	3.56402e-11
NEU3	1.42186	3.91169e-11
STUB1	0.340423	3.87271e-11
UQCRH	0.226665	3.92848e-11
OGN	0.791489	4.14373e-11
MCUR1	0.521349	4.23401e-11
DNASE1L2	2.24317	4.42473e-11
ALDH1B1	0.879072	4.43323e-11
PMVK	0.384988	4.54691e-11
MRPL24	0.501875	5.18319e-11
CCDC34	0.477654	5.30767e-11
NDUFA8	0.390079	5.43731e-11
NXN	0.53293	6.02601e-11
PLAC9	0.518576	6.03397e-11
PHPT1	0.259259	6.12294e-11
ASPN	1.03134	6.46075e-11
BTN2A2	0.720652	6.45058e-11
LSS	1.04261	6.71454e-11
STAT5A	0.952053	6.73819e-11
HIGD2A	0.301175	6.75968e-11
G6PD	0.682474	6.82771e-11
CSAD	0.539416	7.65382e-11
ROBO2	0.524822	8.09775e-11
POSTN	0.569694	8.42464e-11
SMAD5	0.402412	9.33536e-11
DYNLL1	0.231624	9.51396e-11
ANXA7	0.389012	9.73731e-11
NEDD4L	0.687052	1.00463e-10
ARMC10	0.518744	1.01006e-10
UST	1.22576	1.033e-10
SLC43A2	1.12339	1.06285e-10
IFI35	0.431484	1.09177e-10
PDCD4-AS1	0.925537	1.16212e-10
SESN3	0.517055	1.1765e-10
RP11-153K16.1	2.20612	1.2142e-10
URM1	0.487768	1.19351e-10
UQCC2	0.358492	1.4229e-10
SNRPE	0.262635	1.43307e-10
MEIOB	2.61591	1.51039e-10
IGDCC4	1.25048	1.5367e-10
KCNN3	0.900953	1.57834e-10
PTPRN2	0.789689	1.61187e-10
ADAP1	1.62984	1.66072e-10
MMP2	0.644375	1.70696e-10
RP11-644F5.11	0.89475	1.76669e-10
RITA1	0.830618	1.83376e-10
PRKG1	0.863711	1.90069e-10
LAMTOR2	0.359641	2.54506e-10
BRK1	0.25506	2.61609e-10
AP2M1	0.287569	2.68996e-10
PDCD1LG2	1.74543	2.88851e-10
TRA2A	0.35817	2.87255e-10
B2M	0.123116	2.93816e-10
TTC1	0.374619	3.02267e-10
WARS	0.551493	3.07736e-10
USP20	1.14095	3.18225e-10
ELP5	0.476353	3.15895e-10
HIST1H2BD	0.743662	3.23748e-10
IL34	0.607659	3.44312e-10
ARHGAP21	0.506371	3.46307e-10
C7orf50	0.388525	3.46907e-10
ADPRHL2	0.53453	3.52652e-10
RPL27	0.126854	3.55295e-10
PPP1CA	0.343302	3.77725e-10
CNTNAP3	0.908087	4.01385e-10
PIKFYVE	0.68967	3.99586e-10
KLHL5	0.709638	4.01207e-10
GTF2IRD2	0.600435	4.11673e-10
SPATS2	0.401326	4.8532e-10
STIP1	0.436721	5.10912e-10
TMEM63B	0.824501	5.66848e-10
ZDHHC14	1.02588	5.81814e-10
SH3KBP1	0.672595	5.77352e-10
SMARCA4	0.416688	6.21501e-10
SF3B6	0.272187	6.20748e-10
MEAF6	0.36353	6.30492e-10
MAGED2	0.291611	7.0084e-10
EMILIN2	0.717131	7.13212e-10
M6PR	0.505463	7.1985e-10
MYL6	0.149685	7.34304e-10
SEC61G	0.272043	7.89666e-10
RPP40	0.755841	8.19256e-10
GLI2	0.982084	8.23209e-10
CBX6	0.409184	8.56245e-10
NTNG1	0.717435	8.8449e-10
LINC01356	3.65452	9.17445e-10
ELOVL6	0.937842	9.3056e-10
ELAVL1	0.401338	9.21924e-10
UBD	0.90053	9.35438e-10
KLC3	0.814233	9.9005e-10
CRABP2	0.364086	9.93406e-10
VWA3B	1.54123	1.03707e-09
UBE2L6	0.361855	1.04641e-09
TIMM17B	0.432797	1.23433e-09
C11orf71	0.822745	1.26453e-09
MED21	0.427576	1.25614e-09
PELI1	0.582289	1.45339e-09
MLXIP	0.582629	1.45724e-09
BNIP1	0.856818	1.53776e-09
MOCS2	0.439007	1.54397e-09
IFT43	0.435707	1.61416e-09
MRPL32	0.384618	1.62394e-09
RASEF	0.937327	1.68289e-09
SHROOM2	1.01122	1.70867e-09
RAC2	0.860679	1.71481e-09
MGRN1	0.680462	1.73594e-09
CHMP4A	0.341199	1.77406e-09
TMEFF2	1.43925	2.02357e-09
CDIPT-AS1	1.59303	2.15228e-09
EMC6	0.382	2.14128e-09
UFM1	0.412996	2.21279e-09
LARP1	0.445664	2.23025e-09
PIK3R2	1.38605	2.39537e-09
VCAN	0.505036	2.36041e-09
CAPZA1	0.387096	2.59468e-09
RNF217	0.70173	2.67667e-09
SNN	0.600637	2.71835e-09
HN1L	0.493832	2.76842e-09
TRAF3	0.659389	2.84664e-09
CES1	1.04147	2.8934e-09
IRF6	0.508057	2.89873e-09
MTCL1	1.14227	2.95573e-09
CPXM2	0.724963	3.03852e-09
KIF13B	0.784672	3.10922e-09
CDKL5	0.954722	3.34492e-09
TRIM16	0.511569	3.56197e-09
SIVA1	0.270216	3.56101e-09
MST1R	1.04541	3.70529e-09
BCAP29	0.489654	4.07167e-09
ACTR1B	0.502101	4.31278e-09
MRPS33	0.340197	4.33565e-09
PTK7	0.651474	4.46186e-09
UTRN	0.400553	4.46456e-09
TOR3A	0.599948	4.69256e-09
NUBP2	0.371798	4.87185e-09
ZFAND2B	0.524628	5.14339e-09
GEM	0.657486	5.22895e-09
ME1	1.0366	5.28864e-09
TMEM2	0.567883	5.61953e-09
SPARC	0.287994	5.71041e-09
ELFN1	0.877066	5.84576e-09
SMAD2	0.491734	5.88483e-09
TET1	0.628833	6.14155e-09
COX7C	0.155622	6.13322e-09
TPST2	0.701268	6.26538e-09
HLA-DOB	1.56462	6.42552e-09
RP11-400K9.4	1.54025	6.85157e-09
PCYT1A	0.667569	6.87443e-09
FAM98A	0.623565	6.9625e-09
PKDCC	0.563686	7.56584e-09
CAMSAP1	0.614215	7.72425e-09
ENDOV	0.485244	7.72744e-09
SRPX	0.460989	7.94986e-09
TMEM189	0.528328	8.37511e-09
RPS24	0.0917948	8.25142e-09
TDGF1	0.415479	8.40157e-09
PTPRE	0.576132	8.48662e-09
DHX29	0.379826	9.21212e-09
ADGRG6	0.678276	9.37223e-09
FLCN	0.694232	9.5472e-09
UBE2D4	0.746297	9.63669e-09
PIAS2	0.536021	9.72136e-09
TCAF1	0.489903	1.10422e-08
PLA2G4C	0.729736	1.11095e-08
PROC	1.71161	1.13331e-08
TCF7L1	0.494677	1.13098e-08
RP11-268P4.5	4.01429	1.18787e-08
DZIP3	0.627706	1.17827e-08
CCDC171	0.713807	1.21116e-08
SPCS2	0.255315	1.21019e-08
POLDIP2	0.445116	1.22651e-08
LRRTM2	1.66485	1.31411e-08
LSM5	0.290036	1.32855e-08
MCOLN3	0.561549	1.36075e-08
CASP9	0.918275	1.36737e-08
PDZRN3	1.18837	1.3911e-08
NDUFB1	0.232714	1.37389e-08
AC010226.4	0.924954	1.49986e-08
DZIP1	0.723345	1.58093e-08
PIM3	0.425766	1.60038e-08
ZNF324	0.716316	1.622e-08
C6orf226	0.58508	1.62571e-08
C5orf42	0.622443	1.64712e-08
RP11-60L3.6	2.48132	1.74819e-08
POMT2	1.21438	1.73248e-08
TARBP1	0.700502	1.90239e-08
CLVS1	1.23877	1.9557e-08
HYAL3	1.47821	2.03646e-08
BRCA2	0.810346	2.0953e-08
HRASLS	1.39241	2.12228e-08
CCNF	0.89379	2.39094e-08
TMBIM6	0.240581	2.41611e-08
AC068831.10	1.50211	2.45316e-08
COQ9	0.468771	2.50181e-08
DARS	0.336148	2.57121e-08
ACSS1	0.643351	2.73269e-08
HMGCL	0.472424	2.77469e-08
MMP24-AS1	0.423939	2.91861e-08
FAIM	0.457361	3.0056e-08
OPRK1	2.28259	3.18274e-08
PTGES	0.621698	3.27555e-08
PRKCZ	0.628236	3.32054e-08
RP11-736N17.11	0.902864	3.32958e-08
ZBTB25	0.750401	3.36039e-08
MYEOV2	0.231602	3.47827e-08
FDX1	0.430322	3.49033e-08
GYLTL1B	0.729155	3.50133e-08
MTX1	0.448715	3.5188e-08
PARD6G-AS1	1.02929	3.5669e-08
SRSF9	0.260547	3.59677e-08
SLC26A4-AS1	3.34019	3.71714e-08
RRBP1	0.34797	3.72536e-08
ACOT8	0.58998	3.8813e-08
MRPS23	0.395304	3.96419e-08
ZMAT3	0.675311	4.01935e-08
SCN4B	1.30606	4.0659e-08
C11orf31	0.244486	4.15047e-08
FAM229B	0.458426	4.16788e-08
EMILIN1	0.574218	4.1984e-08
ARPC3	0.238116	4.1875e-08
CCDC102B	0.875254	4.31821e-08
CHCHD2	0.180597	4.30399e-08
SLC6A3	3.69313	4.52024e-08
DNAJC8	0.261359	4.89501e-08
FLNA	0.364543	5.07432e-08
RP11-676J12.6	3.05984	5.39699e-08
ADGRB2	1.55525	5.40116e-08
PAK1	0.446996	5.41838e-08
GAS6-AS2	1.61579	5.54492e-08
UQCRFS1	0.28889	5.62935e-08
TTYH2	0.975913	5.96065e-08
TMSB10	0.135008	6.12238e-08
EXOC5	0.503934	6.20497e-08
PLA2G12A	0.411033	6.21457e-08
TUBG1	0.507872	6.39214e-08
RP13-895J2.3	1.73771	6.58058e-08
KCNC4	0.706384	6.83604e-08
ARF4	0.290595	6.98821e-08
LSM6	0.328222	7.00677e-08
OLFML3	0.558847	7.19713e-08
CTD-2350C19.2	0.976817	7.38808e-08
TIMM8A	0.599335	7.49113e-08
TSC2	0.447604	7.71207e-08
ROR1	0.757313	7.81661e-08
MYDGF	0.302966	8.30154e-08
CYB5D2	0.458274	8.32308e-08
SMAP1	0.344575	8.47897e-08
RP3-395M20.8	1.43975	8.78575e-08
RP11-561I11.3	0.898361	8.89935e-08
UCHL3	0.48677	8.9072e-08
TMEM235	2.04038	9.02649e-08
VCAM1	0.479959	9.0346e-08
ATP9A	0.653643	9.17369e-08
C5orf51	0.652057	9.21814e-08
AGT	0.973889	9.57967e-08
ETV6	0.543956	9.78585e-08
CCND2	0.415221	9.76769e-08
GPR137	0.539832	1.00249e-07
PQLC1	0.487338	1.01903e-07
MAP3K2	0.438467	1.0944e-07
FAM129A	0.551601	1.10695e-07
SLC10A3	0.814173	1.13796e-07
PEX11G	0.806911	1.16448e-07
PRR14	0.562661	1.17357e-07
HSD17B1	0.905503	1.19713e-07
LSM3	0.260517	1.19226e-07
CACNA1I	2.45391	1.21282e-07
RHEB	0.278482	1.30858e-07
GRN	0.285684	1.40888e-07
PELO	0.575637	1.49831e-07
NDUFS7	0.278202	1.52896e-07
FBXW5	0.292206	1.54663e-07
UBL5	0.187898	1.59522e-07
NUDT16L1	0.375204	1.62402e-07
HCST	1.07145	1.68816e-07
NUPL2	0.496641	1.69272e-07
EARS2	0.900807	1.73906e-07
TP53TG1	0.391744	1.75331e-07
WDR59	0.489284	1.75462e-07
CHD3	0.336647	1.93978e-07
ATP6V0E1	0.212289	1.96817e-07
PDXK	0.339863	1.98427e-07
COLCA2	0.925109	2.09178e-07
RBX1	0.216466	2.0793e-07
MAP1LC3B2	1.13	2.12813e-07
TRIB1	0.513645	2.12575e-07
TIMM22	0.502411	2.16084e-07
GPS1	0.446703	2.20334e-07
ITPA	0.369392	2.24947e-07
ITGAV	0.403875	2.29971e-07
ASCL1	0.346089	2.35559e-07
FBXW7	0.436365	2.37116e-07
KNDC1	1.97554	2.40172e-07
MST1	0.911249	2.38913e-07
BIRC3	0.415774	2.51925e-07
RP11-38L15.3	2.32855	2.55846e-07
RPL31	0.105694	2.55672e-07
ETFA	0.352921	2.63697e-07
RND1	0.760737	2.66938e-07
GATSL3	0.529342	2.69739e-07
ENSA	0.25869	2.81674e-07
ADAMTS2	1.29096	2.87276e-07
FASTK	0.395606	3.07611e-07
RP11-126K1.6	1.0381	3.15338e-07
FAM107A	0.421306	3.17767e-07
FAM150B	1.02822	3.28337e-07
CHMP4B	0.303958	3.48124e-07
GABRA4	1.67168	3.5234e-07
SNX8	0.758604	3.50903e-07
C17orf89	0.294058	3.60113e-07
UBE2E2	0.374924	3.71709e-07
WDR77	0.518548	3.78749e-07
AIFM1	0.573797	4.06473e-07
CTD-2377O17.1	2.46105	4.11766e-07
SRA1	0.400101	4.07737e-07
SLC25A22	0.763976	4.13265e-07
RP11-386G11.10	0.731603	4.20683e-07
PSMG3	0.395386	4.26727e-07
PLEKHH3	0.49116	4.27735e-07
MNAT1	0.338131	4.29918e-07
MRPL51	0.226395	4.33604e-07
BDKRB2	1.1856	4.38823e-07
MAGED1	0.385614	4.3748e-07
SF3B5	0.222654	4.54851e-07
NUDT19	0.794542	4.69738e-07
RGS16	0.450365	4.74965e-07
ATP4B	3.04262	5.02023e-07
C15orf39	0.912012	5.1248e-07
FAM195A	0.611084	5.16662e-07
APLNR	0.432892	5.16803e-07
EIF4A1	0.224479	5.75457e-07
RAN	0.200455	5.76732e-07
FAIM2	1.318	6.11216e-07
FDX1L	0.52971	6.16695e-07
CD248	0.762734	6.20658e-07
RILP	0.838555	6.42727e-07
GTF2A2	0.270263	6.49294e-07
MSMO1	0.456911	6.56367e-07
MAST1	1.80693	6.70084e-07
MTUS1	0.283147	6.83364e-07
ANGPT1	1.14338	6.96599e-07
QSER1	0.468712	7.46363e-07
DNAJC1	0.359077	7.58457e-07
HINT3	0.62759	7.77892e-07
RAB39A	1.9863	8.11589e-07
NECAP2	0.403523	8.09599e-07
MRPS14	0.365575	8.3533e-07
ADRB2	0.854848	8.96116e-07
USP51	0.586226	8.96919e-07
RBFA	0.374563	8.95527e-07
SLC39A8	0.699833	8.98702e-07
RGS12	0.360072	9.06357e-07
COPS4	0.392958	9.59422e-07
RP11-166B2.7	5.80338	9.98188e-07
FAM26F	0.576591	1.00297e-06
SNAPC5	0.446177	1.01639e-06
AGPAT3	0.540893	1.0272e-06
ADM2	0.870374	1.03472e-06
S100A8	0.466467	1.02383e-06
TBXA2R	1.2856	1.09549e-06
ATG4B	0.44732	1.10766e-06
RP11-336A10.4	2.63083	1.13601e-06
SMARCB1	0.317156	1.13856e-06
CA8	0.703101	1.19746e-06
DBP	0.523447	1.21517e-06
PRKAA2	0.585497	1.22174e-06
RNF43	0.490881	1.22388e-06
ZNF771	0.534944	1.23013e-06
PXK	0.611522	1.2643e-06
PTTG1	0.349589	1.2677e-06
SETD5	0.323344	1.31728e-06
TAPBPL	0.586319	1.39107e-06
ACTA2	0.263959	1.39557e-06
SNRPC	0.259486	1.42029e-06
RP1-232P20.1	1.42139	1.46378e-06
TAF12	0.386081	1.46739e-06
CAPSL	0.751983	1.49035e-06
FRAS1	0.904975	1.53115e-06
POLR3H	0.528068	1.53021e-06
EIF2B2	0.480627	1.55433e-06
COPS3	0.360442	1.59407e-06
ADGRD1	1.84704	1.65348e-06
PPIF	0.443189	1.69522e-06
PYCARD	0.264529	1.78671e-06
ARHGEF10	0.464152	1.80672e-06
FNBP1	0.347371	1.82321e-06
RHOA	0.2016	1.82492e-06
LYRM4	0.308009	1.82727e-06
ENPP6	1.41237	1.84936e-06
MRPL41	0.273874	1.85894e-06
IRS4	0.982507	1.96534e-06
COA6	0.385072	1.97487e-06
LINC00681	2.56945	2.01599e-06
RPTOR	1.06593	2.04187e-06
FZR1	0.589456	2.05176e-06
BEST4	1.83847	2.20119e-06
HES1	0.258771	2.22358e-06
XPOT	0.614698	2.25452e-06
LITAF	0.270389	2.27384e-06
RHOB	0.242974	2.30263e-06
RFXANK	0.300429	2.39858e-06
COPZ1	0.279663	2.50174e-06
RP11-159H10.3	1.36207	2.55997e-06
MFAP5	0.910918	2.56555e-06
CLN5	0.383754	2.57864e-06
SNRPD1	0.224216	2.5941e-06
HACD3	0.292342	2.68861e-06
C2orf82	1.77208	2.7185e-06
ABCD1	1.21779	2.75354e-06
MIR9-3HG	1.18772	2.95251e-06
RP11-792A8.4	0.423586	2.9548e-06
KLF10	0.299563	2.97746e-06
MOB2	0.369528	2.9916e-06
HSDL2	0.496579	3.00515e-06
NSMCE4A	0.388077	3.03544e-06
NDUFB6	0.260435	3.03277e-06
PCDH18	0.7185	3.0464e-06
RBKS	0.8764	3.09735e-06
SEMA6D	0.685088	3.16306e-06
FAHD1	0.431235	3.21579e-06
CTD-2095E4.5	0.77022	3.2406e-06
STAT4	2.71171	3.35198e-06
WWOX	0.472555	3.34975e-06
CDH4	1.11045	3.38208e-06
SND1	0.376841	3.40658e-06
UBFD1	0.467155	3.49845e-06
NDUFS6	0.212849	3.51755e-06
C11orf53	1.74847	3.56051e-06
ODC1	0.335506	3.59273e-06
NTRK1	1.46379	3.81763e-06
GUCY2F	1.54049	3.92096e-06
ADAMTS17	1.17401	3.97834e-06
PPIL1	0.544691	4.00234e-06
HIST1H2AE	0.782981	4.03349e-06
USP46	0.411909	4.05682e-06
TRBC2	0.896744	4.11693e-06
TBCA	0.177658	4.14857e-06
ASPSCR1	0.41688	4.21678e-06
RP5-1120P11.1	2.1066	4.27526e-06
FAM57A	0.674498	4.33609e-06
SERINC2	0.353031	4.40132e-06
GUK1	0.192042	4.44612e-06
EIF3I	0.221086	4.47589e-06
FAM132A	0.815665	4.5017e-06
SNRPA1	0.354144	4.51683e-06
UBE2Q2	0.431097	4.5744e-06
GNG12	0.36746	4.64157e-06
CCDC74B	0.943689	4.66925e-06
RIC8A	0.396518	4.69137e-06
DNPEP	0.360471	4.69851e-06
ZNF442	1.28038	4.72527e-06
SH3PXD2B	0.727897	4.7663e-06
LRRC59	0.422038	4.7758e-06
C5orf15	0.350188	4.78819e-06
C8orf76	0.567586	4.84436e-06
CNKSR3	0.519912	4.94325e-06
CYCS	0.247283	5.02355e-06
KIF16B	0.672938	5.09875e-06
PRMT2	0.244285	5.08725e-06
CMC2	0.417154	5.11236e-06
SMAD5-AS1	1.06879	5.14563e-06
IQCA1	0.403175	5.15776e-06
SPRYD4	0.542282	5.18993e-06
ECI1	0.297384	5.19238e-06
TMEM70	0.397839	5.21925e-06
TNFAIP2	0.353091	5.21867e-06
RP6-24A23.6	1.56237	5.29362e-06
PUF60	0.270876	5.29086e-06
RP11-598F7.4	3.72436	5.40351e-06
TXNDC11	0.609053	5.38969e-06
SPATA25	3.55653	5.47093e-06
ZNF280B	0.834371	5.49674e-06
ARID3B	0.960037	5.54296e-06
ATG3	0.344503	5.54095e-06
SUDS3	0.308768	5.55966e-06
STOML1	0.565021	5.78659e-06
WDR61	0.304926	5.84365e-06
MYCN	0.837748	5.94534e-06
HOMEZ	0.65162	6.11525e-06
GINS2	0.458517	6.18859e-06
TAGLN2	0.211783	6.23456e-06
PNRC2	0.241758	6.44838e-06
NXT2	0.71849	6.65615e-06
SMG9	0.578725	6.7774e-06
FAM201A	0.870384	7.05952e-06
GNPDA1	0.382047	7.04933e-06
TMEM131	0.368685	7.15686e-06
SMOC2	0.633522	7.23878e-06
FLVCR1-AS1	1.28942	7.30959e-06
UBP1	0.565968	7.31056e-06
MKNK1	0.572646	7.32838e-06
NDUFS3	0.2779	7.39309e-06
MRPS11	0.301013	7.39598e-06
SOX6	0.644351	7.47304e-06
RP11-426C22.5	1.42094	7.57486e-06
COL6A3	0.352758	7.60336e-06
CHCHD3	0.390432	7.61704e-06
TAP2	0.462158	7.62646e-06
FARSA	0.390622	7.81438e-06
TXNL4A	0.27547	7.83489e-06
TNFAIP3	0.438773	7.8717e-06
MRPS16	0.2978	7.86855e-06
RRAS	0.306708	8.02254e-06
LTB	0.437004	8.04241e-06
ATP5A1	0.193381	8.11953e-06
FAM20A	0.646809	8.37763e-06
APBA2	1.28882	8.59811e-06
SESN2	0.648205	8.78243e-06
TNFSF13B	0.639399	8.7803e-06
MBOAT7	0.422881	8.82159e-06
WAC-AS1	0.37984	8.8924e-06
NDUFA11	0.16873	8.96748e-06
AC010127.3	0.963088	9.04718e-06
SPAG7	0.245207	9.35741e-06
SBF2-AS1	0.748023	9.45519e-06
KCTD1	0.408522	9.504e-06
BNC1	1.3802	9.72886e-06
SFRP2	0.690884	1.00385e-05
GNG5	0.200041	1.04884e-05
ANKRD45	1.38483	1.06673e-05
NHS	0.688804	1.08563e-05
GIPC3	1.10291	1.10049e-05
ATP8A2	0.560214	1.09833e-05
THUMPD3	0.389882	1.09925e-05
FLJ16779	1.17591	1.11941e-05
SPG20	0.349487	1.11581e-05
FAM104A	0.380073	1.12743e-05
KEAP1	0.37876	1.12772e-05
ANKS3	0.424268	1.14577e-05
GSDMD	0.299872	1.15311e-05
GTF3A	0.278182	1.1547e-05
C9orf16	0.228148	1.1595e-05
COL5A1	0.508193	1.17142e-05
ERAP1	0.499681	1.17285e-05
DOT1L	0.766668	1.21249e-05
FAM134A	0.390095	1.21744e-05
JOSD2	0.345735	1.21783e-05
MALSU1	0.340277	1.22913e-05
CRTC3	0.561728	1.25336e-05
MICALL2	0.515411	1.27692e-05
TP53BP2	0.481993	1.28233e-05
OLFML1	0.832903	1.30601e-05
RP5-1065O2.4	1.95118	1.3176e-05
DENND5B	0.894772	1.31957e-05
MIR100HG	0.775753	1.38428e-05
NRK	0.959962	1.39112e-05
AMBRA1	0.826235	1.39319e-05
ERI3	0.333787	1.43575e-05
RANGAP1	0.447073	1.44977e-05
SCN7A	0.645912	1.4572e-05
FBXL15	0.326161	1.50527e-05
NDUFC1	0.194999	1.51897e-05
COL5A2	0.419948	1.53095e-05
RSPRY1	0.405924	1.5527e-05
AKAP12	0.246788	1.5689e-05
PQLC2	0.635973	1.58838e-05
SYNE4	0.472477	1.59305e-05
ZFHX4	0.429139	1.62145e-05
NDUFAB1	0.220616	1.63394e-05
APOO	0.526652	1.63914e-05
PPP2R3B	0.637723	1.66712e-05
DGUOK	0.260875	1.6646e-05
GPT2	0.549629	1.66792e-05
USF3	0.429432	1.68377e-05
GPC6	0.434313	1.69451e-05
ZFYVE28	0.965822	1.70397e-05
C1orf204	1.6219	1.71715e-05
NUP93	0.478973	1.72569e-05
ATIC	0.369881	1.74201e-05
LINC01250	1.36058	1.74994e-05
N6AMT2	0.475739	1.75138e-05
DPT	0.428793	1.75758e-05
CEP170	0.39909	1.77592e-05
SLC41A2	0.664396	1.78219e-05
RPA4	1.37962	1.78745e-05
C21orf2	0.43309	1.78855e-05
SGMS1	0.431819	1.81382e-05
CSTF2T	0.471067	1.82544e-05
TRIO	0.448481	1.83155e-05
VAPA	0.201503	1.84262e-05
DCBLD2	0.351626	1.88966e-05
ACP2	0.445204	1.90536e-05
ELL	0.541099	1.91988e-05
FBXL5	0.331555	1.93987e-05
SEPT8	0.488636	1.94716e-05
NR2F1	0.55402	1.99838e-05
CHST15	0.471457	2.00852e-05
FBN1	0.44636	2.04083e-05
USP9Y	1.00216	2.06075e-05
USP5	0.452399	2.07053e-05
PAG1	0.760596	2.07353e-05
EBF2	0.779637	2.08201e-05
S100A13	0.198831	2.09356e-05
AP2B1	0.240109	2.10276e-05
GSE1	0.4041	2.10735e-05
RYBP	0.329704	2.14378e-05
NLRP7	1.61633	2.17184e-05
RHBDF2	0.640762	2.19982e-05
IL15RA	0.868087	2.23746e-05
PLCE1	0.634781	2.27222e-05
AKR7A3	2.06257	2.30096e-05
MIER2	0.612018	2.30563e-05
SSBP2	0.310158	2.3229e-05
CMTM3	0.35614	2.33274e-05
IRF2	0.304885	2.35482e-05
COL8A2	0.864904	2.35961e-05
ADARB2	1.10177	2.37745e-05
NKAIN4	0.401986	2.4662e-05
MYO3A	0.72835	2.49754e-05
CCDC58	0.459564	2.49749e-05
ANKRD27	0.83538	2.53844e-05
DNAJC5	0.517876	2.56477e-05
MRPL36	0.26714	2.58022e-05
DLGAP2	1.192	2.59451e-05
CTD-2036P10.3	1.75058	2.65624e-05
MAPKAPK2	0.403277	2.69323e-05
BOLA3	0.317218	2.74331e-05
LINC01184	0.423975	2.76053e-05
PSMD6	0.312669	2.76638e-05
HS3ST6	1.41034	2.78164e-05
THAP8	0.640994	2.78917e-05
WDR41	0.505059	2.79286e-05
CDIPT	0.314395	2.81506e-05
CRK	0.311314	2.83054e-05
PAPLN	0.69716	2.84597e-05
MPDU1	0.373548	2.85823e-05
CKAP4	0.323808	2.95661e-05
AK4	0.438161	2.97455e-05
TAPBP	0.26191	2.9806e-05
ELMSAN1	0.412028	2.98491e-05
ARHGEF3	0.568575	3.00782e-05
FMOD	0.52581	3.08788e-05
RP11-1275H24.1	0.479617	3.1161e-05
SLC18B1	0.686642	3.14177e-05
DRAM1	0.452788	3.1848e-05
MRPL20	0.190728	3.21217e-05
NLGN4Y	0.768725	3.26132e-05
TLCD1	0.632001	3.27439e-05
BLOC1S4	0.335571	3.29215e-05
GXYLT1	0.465335	3.3615e-05
NOP56	0.236848	3.41648e-05
MVP	0.383556	3.43171e-05
MIR210HG	0.699686	3.46248e-05
NRP2	0.329307	3.462e-05
C11orf68	0.418727	3.54158e-05
NPC2	0.189171	3.72449e-05
RPA3	0.24562	3.7809e-05
CNRIP1	0.406255	3.81349e-05
PP7080	0.552697	3.82893e-05
NCBP2	0.293483	3.85994e-05
RALA	0.258005	4.10103e-05
C11orf58	0.165645	4.15365e-05
ELN	0.465974	4.23756e-05
PTGES2	0.327278	4.32517e-05
UBE4A	0.425475	4.37712e-05
MRPS15	0.256229	4.38541e-05
PGP	0.389681	4.39567e-05
CHMP6	0.395691	4.39974e-05
NBPF14	0.4644	4.49507e-05
NBPF10	0.906449	4.51357e-05
MRPL12	0.274905	4.63312e-05
WIPI2	0.276425	4.66614e-05
CHD5	2.87652	4.76978e-05
C12orf65	0.273357	4.78894e-05
ZNHIT1	0.199265	4.92918e-05
PLD6	0.749889	4.96341e-05
RSAD1	0.514459	4.99409e-05
RP11-395G23.3	0.716617	5.05052e-05
ZMAT5	0.395225	5.35653e-05
BOP1	0.508601	5.44244e-05
LHCGR	3.88683	5.50352e-05
CIAPIN1	0.366433	5.54701e-05
PFDN4	0.270298	5.55995e-05
RP11-766F14.2	1.09445	5.67855e-05
COMMD8	0.388645	5.77488e-05
PLEKHF2	0.39387	5.83856e-05
D2HGDH	0.434421	5.8663e-05
SDF2L1	0.295469	6.01207e-05
ETNK2	0.685769	6.08557e-05
LEPR	0.79091	6.10255e-05
NRIP2	1.01917	6.2021e-05
PTCRA	1.7993	6.26143e-05
RRAGD	0.512471	6.27596e-05
EPHA1-AS1	0.847486	6.405e-05
GABRB2	1.46909	6.50847e-05
HBG1	0.439238	6.57399e-05
ADAMTS12	1.0169	6.65768e-05
TMCO3	0.421948	6.67444e-05
BRE	0.369713	6.67622e-05
HIF1A	0.244234	6.70086e-05
ZAP70	1.26032	6.7391e-05
GALNT2	0.438136	6.75906e-05
TXNDC9	0.334597	6.78652e-05
COX4I2	0.581282	6.85273e-05
PDIA4	0.266836	6.92146e-05
CACNA2D3	0.667976	6.94153e-05
ENPP3	0.727771	6.94678e-05
HOXB-AS1	0.761327	6.97708e-05
DNAJC11	0.584683	6.98738e-05
MRPS18A	0.334314	7.29333e-05
LMAN1	0.213101	7.33969e-05
ZNF230	0.708929	7.35965e-05
RP11-727F15.12	1.01623	7.44345e-05
FAM229A	0.834228	7.52985e-05
CH17-340M24.3	0.507291	7.52904e-05
THYN1	0.281644	7.54704e-05
COA3	0.216754	7.59018e-05
CHD6	0.239407	7.59727e-05
CBLN3	0.942579	7.62941e-05
DDR2	0.717993	7.6295e-05
RWDD2B	0.490463	7.66437e-05
FGF11	0.831712	7.81119e-05
SLF2	0.34061	7.93729e-05
MANBAL	0.290509	7.95304e-05
TOLLIP	0.378512	8.08124e-05
KDM5D	0.769827	8.28021e-05
COX7A2L	0.183059	8.31815e-05
CTC-251D13.1	2.25081	8.37405e-05
CDK8	0.69566	8.432e-05
ZNF469	1.10314	8.48629e-05
PHB	0.201701	8.52558e-05
CLTCL1	0.739618	9.00726e-05
SMARCAL1	0.619018	9.28199e-05
F10	0.741127	9.29e-05
PGBD5	0.98153	9.39807e-05
TTC22	0.839708	9.47915e-05
AGBL5	0.652632	9.50085e-05
DPCD	0.322101	9.50371e-05
CCNE1	0.94671	9.68152e-05
PRTFDC1	0.432311	9.72323e-05
RP4-710M16.2	1.26845	9.95708e-05
TOPORS-AS1	0.380646	9.96303e-05
PAFAH1B1	0.249259	0.000101124
DSG3	0.301169	0.000101242
ANKRD11	0.20584	0.000101292
OVOS2	0.509681	0.000101446
NAGA	0.613211	0.000102912
FAAH2	0.473003	0.000103183
RP4-537K23.4	4.06637	0.000104334
DHRS7B	0.406981	0.000104129
PHF5A	0.285687	0.000108133
RP11-96B5.3	1.12911	0.000109021
CFL1	0.136163	0.000111115
P4HA1	0.325489	0.000111319
LINC00665	0.385638	0.000111381
PRPF38B	0.21739	0.000112406
GCLM	0.451187	0.000113364
SF3B4	0.333292	0.000115029
CHD4	0.229998	0.00011538
ATP5F1	0.192783	0.000115748
ERAP2	0.585993	0.000120894
PTGER2	1.55178	0.000122431
EIF5B	0.178261	0.00012391
LRRC41	0.326909	0.000125967
ATOH8	0.571572	0.000127786
HAUS8	0.573404	0.000130925
APEX2	0.576989	0.000132252
VIM-AS1	0.725704	0.000132824
LDOC1	0.355986	0.000133852
NPNT	0.377315	0.000134173
ADCY3	0.694862	0.00013512
SMUG1	0.411907	0.000138139
RP11-510J16.5	1.14802	0.000139899
BUD31	0.194931	0.000139918
PDIA6	0.176734	0.000141743
KARS	0.272904	0.000142784
KLHDC8B	0.378278	0.000145443
TMEM57	0.360094	0.000148992
RP11-44N21.1	0.674698	0.000149321
BCL9	0.486488	0.00015098
RP11-443B7.1	1.34113	0.000152051
ILK	0.264648	0.000151645
PET117	0.456713	0.000152183
SAA1	0.197582	0.000152623
COG2	0.451016	0.000154838
APBB2	0.331524	0.000158173
IBTK	0.395692	0.000159688
FAM65B	0.504741	0.000160327
BTBD11	0.836448	0.000160803
GEMIN7	0.435962	0.000162586
AC016700.5	0.998692	0.000164764
SNHG15	0.322899	0.000164628
DLC1	0.42518	0.00016547
AC108142.1	0.968868	0.000168497
TECPR2	0.524854	0.000169125
EPB41L2	0.234943	0.000171079
PEX2	0.315379	0.000173052
THRAP3	0.183436	0.000173549
DLD	0.317949	0.000174615
PIK3R1	0.18554	0.000174781
ITGAE	0.311703	0.000175255
PCCB	0.481073	0.000175566
TMEM263	0.343256	0.000176199
RGS9BP	3.01482	0.000177494
VARS2	0.6204	0.000178004
PEX11B	0.442689	0.000178077
DNAJB11	0.262156	0.000180009
ALG1	0.691333	0.000180654
SNX10	0.752703	0.000180689
CSF1	0.446319	0.000185463
PTOV1	0.220803	0.000187349
ZNF581	0.307454	0.00019445
STAMBP	0.298776	0.000194668
SNAPIN	0.29192	0.000195602
VPS35	0.200947	0.000196253
RP11-109A6.3	1.43926	0.000198524
RPS20	0.0688399	0.000198119
FAM208B	0.379026	0.000203994
MEN1	0.514226	0.00020516
RP4-568C11.4	0.579466	0.000208721
AFAP1L2	0.40283	0.000213448
RWDD1	0.17887	0.000213443
CD3E	0.976833	0.000216564
OXLD1	0.323168	0.000219757
AZIN1	0.298748	0.000220077
SPNS1	0.338564	0.000220126
SNRPG	0.169605	0.000221086
GTF2IRD2B	0.504979	0.000225914
GPR161	0.494625	0.000227185
TMEM223	0.306906	0.000227744
POGLUT1	0.445706	0.000228172
DNAAF5	0.651752	0.000229021
IGFBPL1	0.979384	0.000230072
HACL1	0.485344	0.00023417
RABIF	0.442308	0.000234462
DYNLL2	0.307745	0.000234682
SH2D1A	1.18157	0.000238526
CLMP	0.95403	0.000240091
FAM118B	0.540818	0.000245282
EMC4	0.217062	0.000247233
DCTN6	0.262832	0.000250199
CCDC71	0.467145	0.000251654
AC074289.1	0.852073	0.000257654
DDX58	0.397324	0.000265578
RBPMS	0.259617	0.000266351
SLC9A9	0.308026	0.000266556
MRPL16	0.289077	0.000268712
MRPL37	0.282045	0.000270361
HMCN2	1.25576	0.00027388
FAM168B	0.403385	0.000274616
PPP4C	0.212964	0.000277755
ATXN2	0.309696	0.000280907
TMC6	0.491089	0.00028493
FREM1	1.13183	0.000286034
CLEC11A	0.366862	0.000285507
GPN2	0.447066	0.000292141
ARL16	0.232067	0.000301599
NIF3L1	0.465295	0.000303983
DCLRE1C	0.366828	0.00030613
ATP5B	0.156201	0.000317467
ANP32A	0.199169	0.000323141
ORC6	0.427684	0.000324575
GPBP1	0.182361	0.000325047
TBX3	0.506709	0.000328038
PDIA3	0.172908	0.000332824
SUCLG1	0.213406	0.000337912
CRELD1	0.374001	0.000338979
NIT1	0.358507	0.000340431
TSC22D2	0.347988	0.000342915
CACNA1C	0.805739	0.000343486
TXN2	0.186503	0.000345353
CDR1-AS	0.889597	0.000346698
DOLK	0.537703	0.000349173
RPS7	0.0604545	0.00034877
UTY	0.689842	0.000349804
ZCCHC17	0.236637	0.000364431
RAB6B	0.869221	0.000365941
AC007325.2	1.87677	0.000369678
C6orf62	0.228206	0.000371939
ACSL5	0.721079	0.000379098
MXRA5	0.391635	0.000381486
PGLS	0.180796	0.000389318
SLC19A3	1.65839	0.000397665
RTKN	0.397744	0.00040044
YY1	0.189028	0.000405737
ECHS1	0.192503	0.000411533
HNRNPA0	0.158411	0.000412258
LMAN2	0.190396	0.000419564
FAM95C	0.98274	0.000421185
RNF6	0.495988	0.000425002
NDUFA9	0.250065	0.000427546
SDCCAG8	0.225763	0.000428054
VSTM4	0.433551	0.000430125
RP11-582E3.6	0.701602	0.000432437
SCLT1	0.446406	0.000433575
COLCA1	0.450626	0.000435756
TRBC1	0.640681	0.000440471
MPZL2	0.256838	0.000441882
SHISA5	0.228519	0.00044612
MAPRE3	0.482633	0.000452421
NPLOC4	0.422331	0.000458162
TRAF4	0.281797	0.000460206
SEC22B	0.300384	0.00046309
RAVER2	0.624156	0.000466512
YME1L1	0.224535	0.000466625
BAHD1	0.868094	0.000471919
SH3RF3-AS1	0.943692	0.000471726
TXNL1	0.200673	0.000473597
BCL2L13	0.423403	0.000478829
PLXNA3	0.559455	0.000482147
GABPB1-AS1	0.198956	0.000488767
RAB22A	0.346073	0.000491231
MAFTRR	1.1197	0.0004928
KC6	0.896968	0.000492449
RP6-24A23.3	0.799499	0.000497426
COMMD3	0.237414	0.000503989
CHEK2	0.626733	0.000507538
LRRC16A	0.350102	0.000510436
BCCIP	0.300707	0.000512762
G6PC3	0.374406	0.000516436
RRAGC	0.344006	0.000520388
ITSN1	0.346894	0.000521095
RPA1	0.325199	0.00052151
FBXL17	0.436482	0.000528078
TRIP11	0.245716	0.000534976
TTLL1	0.523322	0.00053702
NDE1	0.324742	0.000550012
RP11-150C16.1	1.89283	0.000551574
MED10	0.219329	0.000554923
CCBL1	0.46456	0.000565907
PFDN6	0.23074	0.000566172
CD3D	0.554817	0.000567635
PPM1A	0.309825	0.000569066
GPR153	0.860068	0.000586248
RP5-903G2.2	1.35134	0.000594349
EHMT1	0.299122	0.000597197
TMEM141	0.202728	0.000598503
TIMM10	0.229051	0.000601519
RPS6KA6	0.609855	0.00060317
HBZ	0.651576	0.000605925
PROCR	0.46415	0.000609797
C6orf1	0.344581	0.000614019
TSR2	0.266094	0.00061644
GSTT2B	0.448826	0.000618046
PTGFRN	0.47078	0.000618583
AP000487.5	0.91796	0.000621036
SLC15A3	0.515347	0.000625675
PAQR7	0.57244	0.000641808
CBX1	0.198683	0.000642523
DRG1	0.269666	0.000648382
EXOSC1	0.27593	0.000651296
SLIT2	0.463646	0.000656512
ZNF577	0.593321	0.000656961
PCNA	0.245126	0.000656463
APBA3	0.475362	0.000658244
MROH8	0.62885	0.000658678
STOML2	0.187053	0.000662978
RP11-715J22.2	1.66044	0.000680948
GIPC1	0.251418	0.000683049
SCN2B	0.708336	0.000684195
FAM53B	0.458463	0.000685581
ACVRL1	0.39084	0.000686511
KXD1	0.241142	0.000693502
SNF8	0.210364	0.000695006
SSU72	0.175299	0.000699641
THBS2	0.756479	0.000707138
SMIM2-AS1	1.39009	0.000714985
RAG1	0.837314	0.000715427
RP11-977G19.11	0.5624	0.000720497
SMIM10L1	0.270913	0.00072904
KRTAP19-3	1.72855	0.000733738
SAPCD1-AS1	2.71301	0.000744017
SLC7A11	1.73419	0.000748272
ZFY	0.738994	0.000747246
AC104389.2	1.59315	0.000752174
IL17RC	0.395933	0.000756999
C1orf168	0.33238	0.000758606
ATP5H	0.154675	0.00076011
RP11-231C14.7	0.897275	0.000762241
RXRB	0.358691	0.000761932
TMEM242	0.326276	0.000763372
RALGAPA2	0.330093	0.000770169
AP1M1	0.359878	0.000782472
ROR2	0.465769	0.000785025
DCUN1D5	0.286598	0.000807898
SDSL	0.581891	0.000813902
RNF34	0.340652	0.000816237
AJUBA	0.421586	0.000824878
VPS25	0.238869	0.000833474
FUT11	0.48491	0.000838496
PIN4	0.181846	0.000842774
PREB	0.386107	0.000844911
FKBP14	0.475593	0.000856397
EIF4E	0.218471	0.000857089
FZD8	0.642541	0.000863159
RP11-12G12.7	0.422325	0.000867584
AMPH	0.940517	0.000874385
TAF9	0.258165	0.000873983
SHISA2	0.320188	0.000876726
MFAP1	0.22583	0.000878791
SUSD6	0.338264	0.000889301
NOL4L	0.456554	0.000913545
ELAC2	0.377583	0.000913636
SCARA5	1.00238	0.000918531
CD1B	1.05137	0.000923794
RBM25	0.154693	0.000922862
FAM120AOS	0.264718	0.000925544
SSSCA1	0.266472	0.000926659
GLIPR2	0.4046	0.000930746
PPP1R3G	0.720422	0.000932154
PRRC2A	0.289048	0.00093639
UNG	0.354427	0.000943864
LTB4R2	0.575529	0.000950305
DNAJC30	0.343028	0.00095038
PDE6B	0.522771	0.000953222
POLR2C	0.238439	0.000957372
PCDH17	0.449516	0.000963777
HAPLN3	0.334226	0.000986625
MYCBPAP	0.937001	0.000987763
ZNF570	0.590329	0.000988896
CTC-524C5.2	0.482898	0.00100775
RP4-601P9.2	2.93789	0.00101025
SLC16A14	0.673832	0.0010094
CARNMT1	0.480978	0.00101145
NAT6	0.631334	0.00101383
KLHL20	0.377014	0.00101635
NOP58	0.211834	0.00101652
CHL1	0.775592	0.0010505
CINP	0.291655	0.00106032
AC093673.5	0.272656	0.00106651
GCSH	0.195063	0.0010883
ARHGAP4	0.547708	0.00109521
TYW3	0.228832	0.00109634
VAMP7	0.46295	0.00109996
WDR18	0.278205	0.0011011
ANGPTL1	0.575563	0.00110391
ZNF883	0.720493	0.00110587
SDHC	0.188381	0.00112273
RP11-109G23.3	0.531396	0.00113672
DOCK1	0.32877	0.00114285
CKS1B	0.20015	0.00114348
RP11-540N6.1	3.70147	0.00116761
GPATCH1	0.423422	0.0011647
RHPN2	0.631462	0.00117432
DNASE1L3	0.621547	0.00118151
CDO1	0.803048	0.0011842
CACTIN	0.616878	0.00119476
RP11-440L14.4	1.2018	0.00120401
PTPRJ	0.86166	0.00120996
MITD1	0.240394	0.00123459
STX4	0.274446	0.00123867
PCBP3	0.783961	0.00124031
ACTA2-AS1	1.09728	0.00126475
GTF2A1	0.371752	0.00126846
ALPK1	0.451652	0.00127443
NDUFA1	0.133562	0.00128042
STAU1	0.169293	0.00129048
FGF7	0.449302	0.00129406
RP11-14N7.2	0.24131	0.00129372
NTF4	0.304199	0.00129506
AC005042.5	1.66228	0.00130292
DDX11	0.366021	0.00130677
CCDC144A	0.664096	0.0013073
CECR5	0.353565	0.00130896
PAF1	0.290063	0.00131233
FKBP2	0.15184	0.0013156
PDZD11	0.257524	0.00132117
SLC30A7	0.432214	0.0013319
TOR2A	0.433119	0.00133352
LOXL1	0.43003	0.00134034
TCF25	0.141996	0.00138467
DNMT1	0.210554	0.00139729
EIF4EBP1	0.260802	0.00140814
ERAL1	0.334267	0.00141129
ZC3HC1	0.437744	0.00141782
GRID1	1.38509	0.00142724
ZNF385C	1.07517	0.00142934
FECH	0.548013	0.00147524
CPT2	0.478394	0.00147737
CTSK	0.439842	0.00147809
HMGN3	0.135765	0.00149245
FAH	0.593616	0.0014947
DCTD	0.241777	0.00151754
SPP1	0.514265	0.00152366
KDM6B	0.300718	0.00152762
OAF	0.438433	0.00152826
HIPK3	0.250413	0.00153343
FAM65A	0.407202	0.00154444
MPC2	0.196485	0.00154395
TGIF2	0.342716	0.00155073
LSM12	0.250182	0.00156127
PPM1J	0.959195	0.00156929
TMSB4Y	0.75014	0.00156956
RBM42	0.215942	0.00157645
F2RL2	1.07353	0.00158236
IQSEC2	0.585154	0.00159468
RP5-834N19.1	1.86019	0.0015987
DPM2	0.249572	0.00161013
PDE6G	1.73244	0.00161804
HYOU1	0.315309	0.00162782
CAND1	0.224473	0.00163111
GMNN	0.282979	0.0016476
AC131097.4	0.453818	0.00166114
MKNK2	0.260751	0.00166353
SPRED2	0.401461	0.00168526
NEGR1	0.696239	0.00169007
NKAIN2	0.964907	0.00173147
XXbac-BPG252P9.10	0.832604	0.00173532
C1QTNF2	0.662375	0.00174918
LGALS8	0.279232	0.00176359
POP1	0.549525	0.00176612
CEP290	0.251035	0.00177393
TRPM6	1.0617	0.00178827
ABI2	0.232733	0.00178702
SNAP29	0.305993	0.00179382
ZMYM3	0.431018	0.00179559
PBX1	0.173134	0.00180221
SORCS1	0.608328	0.00181162
CLUAP1	0.263681	0.0018296
CSMD3	2.4639	0.00183357
JAZF1	0.480594	0.00183665
L3MBTL2	0.406615	0.00184487
CTA-276F8.1	0.964368	0.00185566
OCA2	0.946024	0.00188768
AC005082.12	1.01407	0.00189065
TH	1.97304	0.00189938
APOBEC3G	0.291038	0.00189914
DUSP22	0.260906	0.00190835
MAPKAP1	0.270178	0.00193164
PANK1	0.652451	0.00193563
CXXC4	0.552691	0.00194245
NETO2	0.369968	0.00194582
PPID	0.256803	0.00195741
DNAJC15	0.164823	0.00197167
RP1-267D11.6	0.670406	0.00198921
ARHGEF12	0.24137	0.00200319
BAD	0.183432	0.00201051
U2AF1	0.306799	0.00201259
CST4	1.03362	0.00202212
KCNB2	0.633991	0.00202312
NOTCH2	0.297238	0.00203103
NUDT5	0.201916	0.00203488
TIA1	0.239312	0.0020375
KRBOX1	0.4847	0.00204283
SNX17	0.192213	0.00207619
PEX14	0.374755	0.00208594
HSPB11	0.222696	0.00208658
HMBS	0.364075	0.00210746
SSC5D	0.939001	0.00212063
CCDC186	0.190262	0.0021196
GUCY1A3	0.417886	0.00213875
ARPC2	0.118627	0.00213853
MPV17L2	0.54305	0.00214122
RP11-439E19.7	5.84564	0.0021971
MAST4	0.183682	0.00222162
THAP7	0.266634	0.00224355
UNC5B	0.388394	0.00225451
C16orf95	0.820125	0.00225953
CNPPD1	0.346047	0.00225957
TENM3	0.295343	0.00225999
AGMAT	1.14816	0.00227621
RP11-111F5.4	0.601789	0.00228431
EPB41L4A	0.319581	0.0023022
CUL4A	0.367717	0.00230955
NPFFR2	0.291932	0.00232861
PRCC	0.262415	0.00235395
SRRM2-AS1	0.89621	0.00235667
KCNJ8	0.605575	0.00235905
RP11-219A15.1	0.89517	0.00236225
DNAJC13	0.457271	0.00236532
RP11-809N8.4	1.58106	0.00236862
LINC01426	0.950801	0.00237788
XPO1	0.218311	0.00237599
KCNQ4	1.64592	0.00238549
LACC1	0.765685	0.00238653
GTPBP8	0.316513	0.00239271
MMP16	0.580279	0.00239816
RP4-647C14.2	0.849048	0.00240043
ASIP	1.38004	0.00241494
CACNA1B	1.92177	0.00242178
FAM181B	1.26664	0.00242722
AC004160.4	1.68081	0.00243337
PSENEN	0.211888	0.00243442
KSR1	0.411449	0.00247353
SPPL3	0.245525	0.00247553
PRDX2	0.116287	0.00247661
GLB1L3	0.91157	0.0024917
FZD5	0.620665	0.00249879
GAB3	0.812739	0.00250106
EMD	0.242771	0.00250139
APTX	0.33091	0.00251226
MCM4	0.324902	0.0025124
SERPINF1	0.156958	0.00251458
SPSB2	0.532786	0.00252375
CD40	0.217479	0.0025326
TRAF3IP3	0.77982	0.00255889
LSM10	0.249975	0.0025609
JMJD4	0.405743	0.00261976
AC090616.2	1.09383	0.00265437
CISD1	0.162514	0.00265372
MRPL3	0.21684	0.00266216
FNTB	0.522385	0.00269475
BCL2L12	0.347771	0.00270529
STC1	0.378107	0.00271117
BABAM1	0.206634	0.00271676
DACT2	0.517304	0.00272512
RP3-512B11.3	0.405531	0.0027261
SHARPIN	0.232141	0.00273442
SMIM2	1.67047	0.00275753
MED15	0.338411	0.00277984
HSF1	0.237503	0.00278446
ATP5EP2	0.350425	0.00279573
[truncated: 1 more rows]

## Sheet: mTEC lo
	logfold	pvalue
KRT15	3.86317	0
CCL19	3.9166	0
CLU	3.17896	0
B2M	0.917674	0
HLA-C	1.42534	8.56228e-247
SAA1	2.35873	9.938e-230
IFITM3	1.26823	3.74491e-230
HLA-B	1.27288	3.8289e-224
BST2	1.23638	1.14322e-193
HLA-A	1.01257	1.2585e-193
CH25H	2.79683	3.94534e-183
CCDC3	2.26323	1.9168e-177
KRT19	1.01285	8.23325e-182
MT1X	2.71864	1.45031e-168
SOCS3	1.61288	1.38878e-167
APOE	1.80429	8.23272e-165
ZFP36L2	1.56989	7.07784e-164
HES1	1.81181	2.63804e-156
DCN	1.59313	1.42656e-157
ASCL1	2.30086	1.71711e-154
HLA-E	1.31695	8.2483e-154
BCAM	1.55457	2.07905e-152
SH3BP5	1.614	7.78357e-147
S100A11	0.966742	7.60088e-150
PTGDS	2.79252	1.79599e-141
ANGPT2	2.06185	3.86483e-135
SOD2	2.00009	1.11793e-130
GPX4	1.03005	2.72887e-133
S100A6	1.28615	2.01618e-133
GSTO1	1.36229	8.49114e-131
TNFSF10	1.76876	2.76794e-129
FOS	1.19407	2.46084e-128
CD9	1.30318	4.2773e-127
KRT17	1.4576	4.64943e-123
PRRX1	2.05436	3.37201e-117
LYPD1	4.10676	3.40034e-115
KRT14	1.66249	8.02255e-118
KRT13	2.53656	1.68767e-115
HSPA1A	1.43993	1.00061e-114
ARID5B	1.31414	4.82688e-113
TIMP1	1.15391	1.77949e-111
SAT1	1.00512	1.03379e-110
IFI16	1.34038	4.6758e-108
IFITM1	2.00966	1.61664e-106
EIF1	0.5814	1.02914e-107
SEPP1	1.6481	7.94746e-100
S100A2	1.85733	7.44875e-97
SGK1	1.56254	2.13412e-96
FTL	0.593057	1.02278e-94
FN1	1.20607	4.7091e-92
DUSP1	1.29011	8.19487e-92
HLA-F	1.64138	3.45901e-91
SELM	1.08948	6.63301e-92
SCARA3	2.05925	1.6727e-90
FXYD2	3.27783	2.15462e-89
MYL9	1.36092	2.01504e-89
CPE	1.08644	1.55698e-89
JUNB	0.905528	3.12097e-90
LL22NC03-75H12.2	2.71425	6.52768e-86
PNRC1	0.845986	1.84754e-87
ANKRD29	2.07413	6.61518e-86
LTB	2.40403	1.16208e-84
DDIT4	1.21445	1.48378e-84
JUND	1.34357	1.20502e-80
TXNIP	1.24199	1.20343e-80
ATF3	1.3437	2.79261e-79
EEF1A1	0.237174	1.70836e-79
NFKBIA	0.844518	1.3761e-78
SYNPO2	1.31405	2.04319e-75
JUN	0.873088	3.25512e-75
GABRA5	3.1324	2.81443e-72
CXCL10	3.58828	1.08715e-71
C2CD4B	2.40605	1.09659e-71
SLPI	1.40407	1.16386e-72
CCL21	2.60564	7.87288e-71
STOM	1.39575	4.96087e-71
SERPINF1	1.02084	3.54152e-70
GLTSCR2	0.717007	1.78872e-70
IGFBP5	1.44736	4.03916e-70
HERC5	2.01108	6.22376e-69
ITM2B	0.569008	1.2396e-69
MT2A	1.30566	1.90657e-68
IGKC	1.49798	2.59518e-68
C1S	1.06568	8.99588e-68
HTRA1	1.68636	2.16983e-67
YBX3	0.876136	9.81507e-68
SOCS1	1.6574	3.67478e-67
GLUL	1.07971	5.10411e-67
SCD5	2.57829	3.42962e-66
CD81	1.19559	8.56392e-66
UBC	0.667934	2.75693e-65
HLA-DRB1	0.843758	4.70075e-65
LAP3	1.18761	6.91935e-64
KRT5	0.657669	3.13697e-64
FOXC1	1.33866	2.69472e-63
SERTAD1	1.20715	3.46023e-62
GADD45A	1.23302	3.90389e-62
GBP1	1.53367	6.4351e-60
PSME1	0.850097	2.36645e-60
RPL30	0.346541	2.90827e-60
GADD45B	0.902462	6.90114e-59
DDX5	0.632119	2.75136e-58
TMEM173	1.20471	8.73938e-58
PHLDA1	1.22506	1.05025e-57
DUSP23	1.14215	1.23483e-57
HSPA1B	0.986147	1.46706e-57
LY6E	0.680812	1.1243e-57
IER5L	1.8319	3.21805e-56
DST	0.821719	1.60861e-56
CCND3	1.49654	1.7363e-55
ALPK2	2.64047	3.58747e-55
HCAR2	1.79444	4.72001e-55
ZBTB16	1.54869	4.99711e-55
ERRFI1	1.41229	2.2356e-53
HLA-DQA1	0.956682	4.12572e-53
GATM	2.42571	2.70546e-52
FLRT3	1.32835	7.36181e-52
MX1	1.143	1.92278e-51
ALDH3A2	1.33661	3.58161e-51
IFIT1	1.299	5.88339e-51
HSP90AA1	0.508341	3.23173e-51
CMTM8	1.32587	1.47674e-50
SP100	0.956473	1.20552e-49
KLF4	1.18754	2.39951e-49
BTG1	0.62333	2.61646e-49
PPP1R15A	0.821053	3.18956e-49
CEBPB	1.12629	5.2552e-49
ZFP36	0.838767	1.33208e-47
FAM210B	1.11375	2.78118e-47
TYW3	1.21747	3.66327e-47
IGFBP7	0.72064	2.15775e-47
KRT18	0.824798	3.75373e-47
FOSB	0.826733	5.32602e-47
CLDN1	2.25319	1.30213e-46
SMIM1	1.99636	7.14987e-46
GYPC	0.886581	7.57667e-46
NTRK2	1.67816	1.58253e-45
FXYD6	0.969626	2.8617e-45
MT-ND3	0.639704	2.61564e-45
IRF1	0.816216	3.36273e-45
PERP	0.729146	5.92785e-45
NFIL3	1.7775	3.06604e-44
PHACTR3	2.23272	4.33143e-44
DNAJA1	0.749174	2.60175e-44
NPM1	0.428072	1.82331e-44
PDGFRA	2.11368	6.73961e-44
IGLC2	1.52571	5.51975e-44
CXCL1	2.50231	8.3128e-44
MT-CYB	0.507918	6.5942e-44
CXCL9	4.84528	2.43369e-43
TSPO	0.907729	1.21399e-43
GSTP1	0.493631	1.3588e-43
C1R	0.812604	2.31936e-43
RAB38	1.82265	7.14092e-43
IFIT3	1.13293	6.88995e-43
RNF19A	1.18436	6.92257e-43
IFNGR1	0.897603	7.34803e-43
CHI3L1	3.25442	2.0954e-42
NPC2	0.674876	9.33091e-43
HCAR3	2.80378	2.28214e-42
DIRAS3	2.17596	3.33601e-42
LAYN	1.28109	3.12596e-42
VCAM1	1.40478	3.95908e-42
IL6ST	0.789429	6.49849e-42
ID2	0.891357	8.43211e-42
MYC	1.18792	1.09999e-41
TMEM59	0.658521	8.2544e-42
EGOT	2.85135	1.98968e-41
TGFBI	1.06631	1.26963e-41
APOC1	1.34836	1.71792e-41
FXYD3	1.19789	1.79638e-41
TMSB10	0.339792	1.63961e-41
DNAJB1	0.753655	7.25803e-41
XAF1	1.04898	1.17084e-40
ACKR1	1.13263	1.213e-40
PRDX6	0.683425	1.26799e-40
GSN	0.791645	2.46977e-40
TNFRSF18	2.73689	5.97165e-40
SLC1A5	1.46911	6.42582e-40
PSMB8	0.764763	9.32608e-40
RPL28	0.208551	1.87284e-39
SYNE2	0.912333	5.69315e-39
SERPINB1	1.24311	7.4139e-39
PTGES	1.76063	9.87723e-39
RP11-367F23.2	3.26078	1.67677e-38
RPL13	0.159666	6.67425e-39
CCNL1	0.724422	2.10731e-38
RAB13	0.671733	3.79717e-38
ELF1	1.03874	7.36238e-38
BEND5	0.978128	9.75237e-38
RARRES2	1.23532	2.15662e-37
ADIRF	0.89984	6.21612e-37
IER3	1.00791	9.62836e-37
AKR1C3	1.64215	3.00269e-36
HSPB1	0.434063	1.57251e-36
ING1	1.45907	3.00336e-36
CD82	1.11527	3.20783e-36
LAMB3	1.28481	3.44986e-36
IFI44L	0.959004	3.3853e-36
PARP14	0.935891	4.75531e-36
COL18A1	1.11097	6.90309e-36
IFIT2	2.09817	1.18138e-35
GSTM3	1.00371	8.00801e-36
NPR3	1.9687	1.32587e-35
GBP2	1.24454	1.97805e-35
CXCL11	3.49227	2.9574e-35
BAG3	1.66187	2.54879e-35
PKP2	1.38328	2.559e-35
FKBP5	1.10181	2.48925e-35
HERC6	1.44971	2.99806e-35
TMEM150C	1.49152	3.2697e-35
IRF7	1.18511	4.43171e-35
HEBP1	1.02441	4.26002e-35
KRT31	1.75487	8.54956e-35
TOMM20	0.691198	6.87617e-35
MTSS1	0.998854	8.1577e-35
CEBPD	0.621227	6.99915e-35
PPP2R2C	2.73724	2.09111e-34
EGR1	0.645028	1.38853e-34
CRYAB	0.945452	2.60535e-34
HLA-DRA	0.609735	2.14475e-34
PARM1	1.4292	3.85328e-34
PRPS2	1.21753	4.15553e-34
MCL1	0.794733	6.94383e-34
SLCO3A1	1.37443	9.75611e-34
HIVEP3	1.61235	1.20487e-33
HSPA2	1.29826	1.78864e-33
CYP3A4	1.7463	2.90673e-33
CD59	0.615163	2.55244e-33
RPL36AL	0.421941	2.87271e-33
NCOA7	1.03675	4.68809e-33
LINC01551	0.952216	1.06927e-32
HEY1	1.24269	2.48528e-32
LINC01436	2.83043	5.41698e-32
LIMA1	0.568508	4.42832e-32
TMEM176B	1.85145	6.61276e-32
CIRBP	0.399079	4.78692e-32
NRARP	2.39945	1.11471e-31
ADH1B	2.45675	1.49878e-31
ECE1	1.23754	1.5467e-31
CNBP	0.556709	1.5169e-31
MAFB	1.08299	1.90807e-31
CXCL6	2.18949	3.06172e-31
TPT1	0.280904	2.88563e-31
TNFAIP8	1.372	5.5771e-31
GCC2	0.818522	6.06036e-31
UGCG	1.10542	7.54848e-31
NCK1	0.940379	9.41038e-31
EPSTI1	0.967024	9.54838e-31
BCL2	1.66062	1.33101e-30
STXBP6	1.01344	1.19101e-30
TMEM233	1.69839	1.71653e-30
CTSC	1.10005	1.62955e-30
MAFF	1.14588	2.0861e-30
SERPING1	0.886063	3.81964e-30
FERMT1	1.27758	5.36496e-30
TCEAL2	1.82111	7.17493e-30
FMO1	2.09183	1.15247e-29
MX2	1.33998	1.17146e-29
EEF1D	0.355709	8.76158e-30
MT-ATP6	0.448596	1.11798e-29
CISD1	0.677017	1.15413e-29
KRT32	2.54573	1.80325e-29
CTSF	1.11734	1.7681e-29
EIF2AK2	0.731231	1.6708e-29
RABAC1	0.581182	1.85022e-29
RPS9	0.174271	1.77348e-29
SMPDL3A	1.4805	3.05862e-29
IFI27	0.526561	2.12056e-29
NFKBIZ	0.819361	2.87261e-29
C12orf57	0.529735	3.38923e-29
YPEL3	0.790439	3.86938e-29
LINC00511	1.94916	5.26629e-29
DPP7	1.38394	5.40629e-29
DEK	0.528963	7.86988e-29
SPARCL1	0.716412	9.14781e-29
SLC38A2	0.719609	1.06679e-28
SERTAD4-AS1	2.16059	1.89417e-28
SNHG8	0.478408	2.89873e-28
BTG2	0.638101	4.21674e-28
SNCAIP	2.24605	7.30479e-28
HSP90AB1	0.30127	4.92381e-28
CYBA	0.698692	8.51719e-28
EPB41L4A-AS1	0.639672	9.59853e-28
DCC	2.7705	1.82251e-27
CDKN1A	0.768607	1.58106e-27
CTSD	0.701071	1.6741e-27
SAA2	1.17635	2.31812e-27
ETV7	1.53715	5.32085e-27
AC012668.2	1.91389	6.06929e-27
RPPH1	1.34333	6.01248e-27
PCBD1	0.662275	5.82056e-27
IGLC3	1.39395	9.0706e-27
SEMA3E	1.30041	9.67806e-27
MFAP4	1.08826	1.01887e-26
BTN3A2	1.16823	1.28894e-26
HLA-DRB5	0.79356	1.73963e-26
FILIP1L	1.03887	1.87064e-26
CDC42EP4	0.86871	1.91811e-26
CDH11	1.89325	2.25611e-26
NUAK1	1.34854	2.26519e-26
PLSCR1	0.738733	2.04817e-26
HAPLN3	1.22123	2.82222e-26
IGHG1	1.52537	3.01746e-26
PLEKHF1	1.56089	3.11925e-26
IRX3	2.01246	3.73267e-26
EGFR	0.752286	3.32116e-26
ERICH1	0.729136	3.41419e-26
CIR1	0.654122	3.8015e-26
ANKH	1.28138	7.05382e-26
PRDM2	0.784877	7.99881e-26
CREBRF	0.901586	8.38766e-26
CNTN4	1.23148	9.00128e-26
ANK3	1.07413	9.25827e-26
CNN2	1.10962	1.53728e-25
IL1R1	0.955146	1.55027e-25
TDRP	1.31074	2.78431e-25
H1F0	0.869077	2.82703e-25
CD40	0.802633	5.14039e-25
MT-ND4L	0.531669	5.03093e-25
MAML2	1.01063	6.33676e-25
FBXO2	0.68233	6.73003e-25
LINC01315	1.79678	8.89478e-25
CLIP3	1.55867	1.12954e-24
C9orf3	1.11116	1.27353e-24
FBXO32	0.81335	1.19718e-24
CD74	0.508994	1.52759e-24
KDSR	0.822026	1.81475e-24
ABI3BP	2.22371	2.12398e-24
TMEM238	1.43315	4.61959e-24
ABCA1	1.12033	4.65222e-24
GXYLT2	1.61132	5.96868e-24
ALDH1L1	1.27909	5.7665e-24
FAM124A	1.95445	7.37619e-24
TSC22D3	0.731762	6.33133e-24
CXCL14	0.586584	6.87292e-24
CTSH	0.703198	8.49967e-24
LMO2	0.978197	9.44082e-24
ARL4C	0.896894	9.54141e-24
CIB1	0.740034	1.03564e-23
CLDN4	0.982898	1.13392e-23
PPA1	0.619933	1.14327e-23
MPG	0.758367	1.59906e-23
ERO1B	1.17285	1.97915e-23
STAT1	0.671788	2.10399e-23
MXRA7	1.05977	3.24662e-23
BHLHE40	1.17889	4.32579e-23
CCL2	0.707384	6.11735e-23
TM7SF3	0.738158	7.1504e-23
ETS1	1.03276	8.25761e-23
RPLP0	0.181668	6.75409e-23
MXI1	0.772686	1.11262e-22
HES4	1.13653	1.2929e-22
ENC1	1.20761	1.33962e-22
RPLP1	0.136455	1.26519e-22
CLEC7A	1.59377	2.19811e-22
IQGAP1	0.76081	2.25301e-22
FCGRT	0.476525	3.44624e-22
CTGF	0.930846	4.03287e-22
ISOC1	0.96286	5.15492e-22
MCC	1.42403	5.70038e-22
KLF6	0.580818	5.88476e-22
TUSC1	0.898135	6.38335e-22
TNC	1.29361	7.96376e-22
NNMT	0.765535	7.20245e-22
KLF9	1.11027	1.4668e-21
LMO4	0.538656	1.40861e-21
ABHD5	1.0048	1.8803e-21
UBD	1.49443	2.10173e-21
ZNF267	1.49213	2.20623e-21
CBR3	1.99186	3.06246e-21
UBE2S	0.689957	2.8778e-21
SOX4	0.493548	2.70609e-21
MAP1LC3B	0.609769	2.98782e-21
GBP4	1.10736	4.12592e-21
MGP	0.740005	4.19933e-21
TPM1	0.602839	4.11981e-21
CTSZ	0.854554	4.69595e-21
METTL5	0.821349	4.86885e-21
ATF4	0.48951	4.88687e-21
BCL2L11	1.3947	6.04753e-21
HBP1	0.760378	6.44017e-21
ITGA10	1.38858	7.30356e-21
MFGE8	0.782047	7.89498e-21
SPIB	1.89749	9.22077e-21
APOD	0.887691	8.76183e-21
GABRB3	1.96318	1.0263e-20
MALT1	0.802653	9.35723e-21
ZC3HAV1	0.848715	9.74226e-21
CDKN1C	0.715713	1.03649e-20
NCKAP5	1.4438	1.29511e-20
FAM3B	1.42444	1.42012e-20
LINC01127	1.71448	1.63073e-20
SFN	0.638255	1.53238e-20
TRIM22	1.13202	1.80911e-20
RAMP1	1.1999	1.86471e-20
SMAD1	0.952417	2.05946e-20
ADH5	0.557333	2.01112e-20
VAMP5	0.590863	2.16556e-20
FANK1	1.96753	2.90576e-20
NMRK1	0.941278	2.69715e-20
TIFA	1.00383	3.2398e-20
ATP1A1	0.59813	3.20492e-20
EIF4A2	0.371157	3.41343e-20
FST	1.27949	5.10516e-20
CALM1	0.450446	5.35204e-20
MT-ND1	0.299631	6.84214e-20
NME3	0.565059	7.92248e-20
CREG1	0.718064	8.57943e-20
IGFBP4	0.608131	8.64979e-20
LTBP1	1.05747	9.9899e-20
CTSS	1.36974	1.02449e-19
BOD1L1	0.699424	1.01188e-19
IRF9	0.802619	1.03442e-19
SULT1E1	1.39945	1.36129e-19
CDC14A	1.67959	1.54904e-19
PPFIBP2	1.94506	1.8659e-19
CD151	0.55699	2.0318e-19
H1FX	0.515698	2.15216e-19
GAD1	3.07534	2.54163e-19
CPAMD8	1.56284	2.4179e-19
APOL6	1.03922	2.5352e-19
SEMA6A	0.953181	2.73801e-19
LIFR	0.645231	3.05188e-19
CCNI	0.326693	2.89908e-19
CD200	1.26657	3.54585e-19
ZC3H12A	1.10409	3.63595e-19
ITGA3	1.3029	3.71979e-19
BBOX1	1.88774	3.93785e-19
NUPR1	0.427603	3.67836e-19
C3	0.953471	4.36687e-19
PURA	0.683892	4.49189e-19
NUCB1	0.592575	4.97192e-19
GNAS	0.424708	5.52114e-19
ADAMTS1	1.0816	6.03629e-19
TKT	0.648794	5.79311e-19
CHI3L2	1.39331	7.81858e-19
MALAT1	0.16857	6.7672e-19
EIF2A	0.634396	8.691e-19
PCDH7	1.34219	1.47128e-18
RGS17	1.10148	1.82284e-18
UBE2B	0.522682	1.72893e-18
SPIDR	0.59865	1.90962e-18
SULF2	0.92249	2.00662e-18
RARRES3	0.626553	2.28173e-18
C10orf54	1.03167	2.90417e-18
LRPAP1	0.501229	2.90642e-18
OTULIN	1.07021	3.32656e-18
NABP1	0.988684	3.36824e-18
HERPUD1	0.519697	4.11417e-18
LSP1	1.19038	4.53083e-18
CAST	0.518511	4.33539e-18
ATP1B1	0.583541	4.5524e-18
IRAK3	1.61329	5.3411e-18
RIC3	0.751373	5.04478e-18
ARL3	0.543078	5.34277e-18
KLF2	0.78844	6.96869e-18
TRAF2	0.773565	7.76015e-18
SNHG12	0.744811	7.98284e-18
TMEM54	0.997713	9.18051e-18
CHD9	0.513141	8.97368e-18
DDX24	0.423046	9.88826e-18
EIF4B	0.440631	1.02267e-17
SNAI2	0.859329	1.10896e-17
GGT5	1.10526	1.20624e-17
RP11-160E2.6	0.854399	1.24155e-17
RAPGEF5	0.743574	1.54267e-17
ICAM1	0.754934	1.65233e-17
ST14	0.995776	1.75959e-17
AMD1	0.615819	1.96426e-17
CORO6	1.94624	2.33635e-17
HSPH1	0.679869	2.21725e-17
C11orf96	0.960418	2.34816e-17
ETHE1	0.772007	3.37928e-17
BISPR	1.47743	3.9471e-17
IGHG3	1.66716	4.70471e-17
LCMT1	0.695011	4.50318e-17
IMMP2L	1.16799	4.66066e-17
SLC34A2	2.4905	5.42298e-17
RPL21	0.142226	4.55253e-17
TMSB4X	0.357127	5.10618e-17
DDX3X	0.515196	5.71414e-17
SC5D	0.976714	7.83265e-17
FAM46A	1.12032	7.97426e-17
PSMB9	0.426237	7.7283e-17
BIRC3	0.771893	8.18872e-17
LRRC61	1.05484	8.52624e-17
HEXIM1	0.689353	9.25624e-17
RPS27A	0.114261	1.03636e-16
PIK3CD-AS2	1.5611	1.2127e-16
TNFSF13B	1.32959	1.36526e-16
KLF13	0.804744	1.55155e-16
C7	0.930489	1.90031e-16
MEIS2	0.432002	1.85418e-16
FGF1	2.89853	3.05494e-16
TIPARP	1.00629	3.11596e-16
DPYS	0.877008	3.27669e-16
TAGLN	0.695979	3.49819e-16
JAG1	0.977523	3.59181e-16
VEGFB	0.880395	3.71968e-16
DMRTA1	1.70998	4.20858e-16
G0S2	1.2973	4.30418e-16
PRRG3	1.27413	4.4361e-16
IFITM2	0.575218	5.04004e-16
ISG15	0.477244	5.50393e-16
H2AFX	0.664164	5.90367e-16
DRAM1	0.971736	6.82514e-16
JDP2	1.51222	7.10986e-16
TMEM176A	1.43645	7.1055e-16
PEPD	0.663162	7.14416e-16
ANXA3	0.961028	7.62413e-16
CH17-189H20.1	1.03038	7.69983e-16
RPS4X	0.120628	8.00573e-16
CD46	0.604994	9.09609e-16
CDK14	1.26257	1.06772e-15
OSMR	0.854061	1.12383e-15
FAS	0.715717	1.11879e-15
RPS3A	0.140624	1.04426e-15
N4BP2L2	0.390704	1.13393e-15
ADAM12	1.14423	1.21301e-15
PPP1R10	0.548043	1.35461e-15
RP11-326I11.3	0.975959	1.42852e-15
NUDT4	0.75701	1.44951e-15
KDELR1	0.44393	1.55736e-15
FAM60A	0.574727	1.69211e-15
PRNP	0.569406	1.79486e-15
FGD6	1.14247	1.91022e-15
RAB34	0.505711	2.01205e-15
TRADD	0.905146	2.16344e-15
CBR1	0.617874	2.23947e-15
RHOB	0.45721	2.41245e-15
EPCAM	0.620897	2.64519e-15
FAM213A	0.454002	2.59255e-15
ARID4B	0.478466	3.24449e-15
SPINT1	0.672829	3.33018e-15
TAF15	0.581115	4.21103e-15
GSTM4	1.0531	4.40664e-15
ARHGAP10	0.835093	4.49669e-15
CAPG	0.724948	4.49658e-15
SLFN5	0.872254	4.87822e-15
RILPL2	0.94678	5.68078e-15
ETS2	0.535649	5.99124e-15
IL1R2	1.47618	6.38774e-15
NCS1	1.33747	6.68666e-15
USP31	1.03254	7.11387e-15
VGLL4	0.45484	6.87992e-15
SBDS	0.491918	7.8853e-15
TAF1D	0.486744	8.70888e-15
ZNF503	0.821351	1.06149e-14
CYBRD1	0.807907	1.07782e-14
TNS1	0.782984	1.11144e-14
C10orf10	0.630241	1.11738e-14
RNU11	1.52664	1.17527e-14
SLC4A4	1.5293	1.21148e-14
ZBED6	0.942771	1.17564e-14
IL4R	1.18487	1.22624e-14
CXADR	0.868436	1.23922e-14
SLC27A6	1.3276	1.38195e-14
SEPT10	0.599818	1.38231e-14
POLR1D	0.393798	1.40788e-14
TULP4	0.73879	1.51364e-14
SUMO3	0.525377	1.5036e-14
CDH1	0.660621	1.53094e-14
RND3	0.671911	1.53809e-14
PIM2	1.7141	1.7479e-14
HLA-DPA1	0.435943	1.6606e-14
SRSF7	0.378254	1.69949e-14
OSER1	0.697344	1.79877e-14
SMC5	0.643558	1.81987e-14
MMP9	3.58452	1.9748e-14
SNRPN	0.421641	1.79029e-14
TGIF1	0.630934	1.91586e-14
MYO5A	1.301	2.29035e-14
TMEM243	0.809018	2.30529e-14
ISG20	0.898982	2.58595e-14
VPS36	0.624164	2.69383e-14
PLPP5	0.899002	2.93692e-14
SFRP1	0.712321	2.94966e-14
CALCOCO2	0.575895	2.97455e-14
MBD2	0.865433	3.08473e-14
LAMP3	1.80067	3.28383e-14
PARP9	0.686171	3.44639e-14
NTNG1	0.945232	3.62108e-14
SDK1	1.06253	3.83953e-14
KLF10	0.557497	3.8352e-14
EIF3G	0.348704	3.81882e-14
CDKN2AIP	0.718226	4.20246e-14
TAPBP	0.512041	4.54506e-14
ECHDC3	1.16161	4.7656e-14
PTPN12	0.554933	4.66998e-14
IRF3	0.631101	5.04748e-14
GTF2F2	0.634173	5.1531e-14
COLCA1	1.05766	5.38979e-14
SLU7	0.601801	5.34337e-14
BTF3	0.202292	5.16215e-14
ANXA4	0.559298	5.75521e-14
IFI6	0.389803	5.88806e-14
HNRNPF	0.400989	8.48054e-14
CDC42SE2	0.837476	9.14683e-14
MUC15	0.871574	9.8711e-14
LY96	1.26231	1.02014e-13
LGALS3	0.385415	1.15072e-13
PHF3	0.497692	1.17737e-13
CDH7	1.25391	1.46508e-13
RASL11A	1.98888	1.57114e-13
SOCS2	0.725085	1.59232e-13
MT-ATP8	0.701429	1.6756e-13
CYR61	0.593045	1.68065e-13
TLE4	0.629843	1.7264e-13
GSAP	1.04554	1.95711e-13
MCAM	0.722862	1.98696e-13
VASN	1.31881	2.27711e-13
CCDC59	0.48517	2.1931e-13
STARD5	1.80398	2.333e-13
LBH	0.798292	2.48871e-13
MIR99AHG	0.787774	2.51665e-13
SNHG7	0.394757	2.51964e-13
SMIM3	1.21189	2.8457e-13
DAZAP2	0.521448	2.75699e-13
ACSM3	1.63473	3.01661e-13
NRP1	0.641829	3.22211e-13
EPAS1	0.713244	3.31708e-13
GFRA1	1.40433	3.40049e-13
KIAA1217	0.516686	3.402e-13
SPR	1.44367	3.78696e-13
SUGCT	1.97195	4.11661e-13
PROSER2	1.19905	4.14736e-13
EIF3E	0.287986	4.16077e-13
IRF8	0.78639	4.44307e-13
SGF29	0.85533	4.90064e-13
PFDN5	0.219478	5.49563e-13
EVA1B	0.771847	5.76209e-13
ATL2	0.767076	5.96624e-13
BCL6	0.894363	6.36132e-13
STAT2	0.738493	6.48408e-13
RSRP1	0.387651	6.49236e-13
TAGLN2	0.375766	6.74502e-13
ICA1	0.85513	8.54374e-13
HSPA6	2.01578	9.98045e-13
CPQ	0.908025	1.01773e-12
CXCL2	0.936602	1.18091e-12
SEC62	0.304636	1.156e-12
INPP1	0.562583	1.34324e-12
MT-CO3	0.171951	1.30742e-12
DUT	0.357153	1.42345e-12
SLC3A2	0.538189	1.44626e-12
CACNA2D1	0.836683	1.47835e-12
A4GALT	1.0114	1.60481e-12
IER5	0.598214	1.58005e-12
RNF13	0.642837	1.59047e-12
POU2F2	1.59625	1.87617e-12
LETMD1	0.570302	2.07477e-12
CEP135	0.852708	2.31552e-12
NOA1	0.786494	2.39876e-12
CHURC1	0.419656	2.37703e-12
FKBP11	0.73213	2.43316e-12
ANXA5	0.370079	2.67409e-12
TBC1D15	0.71252	2.78404e-12
SYF2	0.347931	2.96655e-12
SLC25A36	0.51321	3.12708e-12
ADAM23	1.46574	3.26111e-12
MPHOSPH8	0.364297	3.26397e-12
TMEM237	0.663586	3.36555e-12
NPB	1.17736	4.12412e-12
FMO2	1.57372	4.22316e-12
POR	0.577664	4.10026e-12
NPL	2.21394	4.6578e-12
IGBP1	0.422599	4.47619e-12
RPS10	0.162278	4.33124e-12
OS9	0.488915	4.59616e-12
SERTAD4	2.31021	4.9403e-12
POU3F1	1.46848	5.01206e-12
BTBD6	1.03382	5.51943e-12
THRA	0.698999	5.50828e-12
PCMTD1	0.467087	5.59974e-12
RPS23	0.105268	5.4811e-12
LITAF	0.439603	5.68118e-12
WASF2	0.338462	5.72648e-12
COL4A4	1.46536	6.02154e-12
RTP4	1.41096	6.59271e-12
AHR	0.728752	6.86917e-12
IFI35	0.49757	7.46121e-12
RP11-423H2.3	2.4023	7.87708e-12
CTBS	0.931569	7.73172e-12
ANKRD12	0.412631	7.73616e-12
PEX16	0.73457	8.12934e-12
IFRD1	0.529653	8.24409e-12
BEX5	2.44523	9.12468e-12
CCDC71L	1.03179	8.97308e-12
RPS12	0.106926	1.04032e-11
F2R	0.94683	1.09078e-11
DNAH11	1.08855	1.10631e-11
DSC3	0.743372	1.12725e-11
IER2	0.32561	1.1825e-11
SPSB3	0.478298	1.23318e-11
C8orf82	0.712966	1.48227e-11
KRTCAP3	0.780775	1.53861e-11
MT-ND2	0.21282	1.66426e-11
KIF13A	0.791313	1.81628e-11
CCDC144NL-AS1	2.52363	1.87894e-11
LPAR6	0.485737	1.97153e-11
DNAJB4	0.621572	2.05216e-11
CGNL1	0.799106	2.18393e-11
TP73	0.946718	2.19764e-11
TNFRSF14	0.596302	2.19528e-11
ZFPM1	1.03262	2.30777e-11
RPL14	0.123348	2.37181e-11
FJX1	1.08271	2.51495e-11
CITED4	0.916715	2.55858e-11
GCSAM	1.48588	2.62166e-11
RASSF6	0.653443	2.57643e-11
GTF2B	0.633687	2.61229e-11
GLIS3	1.42922	2.69133e-11
ERP29	0.314807	2.62445e-11
DLG2	0.838635	2.69452e-11
ARID5A	0.916195	2.84023e-11
CSRP2	0.368097	2.80741e-11
CLK4	0.630445	2.85304e-11
CSNK2A2	0.762955	3.18707e-11
SEC24D	0.840466	3.26898e-11
DNAJC21	0.548037	3.28603e-11
TNFAIP3	0.718458	3.49785e-11
RB1CC1	0.544892	3.60865e-11
ANKRD10	0.583772	4.16543e-11
RFNG	0.782981	4.20224e-11
MAPK13	0.794559	4.35329e-11
TMEM109	0.531656	4.45832e-11
RPS3	0.105425	4.39162e-11
TACC1	0.578495	4.78228e-11
TP73-AS1	1.20798	5.08682e-11
VPS51	0.494505	4.98621e-11
RASGEF1A	2.96513	5.44536e-11
UBB	0.170442	5.16701e-11
GBP3	0.934884	5.38055e-11
SLC9A9	0.594925	5.38044e-11
SNTB2	0.642335	5.67971e-11
CDCP1	1.90228	6.13263e-11
NSRP1	0.40775	6.40083e-11
SCNN1G	1.81054	6.68947e-11
PDE7A	0.80723	6.58831e-11
PSMB8-AS1	0.977516	6.83413e-11
CDKN2C	1.43341	6.92117e-11
ARHGEF19	1.18229	7.23808e-11
S1PR5	2.72626	7.54233e-11
ANGPTL4	1.34797	7.49838e-11
TAP1	0.50068	7.68074e-11
PLEKHA5	0.551127	7.87398e-11
SLITRK4	1.29658	8.28859e-11
MT1E	1.03517	8.49521e-11
ATHL1	1.09665	8.62056e-11
CADM1	0.626983	8.57239e-11
IGHA1	1.25138	8.99572e-11
CORO1B	0.487334	9.20288e-11
ANP32B	0.314591	9.32921e-11
FMO3	3.18041	1.00506e-10
POLR1E	0.828263	9.82316e-11
FOXE1	2.16494	1.01958e-10
MAF	0.431706	9.93572e-11
ZFAS1	0.245503	9.8658e-11
TRAM1	0.45555	1.07167e-10
NT5DC1	0.564657	1.11032e-10
CHST12	0.65238	1.16838e-10
TMEM9	0.56304	1.21072e-10
SPECC1	1.16226	1.22988e-10
TSPYL2	0.609273	1.23797e-10
DLGAP1-AS1	1.04932	1.28164e-10
MACROD2	0.795334	1.30419e-10
TMEM52	1.49192	1.62654e-10
EIF2S3	0.415316	1.59195e-10
RRAS	0.466181	1.63063e-10
SMCO4	0.462675	1.85454e-10
STOX1	0.601068	1.99575e-10
LGALS3BP	0.327814	2.01493e-10
EIF4A3	0.417646	2.06009e-10
COPS2	0.504759	2.11248e-10
LINC00885	1.24285	2.23811e-10
SLC25A25	0.809913	2.36986e-10
PPM1K	0.718291	2.7206e-10
VMP1	0.401796	2.87844e-10
NOTCH1	0.822572	2.99683e-10
RSBN1L	0.377748	3.03757e-10
TAF1B	0.788034	3.09749e-10
PDPN	0.541917	3.11336e-10
SLCO2B1	1.42835	3.35635e-10
MROH2A	3.90444	3.47065e-10
IL7	1.43515	3.52251e-10
PTGES3	0.281488	3.53006e-10
AGTRAP	0.618116	3.60479e-10
NET1	0.463177	3.74232e-10
ELF2	0.478364	4.20108e-10
PNISR	0.259775	4.20823e-10
SCPEP1	0.788247	4.3062e-10
GALNT15	0.818384	4.71516e-10
GOLGA8A	0.666809	4.72706e-10
CAMLG	0.37713	4.73592e-10
ZCCHC11	0.427486	4.81267e-10
EPHB2	1.40506	4.95716e-10
PGRMC1	0.410243	4.83947e-10
XRN1	0.623824	4.94762e-10
DUSP5	0.979628	5.24435e-10
HSPD1	0.298345	5.41877e-10
ASPH	0.535616	5.61704e-10
C2CD4A	1.85555	5.76045e-10
PPFIBP1	0.480958	5.7671e-10
ESF1	0.459406	5.88813e-10
NAPG	0.668941	6.22746e-10
TNFRSF4	0.860493	6.74579e-10
FHL1	0.72337	7.29047e-10
TAX1BP3	0.417512	7.39067e-10
CLDN5	0.495495	7.58066e-10
NEDD9	0.588652	7.9813e-10
MET	1.09971	8.14099e-10
MYL12B	0.242984	7.94485e-10
MARCKSL1	0.321455	8.08727e-10
CRTAP	0.532234	8.58836e-10
TMEM204	0.559526	9.077e-10
PPL	0.779564	9.39176e-10
BATF2	1.57086	9.93273e-10
TCHH	2.78136	1.04907e-09
HAUS4	1.22074	1.04544e-09
LRIG1	1.07363	1.04905e-09
LCN6	1.53958	1.08047e-09
GNB2L1	0.108581	1.08951e-09
RBM43	0.677981	1.12427e-09
NUB1	0.452025	1.12738e-09
CXCR4	0.759611	1.14998e-09
MT-ND5	0.243041	1.13699e-09
KB-1732A1.1	1.1642	1.18755e-09
CFH	0.7836	1.21082e-09
ATG7	0.87329	1.28566e-09
TANK	0.525207	1.28343e-09
NUFIP2	0.487316	1.359e-09
MB21D1	1.22376	1.38015e-09
EIF5	0.294547	1.42623e-09
VIM	0.318533	1.44851e-09
KIAA0040	0.972773	1.48042e-09
GLI3	0.713095	1.47475e-09
GGT7	1.01997	1.55323e-09
BTG3	0.434105	1.53876e-09
GULP1	0.961288	1.63914e-09
EFHD1	1.64775	1.71593e-09
TMEM220	1.13763	1.88222e-09
RP11-1008C21.1	2.60659	1.92945e-09
GRASP	0.910721	1.8943e-09
C1orf21	0.455063	1.93038e-09
ZEB1	0.635761	1.94462e-09
TMEM101	0.540247	1.99893e-09
PQLC3	0.994617	2.05927e-09
TUBA4A	0.790134	2.06533e-09
PHF11	0.595229	2.19476e-09
SLC25A28	0.707801	2.25467e-09
LARP7	0.390879	2.2508e-09
WBP1L	0.563468	2.3209e-09
PLRG1	0.576435	2.44022e-09
UNC93B1	1.02737	2.46657e-09
ODF3B	0.505211	2.52938e-09
HACD2	0.734195	2.55554e-09
ADK	0.480883	2.66442e-09
IL13RA2	1.66122	2.81976e-09
CFD	0.706535	2.80439e-09
IL23A	1.26109	2.88408e-09
AC013461.1	0.498008	2.89709e-09
ATP6AP2	0.372762	2.88236e-09
TMF1	0.543545	3.0246e-09
HSD17B11	0.664601	3.1625e-09
ARPC1B	0.408638	3.32347e-09
ZFP64	0.943601	3.37243e-09
MOB3B	0.695051	3.44594e-09
MORC3	0.595808	3.49783e-09
SYS1	0.61912	3.55249e-09
FGF9	2.0268	3.80822e-09
APOL3	0.75526	3.76698e-09
OAS3	0.725304	3.88167e-09
DCXR	0.435104	3.89193e-09
CLEC2B	0.834358	3.94019e-09
ABTB1	0.806949	3.95763e-09
MYH9	0.461836	4.20716e-09
TCIRG1	0.789996	4.25528e-09
SLC12A5	1.55172	4.39564e-09
LEPROT	0.322869	4.29932e-09
GORAB	0.935635	4.47571e-09
PLIN5	0.761505	4.48717e-09
CTSL	0.456334	4.55392e-09
WDR45	0.492514	4.63663e-09
SPSB1	1.20718	4.7453e-09
IL11RA	0.669723	4.71676e-09
STMN3	0.614687	4.88237e-09
CFAP36	0.477313	4.91408e-09
NFE2L2	0.332682	4.9247e-09
UBXN1	0.277071	4.95726e-09
BHLHE41	0.935269	5.41834e-09
BORCS7	0.396018	5.4625e-09
OAS1	0.489044	5.50587e-09
MYZAP	1.68669	5.66541e-09
NFIC	0.340569	5.68895e-09
SEPT15	0.355136	6.07564e-09
VIPR1	2.01387	6.42308e-09
MFI2	1.16147	6.38139e-09
PCNP	0.370538	6.3058e-09
TEPP	2.10717	6.53116e-09
FRAT2	0.824268	6.51442e-09
CAMK2B	0.8474	6.55958e-09
FMNL2	0.554965	6.64174e-09
C1QTNF1	1.21256	7.04096e-09
CRNKL1	0.620946	6.99495e-09
ZNF787	0.782388	7.00385e-09
KLHL24	0.601611	7.0099e-09
VPS26A	0.476119	7.07677e-09
OASL	1.70472	7.38671e-09
SERPINE2	0.524557	7.39386e-09
SARAF	0.309935	7.50364e-09
NAMPT	0.428183	7.74575e-09
PRELP	1.30803	7.88601e-09
MT1M	1.27258	8.19644e-09
COL4A3BP	0.561968	8.68345e-09
PPP1R12B	0.685892	8.73387e-09
DDX60	0.746692	8.78605e-09
MAOA	0.498969	8.74219e-09
NMB	0.85741	8.88508e-09
AUH	0.740285	9.00253e-09
SAMD12	1.35229	9.26876e-09
LAMA3	0.5459	9.40632e-09
DHPS	0.424295	9.54241e-09
TRABD2A	2.25002	1.00819e-08
CCDC47	0.426076	1.02018e-08
NACA	0.141508	1.02275e-08
RERG	1.16407	1.06198e-08
LRP10	0.458856	1.08703e-08
NAV2	0.837657	1.10653e-08
COL8A1	1.57101	1.13502e-08
CISH	0.94879	1.14729e-08
PAWR	0.449853	1.17525e-08
IL20RA	0.768756	1.18832e-08
CRBN	0.414649	1.18844e-08
GJA1	0.580978	1.25045e-08
CLN5	0.492827	1.26257e-08
MBNL2	0.465746	1.31699e-08
CFB	0.983482	1.3268e-08
PRKCA	1.12368	1.37011e-08
ANAPC16	0.263645	1.35671e-08
FHL3	0.683961	1.47772e-08
EMB	0.83167	1.5047e-08
ST3GAL1	0.703027	1.52099e-08
C8orf59	0.316013	1.57034e-08
TINAGL1	0.622859	1.6014e-08
SAMD9L	0.758749	1.62121e-08
EML2	0.910577	1.67608e-08
PCM1	0.331383	1.687e-08
MT-CO2	0.162432	1.69215e-08
PRRC2C	0.264503	1.72167e-08
CSDE1	0.295584	1.73766e-08
PFKFB3	1.0031	1.79599e-08
ATP6V0E1	0.246271	1.76876e-08
EPC1	0.367802	1.77596e-08
PNMA3	2.54473	1.82968e-08
EPHX2	0.535752	1.84433e-08
TIMP4	1.25432	1.86878e-08
ARL4A	0.376253	1.87021e-08
C19orf66	0.467199	1.87713e-08
SERPINB6	0.431702	1.93234e-08
BLNK	0.965164	1.99902e-08
SEMA4A	0.82366	2.02435e-08
EAPP	0.350879	2.01426e-08
STK11	0.830814	2.04041e-08
NKX3-1	1.88106	2.22296e-08
SRFBP1	0.586928	2.21442e-08
TNFSF12	0.807535	2.31391e-08
CRB2	1.95705	2.48844e-08
MIER1	0.434506	2.46382e-08
WNT4	1.36266	2.5007e-08
CMTM6	0.388839	2.46812e-08
FATE1	1.05592	2.56042e-08
GHDC	1.04386	2.58662e-08
CPNE8	0.700744	2.72521e-08
KRT33B	0.979242	2.81467e-08
ZFAND1	0.496597	2.83587e-08
SH2D3A	1.04947	2.89517e-08
MARC2	0.978302	2.93722e-08
IL6R	0.794537	2.96013e-08
TFDP2	0.442028	2.98196e-08
MAP3K5	0.907502	3.0628e-08
RSPO3	1.07977	3.14144e-08
SAP30	0.726064	3.15617e-08
MRPS18C	0.343303	3.14922e-08
ZNF704	0.722106	3.17579e-08
TNIK	1.29584	3.25875e-08
LPCAT2	0.782866	3.48568e-08
SLC12A4	0.869808	3.53098e-08
PHLDA3	0.359252	3.53482e-08
TXNDC15	0.571486	3.5977e-08
YWHAB	0.262613	3.62042e-08
STAT3	0.304624	3.63162e-08
IRF2	0.424506	3.86125e-08
CCNG1	0.454113	3.97351e-08
OPTN	0.382365	4.24107e-08
AHSA2	0.674427	4.36345e-08
PDK2	0.648472	4.52947e-08
SYT8	1.36206	4.65e-08
CDCA7	0.5811	4.64416e-08
WNT10B	1.48841	4.94618e-08
TEX264	0.426808	4.96259e-08
RNF130	0.623033	4.99642e-08
SH3BGRL	0.279876	5.05009e-08
SLC39A1	0.418696	5.52665e-08
LRG1	0.947474	5.69631e-08
CSTA	0.357264	5.82675e-08
CHPT1	0.515337	5.92665e-08
ZBTB24	0.989401	6.29511e-08
MYOF	0.654467	6.29297e-08
AFF1	0.702195	6.32298e-08
IL27RA	0.607853	6.6153e-08
PDLIM4	0.39583	6.62097e-08
OTUD1	0.916669	6.85934e-08
CYP3A5	0.61207	6.85948e-08
CSRNP1	0.638724	6.97565e-08
HIST1H4C	0.283263	6.98825e-08
KIF2A	0.41035	7.11645e-08
ENPP1	0.549911	7.15332e-08
SAV1	0.504979	7.1909e-08
MACROD1	0.680936	7.22555e-08
CLK1	0.337418	7.38214e-08
RPL12	0.0762823	7.307e-08
CCDC57	0.682581	7.57515e-08
LINC00839	3.29986	7.74655e-08
SLC16A11	1.00215	7.67887e-08
CMTM7	0.651588	7.75637e-08
OLFM4	1.71589	8.05664e-08
ASS1	0.74975	8.06082e-08
MRPS10	0.395676	8.03657e-08
CPXM1	0.770122	8.19351e-08
ZNF428	0.273176	8.22536e-08
CXCL3	1.00227	8.66403e-08
IFT74	0.588291	8.7118e-08
AATF	0.521113	8.71106e-08
DNAJC4	0.434765	8.73494e-08
ZNF483	0.999202	8.83235e-08
NEDD4	1.13324	8.89549e-08
GPR108	0.498512	8.89321e-08
ST13	0.224178	8.93362e-08
LRRC1	0.588011	9.14819e-08
GSDMC	1.8319	9.29111e-08
SORL1	0.852412	9.36116e-08
TNFRSF10D	0.938832	9.42458e-08
ISL1	0.423273	9.79498e-08
KRR1	0.404818	9.87291e-08
ANKRD6	0.773917	1.00893e-07
GPX3	0.634176	1.0538e-07
DENND6A	0.790649	1.0675e-07
ARRDC3	0.494352	1.07787e-07
TSPAN4	0.390656	1.07583e-07
RSL24D1	0.278575	1.0746e-07
GRAMD3	0.459395	1.13068e-07
TST	0.663053	1.144e-07
TRIT1	0.677676	1.16773e-07
IKBIP	0.413207	1.17265e-07
TFAP4	0.895172	1.20328e-07
SSTR2	0.774981	1.21246e-07
FAU	0.101681	1.20572e-07
FAM114A1	0.578719	1.23248e-07
PHC2	0.609882	1.23353e-07
WNK3	0.755382	1.24723e-07
FAXDC2	0.804743	1.25967e-07
DNAJB12	0.593857	1.28672e-07
PMEPA1	0.850614	1.33414e-07
CENPC	0.453194	1.33203e-07
SYPL1	0.339654	1.34052e-07
HADHB	0.363331	1.36337e-07
EVA1C	0.774635	1.37669e-07
KIZ	0.71743	1.40637e-07
CBX7	0.892521	1.49036e-07
C1orf132	0.891756	1.49201e-07
ECSIT	0.502205	1.49804e-07
APMAP	0.414685	1.5246e-07
SERINC3	0.426127	1.52847e-07
ZNRF2	1.0387	1.58005e-07
RERGL	1.43799	1.59308e-07
FAM43A	0.597358	1.62436e-07
ASH1L	0.356506	1.62967e-07
PHGDH	0.423436	1.63749e-07
MIR22HG	0.741138	1.6812e-07
DENND4C	0.668814	1.68101e-07
PER1	0.824951	1.69379e-07
SOWAHC	0.61159	1.74186e-07
THADA	0.75006	1.74711e-07
PRRG4	0.412268	1.81687e-07
BBX	0.338847	1.8721e-07
ZBTB38	0.461641	1.91279e-07
RBCK1	0.357171	1.91509e-07
ORMDL1	0.381612	1.92057e-07
RPS24	0.0927722	1.9572e-07
AC002456.2	2.37004	2.0182e-07
TMEM87A	0.430676	2.00015e-07
TLR1	1.67424	2.09759e-07
TAP2	0.583223	2.15702e-07
TOR1AIP1	0.634759	2.15663e-07
SERTAD3	0.572321	2.15876e-07
DDIT3	0.458643	2.15896e-07
NDRG1	0.463202	2.27342e-07
DIMT1	0.60727	2.2927e-07
FAM117A	1.02287	2.31402e-07
SLC7A2	1.07023	2.32567e-07
PTGR1	0.467968	2.32117e-07
SGPL1	0.607088	2.33029e-07
PPT1	0.54026	2.37167e-07
TCP1	0.319592	2.38455e-07
CEBPA	1.05817	2.47069e-07
METTL7A	0.508092	2.46761e-07
WDR13	0.409428	2.47098e-07
ARL15	0.684989	2.58417e-07
KLF5	0.386257	2.64197e-07
C3orf38	0.641165	2.65548e-07
EXOC3	0.628462	2.72104e-07
RAB14	0.315735	2.86323e-07
TGFB1I1	0.527546	2.87535e-07
PFKFB2	1.01298	2.94605e-07
RIPK4	0.837806	2.9545e-07
FAM212A	0.796106	3.07916e-07
EZH1	0.572945	3.0965e-07
OBSL1	0.638798	3.11886e-07
GRM7	1.69789	3.15915e-07
SMIM7	0.313779	3.19339e-07
SV2B	2.30327	3.26503e-07
CHST7	1.12016	3.26535e-07
SIPA1	0.627279	3.44094e-07
PODNL1	2.68708	3.61656e-07
PDE1A	0.49656	3.58007e-07
GMPR2	0.445876	3.6038e-07
TMEM107	0.476364	3.64809e-07
BMP4	0.941486	3.69637e-07
LCN12	1.0893	3.89326e-07
GPNMB	0.398742	3.9085e-07
LMOD1	1.31666	3.96972e-07
NFKBIL1	0.480612	3.93633e-07
PABPC1	0.199395	3.93688e-07
ZNF33B	0.567813	4.06411e-07
TGOLN2	0.375137	4.07111e-07
OARD1	0.405367	4.14822e-07
DUS1L	0.56417	4.16109e-07
TMCO4	0.910065	4.23191e-07
HYI	0.451162	4.25532e-07
KLF3	0.3275	4.25889e-07
FOXO3	0.356377	4.27387e-07
IL3RA	0.615401	4.29617e-07
MAP3K12	0.980327	4.3186e-07
TBC1D4	0.91616	4.32793e-07
ASMTL	0.600499	4.35538e-07
SLC31A2	0.687811	4.39502e-07
POU2AF1	1.75575	4.45128e-07
TMBIM4	0.319878	4.5018e-07
SNX2	0.396145	4.55416e-07
SRSF5	0.218405	4.75073e-07
SLC28A3	2.20459	4.99063e-07
CYP7B1	1.07455	4.97891e-07
AZI2	0.425451	4.94639e-07
RASSF8	0.575136	5.0069e-07
HEXB	0.507913	5.19615e-07
ARL6IP1	0.27454	5.17639e-07
CYGB	0.813769	5.28555e-07
OCIAD2	0.327256	5.25753e-07
GALNT18	0.538935	5.27901e-07
WTAP	0.336739	5.29997e-07
TXNDC12	0.385821	5.3401e-07
SAT2	0.319317	5.45915e-07
SERGEF	0.667747	5.49017e-07
PHB2	0.285995	5.80733e-07
LSAMP	0.930643	5.89051e-07
ANTXR1	0.854568	6.14971e-07
PRR34-AS1	0.829804	6.18833e-07
SCNN1A	0.722422	6.22029e-07
SHB	0.680049	6.4106e-07
LTF	1.19662	6.45407e-07
SBNO2	0.850739	6.74098e-07
MPZL2	0.392469	6.72891e-07
DENND2D	0.850908	6.82152e-07
LRFN2	4.09784	6.96864e-07
SQRDL	0.740464	7.007e-07
ST6GALNAC2	1.01729	7.18241e-07
AGR2	1.01667	7.18607e-07
RSL1D1	0.253919	7.33782e-07
MMP14	0.617304	7.39224e-07
MIB2	0.554915	7.41361e-07
NT5C	0.340874	7.47376e-07
RBM22	0.41642	7.607e-07
STEAP4	1.26687	7.70997e-07
SAMHD1	0.529742	7.68944e-07
TULP3	0.446235	7.76218e-07
NEIL1	0.81353	7.8171e-07
GBP5	1.51817	8.19008e-07
GAS1	0.545104	8.61263e-07
HSH2D	1.22772	8.784e-07
ZNF766	0.60465	8.84725e-07
SMARCA2	0.421924	8.85995e-07
GUSB	0.567606	8.88565e-07
RNASE4	1.16176	9.12734e-07
PRKDC	0.297593	9.21967e-07
DTX3L	0.557046	9.34079e-07
KCNJ2	0.844101	9.38042e-07
LOXL4	1.22685	9.62107e-07
PLIN3	0.424188	9.6641e-07
TNIP2	0.503005	9.89012e-07
AP000692.10	0.725686	1.00351e-06
PAPSS2	1.47696	1.0109e-06
SAA4	1.50826	1.01646e-06
METTL23	0.437256	1.03461e-06
SCNN1B	1.15998	1.05724e-06
RGS16	0.488076	1.06468e-06
COLEC12	1.09028	1.0767e-06
EPS8	0.665119	1.10002e-06
SAP18	0.212579	1.10714e-06
CRISPLD2	0.914472	1.12438e-06
NMI	0.433343	1.1415e-06
ZNF354A	0.709117	1.18846e-06
CPNE3	0.311634	1.1944e-06
FUNDC2	0.341878	1.19469e-06
SHC2	0.959483	1.21638e-06
EXOC6B	0.791436	1.22988e-06
EMP1	0.383039	1.24866e-06
LINC-PINT	0.854012	1.28171e-06
RIOK2	0.70159	1.32279e-06
ROBO1	0.469777	1.32365e-06
SIPA1L2	0.844341	1.32789e-06
C12orf45	0.379798	1.33703e-06
PLXNA2	0.636033	1.35061e-06
JAK3	1.19808	1.37281e-06
SLC12A8	1.86351	1.38087e-06
CX3CL1	1.05381	1.37827e-06
AEBP1	0.5961	1.41274e-06
RABGAP1	0.447422	1.4204e-06
SPRY1	0.311958	1.43311e-06
PTPN1	0.376801	1.44925e-06
ELP2	0.446456	1.45169e-06
ALDH8A1	2.21583	1.52809e-06
ELK3	0.498685	1.51358e-06
RNF19B	0.945568	1.53233e-06
MFAP2	0.806833	1.59136e-06
TUBD1	0.644821	1.58877e-06
FAM89A	0.814201	1.59191e-06
GRPEL1	0.472819	1.60911e-06
U2SURP	0.263483	1.60712e-06
FXR1	0.280865	1.62475e-06
RP11-343H5.6	2.106	1.69091e-06
ABHD17C	0.912045	1.68689e-06
BCL7C	0.34659	1.67912e-06
KLHDC1	1.25569	1.71205e-06
MSRB3	0.781811	1.70886e-06
GTF2F1	0.348404	1.74618e-06
UGP2	0.337856	1.7687e-06
TCF7L2	0.450046	1.77259e-06
HPS1	0.549581	1.81262e-06
TMBIM1	0.468714	1.82952e-06
GCNT1	1.0044	1.8919e-06
BIN3	0.559683	1.90353e-06
SH3BP4	0.874061	1.91026e-06
CWF19L2	0.347216	1.91195e-06
TSPAN8	1.6244	1.93587e-06
STAG1	0.423902	1.94186e-06
RPL8	0.0794302	1.94403e-06
TNS2	0.548391	1.96646e-06
FBXW5	0.283764	1.97843e-06
CWC22	0.483616	1.98366e-06
ABRACL	0.414048	1.98676e-06
ANGPT4	3.00783	2.01523e-06
NRTN	0.79317	2.00738e-06
INTS6	0.308946	2.00544e-06
SPRYD3	0.746207	2.0588e-06
CYB561A3	0.57236	2.06297e-06
HLA-G	1.04075	2.07693e-06
H3F3B	0.105906	2.05507e-06
STARD7	0.409302	2.0727e-06
GABRE	0.938395	2.0957e-06
ITGA2	0.422204	2.11604e-06
FCHO2	0.595531	2.13566e-06
AC061992.2	1.45092	2.17401e-06
TMEM200A	1.38136	2.17341e-06
TMBIM6	0.210025	2.19056e-06
SPAG9	0.351407	2.21925e-06
UXT	0.237902	2.21551e-06
AKR1C1	1.26983	2.27128e-06
TSHZ2	0.449546	2.28267e-06
FHOD3	1.05834	2.29277e-06
PDK4	0.451652	2.2847e-06
THG1L	0.547842	2.30519e-06
PYGL	0.786314	2.33455e-06
C9orf72	0.83632	2.34663e-06
RPUSD4	0.632168	2.35199e-06
MICALL2	0.611666	2.39106e-06
FRZB	0.690707	2.4384e-06
VPS13C	0.38823	2.46527e-06
AFAP1L2	0.554639	2.50812e-06
PEBP4	1.22161	2.53139e-06
ZNF358	0.492599	2.5248e-06
ZNF688	0.553537	2.57656e-06
SUPV3L1	0.78621	2.59393e-06
LGI2	0.838426	2.59793e-06
HACD4	0.816302	2.62583e-06
MBTPS1	0.447602	2.69738e-06
LCA5	0.804006	2.7566e-06
OCIAD1	0.273323	2.78965e-06
OAS2	0.722367	2.84418e-06
CPT1B	1.56743	2.95053e-06
MICA	0.910258	2.97696e-06
LENG1	0.486166	3.07233e-06
TRIB1	0.506793	3.11276e-06
KEL	1.69501	3.14551e-06
SAMD9	0.730825	3.13708e-06
KAT8	0.42529	3.18457e-06
JMJD1C	0.312146	3.21314e-06
PPP1CC	0.314437	3.24358e-06
CHKB	0.613712	3.25911e-06
C12orf42	1.73289	3.33206e-06
CDC42EP3	0.384488	3.33019e-06
TRIM8	0.616108	3.35541e-06
FOSL2	0.47454	3.37667e-06
PRRG2	0.641551	3.42272e-06
GOLGB1	0.298603	3.41534e-06
IVD	0.610216	3.42589e-06
CYP27A1	0.366668	3.42013e-06
PLLP	0.758626	3.56952e-06
SLC35D2	0.70242	3.60174e-06
ARFIP1	0.528045	3.59969e-06
APOL1	0.525334	3.63919e-06
WWTR1	0.496034	3.64976e-06
CCL8	1.42147	3.68221e-06
DDX18	0.249976	3.64636e-06
CP	3.133	3.75839e-06
WNT7B	1.35918	3.75165e-06
RIN2	0.655127	3.73272e-06
ARAP2	0.705861	3.87865e-06
AC058791.1	1.31941	3.91206e-06
ANG	0.713649	3.94584e-06
USP34	0.335495	3.97633e-06
UBE2H	0.383103	4.02255e-06
CCBL2	0.598359	4.07662e-06
SLC2A3	0.525153	4.23606e-06
PDIA3	0.235111	4.34087e-06
PLEKHH2	0.960488	4.50827e-06
LYSMD2	0.528737	4.52654e-06
ZNF608	0.447503	4.53766e-06
B3GNT8	1.07643	4.61494e-06
HLA-DPB1	0.252731	4.5765e-06
RAB20	1.15394	4.61932e-06
RNF150	0.686568	4.60696e-06
RP1-34B20.21	0.690026	4.63108e-06
TRIM4	0.525849	4.69121e-06
DRAM2	0.485489	4.69906e-06
DUSP2	0.648864	4.74316e-06
APPL1	0.316927	4.73422e-06
RP4-568C11.4	0.733143	4.83198e-06
NOSTRIN	0.658311	4.89225e-06
RP3-325F22.5	0.956265	4.92395e-06
HIST2H2AC	0.429493	4.92751e-06
DPT	0.53472	4.96092e-06
TMEM80	0.502711	4.96567e-06
CLDN10	2.05542	5.01604e-06
PRIM1	0.693681	5.0411e-06
RASSF9	0.555869	5.12268e-06
SIX2	0.557596	5.17122e-06
CMPK2	0.934135	5.20442e-06
TMEM50B	0.370899	5.20626e-06
SON	0.166159	5.20836e-06
BTN2A2	0.556782	5.34677e-06
IL2RB	2.62031	5.67748e-06
IL18BP	1.32031	5.75067e-06
ARHGAP29	0.352176	5.72739e-06
NAALADL1	0.795593	6.14948e-06
C21orf91	0.499491	6.13991e-06
EMC2	0.411888	6.21439e-06
PTEN	0.378337	6.23365e-06
CERS2	0.522635	6.26855e-06
PAX9	0.295854	6.28306e-06
C7orf31	1.5353	6.41396e-06
HTR1F	3.25831	6.52531e-06
ANKRD9	0.888198	6.5051e-06
TMEM47	0.62278	6.57622e-06
COLCA2	0.853664	6.6697e-06
CADPS2	0.646651	6.70845e-06
CHM	0.536467	6.74654e-06
FAM46C	0.885818	6.80571e-06
INSM1	0.793187	6.8325e-06
PLEKHA3	0.410789	7.02199e-06
C20orf27	0.499311	7.09268e-06
AIM1	1.08794	7.13166e-06
RPS25	0.0711522	7.08116e-06
CTDSP2	0.37457	7.26712e-06
NDRG4	0.879731	7.45362e-06
LIPA	0.610577	7.47246e-06
DKK3	0.557908	7.57295e-06
WASL	0.395853	7.6125e-06
FILIP1	0.449066	7.68701e-06
FAM84A	0.536097	7.88007e-06
C9orf114	0.583305	7.9841e-06
ANOS1	0.763911	8.0993e-06
PML	0.445937	8.09365e-06
GYG1	0.503381	8.28595e-06
TFAM	0.313749	8.27036e-06
GMDS	0.262277	8.28758e-06
FAM13C	0.473876	8.42547e-06
MAF1	0.290392	8.53553e-06
ZCCHC2	0.746735	8.69032e-06
RP11-431K24.1	1.26674	8.82071e-06
THUMPD1	0.363376	9.02827e-06
MPZL1	0.411441	9.06303e-06
HOTAIRM1	0.563756	9.0925e-06
TMEM219	0.253449	9.11216e-06
RPA2	0.359493	9.14175e-06
GALNT3	0.925259	9.24026e-06
ANXA7	0.284705	9.29205e-06
ZNF217	0.553281	9.41775e-06
PALMD	0.421194	9.56478e-06
ID4	0.423506	9.63668e-06
GGNBP2	0.295197	9.62204e-06
CRYZL1	0.455627	9.66758e-06
NPM2	0.595537	9.6791e-06
ASB13	1.10958	9.83761e-06
CARD16	0.4557	9.92322e-06
CYP2E1	2.59817	1.01368e-05
TCF15	1.79235	1.01348e-05
EGFLAM	0.323074	1.01371e-05
CDV3	0.380992	1.01889e-05
BRD1	0.544261	1.02385e-05
FXYD6-FXYD2	2.46628	1.03393e-05
MEIS1	0.580733	1.02889e-05
RUFY4	2.24043	1.08705e-05
PTPN18	0.591273	1.08813e-05
RPL34	0.0603274	1.09633e-05
ACSS1	0.544978	1.11033e-05
TNS4	1.33582	1.12908e-05
TMTC1	0.508895	1.14266e-05
POLR3GL	0.366571	1.156e-05
IFIH1	0.424297	1.18204e-05
SLC6A1	0.55826	1.18666e-05
RPS27	0.0567833	1.17862e-05
EIF3D	0.221664	1.20302e-05
GOSR1	0.357	1.20853e-05
LTBP4	0.497878	1.2106e-05
HIST1H4E	0.736309	1.22378e-05
OLFM1	0.489713	1.22118e-05
MSI2	0.413526	1.24141e-05
FNBP1	0.354509	1.25958e-05
CTA-293F17.1	1.10882	1.28701e-05
ENPP5	0.672878	1.31468e-05
RP11-468E2.4	0.836255	1.31611e-05
VSTM4	0.609922	1.32146e-05
ERP27	2.19474	1.33192e-05
AC245100.1	0.712076	1.32749e-05
UBE2L6	0.28668	1.33157e-05
RGMA	0.736561	1.34395e-05
MLLT4	0.395262	1.3552e-05
OSER1-AS1	0.675216	1.36256e-05
KATNA1	0.486183	1.36122e-05
TOM1L1	0.545635	1.36597e-05
GPR88	3.57871	1.3796e-05
GALT	0.413987	1.37119e-05
PRKCSH	0.322049	1.39637e-05
HIST1H3A	2.08093	1.41063e-05
EDA	0.78694	1.41335e-05
LTC4S	0.922723	1.41616e-05
PHLDA2	0.715875	1.41753e-05
ITPRIPL2	0.562059	1.42044e-05
IGSF8	0.611923	1.42129e-05
SLC41A3	0.524326	1.43735e-05
LGMN	0.531557	1.45128e-05
AC016831.7	1.26506	1.47307e-05
CEP68	0.449929	1.49923e-05
FAAH	1.19698	1.5114e-05
MCPH1	0.511642	1.51509e-05
PPP1R14A	0.626824	1.52883e-05
CCDC28A	0.501445	1.53091e-05
PCK2	1.06729	1.54945e-05
PTPRA	0.344758	1.56723e-05
CEBPZ	0.278022	1.58073e-05
SH3GLB1	0.287792	1.61587e-05
WDR55	0.709097	1.65741e-05
NDFIP2	0.41835	1.6806e-05
CAT	0.348168	1.70604e-05
GSDMD	0.308029	1.70616e-05
RP11-382A20.3	0.320925	1.72217e-05
GIT1	0.60859	1.72758e-05
PLPP4	1.71519	1.76844e-05
TAF7	0.242436	1.76026e-05
RPS28	0.0613068	1.78025e-05
PLCXD3	2.142	1.80347e-05
TMEM266	1.62441	1.80224e-05
RP11-983P16.4	0.854934	1.83069e-05
LRRK1	0.991658	1.84492e-05
PQBP1	0.30003	1.86373e-05
TRPM7	0.513583	1.87041e-05
PSTPIP1	1.93369	1.93492e-05
HEXDC	0.486941	1.94554e-05
EIF1B	0.244628	1.98152e-05
STAP2	0.399017	1.9858e-05
SLC16A1	0.614329	1.99825e-05
TOP1MT	0.704686	2.00613e-05
PPP1R3D	0.753678	2.00695e-05
AACS	0.682247	2.01303e-05
UBE2M	0.347409	2.00855e-05
RBM19	0.603107	2.02873e-05
LINC00921	1.37678	2.04641e-05
TNFRSF12A	0.463593	2.04482e-05
RNPC3	0.389794	2.05905e-05
SMARCC2	0.373333	2.07003e-05
IL22RA2	3.27168	2.11358e-05
CAMK2N1	0.640829	2.12256e-05
AIMP1	0.271013	2.13357e-05
SENP6	0.31802	2.14483e-05
BATF	1.51584	2.1661e-05
MVP	0.419076	2.16545e-05
RNF8	0.416796	2.16979e-05
FGFR2	0.504271	2.18548e-05
FHL2	0.379523	2.21299e-05
BCL3	0.536345	2.21899e-05
LIFR-AS1	0.813996	2.22235e-05
FGF2	0.86503	2.23404e-05
RAP1B	0.337931	2.28625e-05
CHP1	0.420517	2.29565e-05
RSAD2	0.835021	2.31022e-05
SLC35C2	0.461856	2.34517e-05
ANXA8	1.09771	2.35398e-05
RP11-138A9.1	0.84076	2.36488e-05
C9orf91	0.838564	2.38071e-05
ROCK2	0.369467	2.37858e-05
LINC00922	7.51906	2.40421e-05
TRAC	0.451304	2.38521e-05
FAM204A	0.289651	2.40633e-05
USP15	0.400689	2.41551e-05
ADCK2	0.949521	2.43716e-05
PRR5L	1.2643	2.47111e-05
MYO5C	0.714684	2.46461e-05
RANBP9	0.580737	2.5126e-05
TNFRSF10B	0.642375	2.51804e-05
REEP5	0.257606	2.51339e-05
CCDC91	0.386678	2.52058e-05
TMEM123	0.307496	2.51893e-05
MAFA	1.55923	2.55604e-05
CEP112	0.693173	2.56146e-05
EGR2	0.48172	2.56538e-05
TFAP2C	1.44228	2.60449e-05
FOXO1	0.391757	2.63681e-05
MYO1D	0.632033	2.64804e-05
FGFR1OP2	0.359903	2.71065e-05
ABHD14B	0.348689	2.80927e-05
RP11-326C3.2	1.63212	2.85487e-05
ACVRL1	0.523968	2.88757e-05
DPYD	0.700989	2.89474e-05
USP16	0.268839	2.95378e-05
PTN	0.274484	2.956e-05
ITIH5	0.771328	2.98736e-05
ORAI3	0.434383	2.98418e-05
EBF1	0.454419	3.05804e-05
PCGF2	0.542443	3.07595e-05
ZNF524	0.491856	3.0777e-05
IL10RB	0.467127	3.10114e-05
CREB3L1	0.790922	3.11408e-05
BRI3	0.235007	3.1077e-05
CASP4	0.359844	3.12529e-05
DHX40	0.445867	3.17975e-05
ELMO3	0.981453	3.18862e-05
TAF10	0.330592	3.18391e-05
MYLIP	0.328963	3.19504e-05
ATP6V1G1	0.184621	3.19367e-05
ADRA2C	1.39699	3.22287e-05
FANCE	0.797909	3.2425e-05
PSTPIP2	1.01749	3.30193e-05
JADE2	0.698626	3.29802e-05
SNAP23	0.395974	3.29459e-05
CYHR1	0.337736	3.29496e-05
IL15	0.46045	3.29807e-05
FUOM	0.645078	3.31817e-05
XRN2	0.268056	3.32192e-05
SH3YL1	0.348171	3.33303e-05
HIST1H2AG	1.02496	3.44689e-05
KCNJ15	1.56169	3.4825e-05
ZMAT1	0.693516	3.48049e-05
ENKD1	0.75393	3.53232e-05
TCEAL3	0.330402	3.63129e-05
MTCH1	0.216448	3.63138e-05
CEP19	1.08817	3.70476e-05
ST8SIA1	1.38817	3.75917e-05
IDH3G	0.296367	3.75765e-05
PUM3	0.343659	3.77337e-05
PGBD2	0.800563	3.7848e-05
FBXO27	1.0694	3.79282e-05
SRPRA	0.383537	3.95798e-05
RP11-266L9.5	1.85421	3.98897e-05
AJUBA	0.563224	3.99849e-05
PVRL2	0.370822	4.00059e-05
AC003090.1	2.2272	4.04558e-05
TP53I13	0.417944	4.03761e-05
VAMP8	0.212078	4.04357e-05
SSR2	0.187001	4.05828e-05
FN3KRP	0.427275	4.13276e-05
TIMP3	0.323902	4.14202e-05
UBR1	0.549596	4.1512e-05
ZBED1	0.462887	4.15888e-05
CCDC53	0.36028	4.21119e-05
ZCCHC7	0.43086	4.29019e-05
FAM162B	1.01561	4.34359e-05
NOB1	0.326459	4.34072e-05
LDB1	0.736549	4.46025e-05
FHL5	2.23511	4.48857e-05
NUP54	0.446062	4.46286e-05
CTSA	0.407389	4.4997e-05
ANKRD55	1.5243	4.52812e-05
RP11-696N14.1	1.32222	4.56619e-05
SH3GLB2	0.415674	4.60463e-05
SERINC1	0.315966	4.64857e-05
DDOST	0.27107	4.80454e-05
RNF169	0.505077	4.81538e-05
IL15RA	0.86449	4.82429e-05
P2RX4	0.664035	4.83948e-05
CELSR1	0.980849	4.90348e-05
METTL25	0.649979	5.01942e-05
CCDC94	0.476365	5.06328e-05
SCAMP1-AS1	0.580905	5.18511e-05
PRKRA	0.377971	5.22907e-05
ADAM28	1.09479	5.29662e-05
CCDC60	2.50539	5.3286e-05
MBD4	0.364106	5.348e-05
DIO3OS	1.81694	5.42409e-05
FBXO34	0.436208	5.4909e-05
RPL22	0.0954428	5.47718e-05
ALKBH7	0.212455	5.58831e-05
SNAPC2	0.507285	5.73209e-05
OGFR	0.405601	5.74146e-05
SDCBP	0.266534	5.80479e-05
CCM2	0.396573	5.87691e-05
BTN3A3	0.732874	5.90746e-05
TMCO1	0.243013	5.93133e-05
ROCK1	0.30933	5.96995e-05
RP1-193H18.3	3.40956	6.04674e-05
JMJD8	0.469874	6.03843e-05
RP11-195F19.9	1.77572	6.08577e-05
NRBF2	0.347995	6.07272e-05
MICU3	0.574862	6.18932e-05
ABHD6	0.773531	6.20376e-05
SLC25A3	0.163265	6.26027e-05
ATG5	0.438438	6.27651e-05
BMI1	0.552952	6.32542e-05
DEF6	0.664628	6.3428e-05
PAK3	0.588859	6.40025e-05
C12orf10	0.297687	6.44622e-05
CYTH1	0.486542	6.49201e-05
TMEM39B	0.516724	6.61671e-05
C17orf62	0.440989	6.68422e-05
KIAA1522	0.526229	6.73574e-05
RPL9	0.0772664	6.74371e-05
ZC3H6	0.336873	6.81709e-05
PRPSAP1	0.342582	6.89156e-05
SLIT2	0.611743	6.90961e-05
PITPNB	0.332127	6.91042e-05
FZD10	1.75708	6.99222e-05
PLD1	0.887929	7.0204e-05
TTC32	0.58867	7.01858e-05
CYB5R3	0.26809	7.01555e-05
SYNPO	0.665753	7.04549e-05
PDGFRB	0.554981	7.04225e-05
THOC1	0.49642	7.18342e-05
FIS1	0.184331	7.19454e-05
TCN2	0.6253	7.22229e-05
LMAN1	0.231265	7.22154e-05
TRABD	0.444076	7.30713e-05
TINF2	0.377919	7.44859e-05
STEAP1	1.30607	7.50363e-05
LTN1	0.424637	7.57842e-05
ZNF394	0.490063	7.59441e-05
EIF3K	0.157164	7.58956e-05
BEND7	0.85703	7.6193e-05
ACTR3C	0.985094	7.72577e-05
CYP20A1	0.325773	7.73354e-05
SLC25A24	0.538112	7.78377e-05
WDR91	0.762993	7.89321e-05
C1orf106	0.885662	8.06666e-05
LYPLAL1	0.399679	8.06317e-05
CXCL16	0.57567	8.16285e-05
TSPAN12	0.674082	8.18916e-05
RP11-290L1.2	1.07605	8.20275e-05
METTL14	0.43686	8.20926e-05
VWA5A	0.821338	8.29892e-05
BDH2	0.317067	8.36033e-05
ERLEC1	0.27562	8.4235e-05
QDPR	0.361844	8.46035e-05
RPL19	0.0539993	8.56787e-05
RP11-47A8.5	0.839809	8.66706e-05
RP1-124C6.1	2.04148	8.74811e-05
SNAI1	0.814561	8.78504e-05
DNAH6	2.18336	8.89582e-05
CYYR1	0.453669	8.85541e-05
TP63	0.346935	8.8819e-05
DTNB	0.619973	9.04472e-05
C19orf43	0.167545	9.02382e-05
RGS5	0.586386	9.1882e-05
ARHGAP12	0.550263	9.20696e-05
CYP4F12	1.31282	9.31356e-05
VPS4B	0.289703	9.33726e-05
CASP8	0.73995	9.36463e-05
PKM	0.191754	9.4242e-05
S100A4	0.364502	9.46839e-05
RAB29	0.695242	9.52154e-05
DDX17	0.182272	9.6483e-05
HNRNPH2	0.305555	9.7058e-05
AC113189.5	0.611216	9.75633e-05
B3GNT9	1.14836	9.88647e-05
RNF39	0.862523	9.93902e-05
KIAA1551	0.452461	9.98204e-05
RNF114	0.305986	9.97942e-05
SHTN1	0.434454	0.000100284
FAM175A	0.491755	0.000100647
MSC	0.734781	0.000101054
SLC27A3	0.459402	0.000101336
PHF1	0.452035	0.000102008
SFXN1	0.376211	0.000102445
NFYB	0.404452	0.000102568
RHBDD2	0.343056	0.000102648
TPGS1	0.341239	0.000102668
NT5C3A	0.365663	0.000104069
TRPA1	2.29339	0.000104789
DOC2B	0.712463	0.000105344
CACHD1	0.603857	0.000105519
RP11-296O14.3	1.04968	0.000106359
AK2	0.289051	0.000106852
C16orf86	1.02624	0.00010749
PARP8	0.789392	0.000107629
FBXL3	0.413542	0.000107476
MPP1	0.633263	0.000107999
FGF14-AS2	0.822166	0.000108774
UTP18	0.39597	0.000109051
RP11-138A9.2	0.799542	0.000109934
TRABD2B	1.67861	0.000110793
SOX18	0.525264	0.000110642
RP11-362F19.1	1.25286	0.000113755
BMP2K	0.500908	0.000113455
TSLP	1.4284	0.000114982
PLCL1	0.949863	0.000117404
LACTB	0.469026	0.000117771
SERP1	0.19929	0.000117729
CAMK2D	0.430262	0.000118612
KIN	0.371582	0.000119542
SORBS3	0.436246	0.000119871
WBSCR16	0.395602	0.00012121
LPAR1	0.607631	0.000121798
IGSF9	0.58209	0.000121831
VPS29	0.219358	0.000123973
ING4	0.326649	0.000124142
MTO1	0.577734	0.000126309
UBE2E1	0.307009	0.000127362
NGDN	0.353968	0.000127609
WARS2	0.523904	0.000129003
TOP1	0.2249	0.000130547
DCAF6	0.41886	0.000131895
KCNQ1	1.66494	0.000133346
ARGLU1	0.171652	0.000134435
ZNF148	0.301923	0.000134552
SMYD4	0.501477	0.000136772
ZNF708	0.522293	0.000137687
MFF	0.28983	0.000137845
CCDC82	0.33408	0.000140251
ZNF292	0.275382	0.000142111
CDK18	0.92508	0.000143487
MRPL34	0.27021	0.000144134
AR	0.344764	0.000144681
ALDH16A1	0.461577	0.00014579
ARID4A	0.33926	0.000148377
EGR3	0.627682	0.000150579
ENPP6	1.19832	0.00015113
MYBPC2	0.614912	0.000152399
FAM92A1	0.513165	0.000152305
METTL10	0.468538	0.000152497
C6orf89	0.367414	0.000153194
ALPK1	0.547681	0.000153926
DHRS4	0.472509	0.000153909
CBLC	1.1072	0.000154658
HIST4H4	1.06203	0.000155554
ALDH9A1	0.280291	0.000156034
CARHSP1	0.254133	0.000161109
RP11-254F7.2	0.833757	0.00016359
PDSS2	0.62207	0.000163939
GINM1	0.278684	0.000166217
OLR1	1.41671	0.000168385
MAP3K8	0.506275	0.000167967
SIGMAR1	0.449226	0.000167997
POSTN	0.386575	0.000170317
PAXBP1	0.404851	0.000170769
TMEM98	0.384928	0.00017108
HIST2H2BF	0.784729	0.000172103
CEP44	0.518283	0.000173019
SYNGR1	0.418879	0.000173055
FOXS1	0.553685	0.000173237
RP11-49I11.1	1.35981	0.000173879
KCNN3	0.571558	0.000174115
EPB41L5	0.590413	0.00017756
ERP44	0.315727	0.000178685
DAD1	0.17727	0.000178573
TLE2	0.529497	0.000179594
ATRX	0.214741	0.000181888
HSCB	0.365812	0.000184533
IFNAR1	0.316527	0.000187073
SDF4	0.267368	0.000187687
F2RL1	1.61509	0.000189266
FCN3	1.35157	0.000190476
TNFRSF1A	0.261557	0.000190234
IFNGR2	0.275032	0.000190495
SP5	1.22205	0.000191869
ENTPD3	1.44579	0.000192446
ACADS	0.575752	0.000192027
CNOT6L	0.338304	0.000192538
DDRGK1	0.275479	0.000192654
CH17-360D5.2	0.56297	0.000193638
ICK	0.466201	0.000196759
AARD	2.34359	0.000198769
COMT	0.253803	0.000199132
HIBCH	0.304425	0.000202398
TMED1	0.318862	0.000206552
PIK3CA	0.442845	0.000207092
APOBEC3G	0.375038	0.000210363
METTL4	0.589367	0.000211346
AJ011932.1	0.953189	0.000213413
SCARB1	0.764215	0.000214003
EYA1	0.357444	0.000213726
FTH1	0.0658885	0.00021362
FRAT1	1.23236	0.000221287
EEF2	0.118696	0.000220404
BFAR	0.312368	0.000225825
ZNF34	0.674873	0.000227453
LINC01138	1.10876	0.000228996
PTCH1	0.904625	0.000230522
NOC3L	0.39108	0.000238552
AC005523.2	0.899568	0.000239384
PHF24	2.04413	0.000241632
CTDSP1	0.321405	0.000240782
PHYHD1	0.321805	0.000241213
CASP1	0.37252	0.000242185
RAP2B	0.458109	0.000242834
STK38L	0.460612	0.000242974
RP11-182L21.6	0.481298	0.000243545
DDX58	0.419784	0.000246404
ARFRP1	0.31613	0.000246437
MRPL18	0.234979	0.000247497
BRMS1	0.355113	0.000248841
CALD1	0.150374	0.000248663
CCNH	0.380167	0.000250624
FLYWCH1	0.474385	0.000251711
CCDC66	0.29917	0.000252765
ICAM4	0.657925	0.000254447
ANGPTL1	0.706677	0.000255773
GIMAP7	0.443893	0.000262463
CADM4	0.709117	0.000262538
EDEM2	0.55027	0.000263598
TWIST1	1.32891	0.000266298
ECHDC1	0.382028	0.000266306
RANBP17	0.659608	0.000268791
CTNNAL1	0.316987	0.000272158
TCF4	0.183517	0.000272272
DTWD1	0.323729	0.000273857
APOBEC3C	0.382584	0.000277791
C18orf21	0.487829	0.00027832
ENPP4	0.592927	0.000281309
GLT8D1	0.369204	0.000282307
DERA	0.456778	0.000283826
RIF1	0.326439	0.000285354
ATRAID	0.194883	0.000285529
UNC50	0.318605	0.000286355
TBX2	0.804269	0.000292065
GEM	0.459274	0.000293152
KTN1-AS1	1.54532	0.000294851
SZRD1	0.299546	0.000296216
LZTS2	0.438539	0.000297298
FAM76B	0.473207	0.000301038
PNPLA2	0.393654	0.00030243
LNX1	0.583581	0.000306022
LURAP1	0.923075	0.00030974
ABCB7	0.529226	0.000309865
RANGRF	0.434912	0.000310877
GSTM2	0.682703	0.000312108
LRP3	0.839086	0.000313636
MOB4	0.28955	0.000313616
DCBLD2	0.318852	0.000314403
CDR2	0.72953	0.000315064
MOXD1	1.12424	0.000317648
TTC27	0.599095	0.00031811
PTK2	0.352022	0.000317878
B3GNT5	0.550264	0.00032058
PHYHIPL	1.2079	0.000321858
PPIG	0.189325	0.000323729
SLC9A3R1	0.483547	0.00032443
USP11	0.285388	0.000325296
RP11-386I14.4	0.504346	0.000326517
ZNF621	0.669398	0.000327874
ZNF451	0.357292	0.000329554
PMPCB	0.264231	0.000329997
HELZ2	0.38765	0.000336163
KLHL36	0.495998	0.000336962
FOXQ1	3.7689	0.000349549
TUBB2A	0.331536	0.000349368
PIAS1	0.307681	0.000350279
CFAP97	0.284418	0.00035151
TLR6	1.981	0.000353803
KCNJ2-AS1	1.21442	0.000355392
HEY2	0.951743	0.000357072
PIGH	0.450712	0.000358977
UBALD2	0.357048	0.000360351
PSMG2	0.231921	0.000364308
MYCBP2	0.276245	0.000370058
ZBTB1	0.484819	0.000375867
ABHD8	0.549544	0.000376849
VEZF1	0.294065	0.000380368
OSBPL8	0.237695	0.000389569
ARPIN	0.541537	0.000395645
GALNT1	0.330768	0.000396016
TMEM178B	0.920104	0.000397867
PCDH8	1.82373	0.000399893
GATAD1	0.296084	0.000400368
CAV2	0.303276	0.000402321
PNMA6A	1.22539	0.000404734
NCK2	0.45409	0.000404129
DAB2IP	0.605332	0.000407398
SLMAP	0.367419	0.00040802
TMEM50A	0.20458	0.000408713
TMEM140	0.843909	0.00041527
LAMC2	0.593492	0.00041518
ANXA8L1	0.806849	0.000425589
PGM3	0.531899	0.000430276
CUTC	0.47942	0.000432617
ABCC4	0.902357	0.000436075
GSTK1	0.196724	0.000436675
RORA	0.361724	0.000439103
TRMO	0.577478	0.000439487
TATDN1	0.313847	0.000440162
HELLS	0.321048	0.000441408
RP11-532F12.5	0.320325	0.000442016
SIGIRR	0.340998	0.00044369
ZNF638	0.266455	0.000443656
ARRDC2	0.446763	0.000444271
MYO3B	0.945679	0.000454237
EIF4H	0.210301	0.000454312
RP11-22N19.2	0.891684	0.000458317
MMP19	0.751333	0.000460858
UBE2D1	0.336174	0.000461711
RP11-624L4.1	0.507779	0.000464534
THAP1	0.489286	0.000465643
CISD3	0.355674	0.000477304
PPIL4	0.265434	0.000483353
XPC	0.283189	0.000484287
CDKN1B	0.286827	0.000485391
SF3B1	0.199876	0.00048538
MAT2A	0.268145	0.000486544
CLEC14A	0.332838	0.000500447
PDCD4	0.20884	0.000502061
ZNF816	1.09045	0.000503713
DIS3	0.335607	0.00050653
PLAT	0.478624	0.000509884
BMPR1B	1.88367	0.000511239
RHBDF1	0.661734	0.000512354
PMAIP1	0.29557	0.000516576
TMEM30B	0.418627	0.000519784
STK17A	0.453771	0.000520379
ZNF518B	0.43205	0.000521919
MLEC	0.234772	0.000522925
BCL10	0.385477	0.000525235
AC145124.2	0.60395	0.000527187
PIGZ	1.54703	0.000529932
TXLNG	0.340691	0.000534502
C15orf57	0.365204	0.00054102
TNFRSF21	0.532484	0.000541814
ZNF254	0.473343	0.000543286
SPPL2A	0.286643	0.00054467
C3orf58	0.317705	0.000549793
PAPOLA	0.205622	0.000549767
PRSS23	0.23722	0.000550381
KLF11	0.694392	0.000560507
COQ10A	0.6246	0.000563119
EIF3M	0.184789	0.000563057
MYO9A	0.407654	0.000564398
CLDN7	0.421264	0.000566392
BOK	0.651748	0.0005688
METTL20	0.85989	0.000569147
ZNF140	0.610297	0.00057081
RP11-435O5.5	1.36955	0.00057296
SURF1	0.254962	0.00057541
RP11-430H10.2	2.13924	0.000587489
TPR	0.187058	0.000585729
LRCOL1	1.22333	0.000589777
HELQ	0.492557	0.00059253
CHRNA6	2.59963	0.000599272
EFR3A	0.364869	0.00059881
LCNL1	1.65979	0.00060039
XPA	0.278616	0.000600574
PSMD9	0.292383	0.000600892
GTF2H1	0.380494	0.000601555
MTAP	0.414141	0.000601943
SYTL3	1.01354	0.000603978
TOPORS	0.306806	0.000606037
MT1A	1.04003	0.000609311
RP11-392P7.6	0.536756	0.000609022
LINC00092	2.05214	0.000613338
GLA	0.494949	0.000615682
HELB	0.559877	0.000635332
ZNF600	0.79952	0.00064257
REPIN1	0.332989	0.00064822
HNMT	0.880088	0.000650238
[truncated: 1 more rows]

## Sheet: mTEC hi
	logfold	pvalue
HLA-DRA	3.13973	2.82453e-104
TMSB4X	2.07867	7.48332e-86
HLA-DPB1	2.90426	7.91628e-83
HLA-DPA1	2.99347	2.02352e-76
CD74	2.8393	1.37112e-76
CSTA	4.25354	2.63513e-71
HLA-DQA1	3.16227	3.91384e-69
FXYD3	4.5825	3.01305e-66
CALML5	4.74691	5.47397e-64
TMSB10	1.38808	1.30492e-64
HLA-B	1.91749	4.75171e-61
HLA-DRB1	2.70592	3.86932e-60
ADIRF	3.32712	2.32863e-58
CLDN3	4.87821	4.42671e-56
S100A6	2.77045	6.67034e-54
GPX4	1.74972	8.34649e-53
CRIP1	3.81029	2.48059e-51
ATOX1	1.79201	2.93392e-50
B2M	1.29307	4.87271e-47
COX17	2.23425	1.2385e-46
TAGLN2	2.0682	2.26401e-46
NTHL1	3.81729	5.43853e-45
LSP1	4.46385	3.13496e-42
TSPO	2.60357	2.77815e-42
SNCG	3.52666	8.31888e-42
SH3BGRL3	2.22821	2.64241e-41
NPB	5.5013	1.25566e-40
CLDN4	3.40296	1.46934e-40
DBI	1.94537	3.10629e-40
HLA-C	1.60582	1.17794e-39
CLEC7A	4.85444	2.48249e-38
AIRE	7.26169	1.15607e-37
CYBA	2.46262	1.30458e-37
USMG5	1.43388	1.79699e-36
HLA-DQB1	1.7036	2.15971e-36
PLAC8	4.28424	3.3244e-33
CSTB	1.20956	2.89009e-33
CCDC28B	2.18401	1.02619e-32
FABP6	5.91399	2.40961e-32
SRGN	4.101	2.98378e-32
SPIB	5.03581	1.95267e-31
GSN	1.75095	1.83583e-31
IL32	1.75751	3.27049e-31
RPS28	0.543286	3.54441e-31
S100A11	1.26575	3.4424e-31
IL2RG	4.52285	1.4206e-30
RAB11FIP1	3.46245	6.69629e-30
CTSS	3.87138	9.23325e-30
FYB	4.12384	2.20833e-29
S100A9	3.0831	3.25939e-29
FEZF2	5.58266	1.03205e-28
SMIM22	3.21433	3.94223e-28
RHOV	3.67851	5.12558e-28
TYMP	1.46609	1.8039e-27
ATP5E	0.831688	5.59721e-27
PKM	1.35092	2.46739e-26
CAPG	2.6968	1.54544e-25
PARM1	3.12591	1.9112e-25
CLDN7	3.25414	2.66913e-25
HLA-A	1.30986	2.21493e-25
STARD10	1.8129	4.63126e-25
MARCO	7.04218	1.27575e-24
FXYD2	3.65574	1.82052e-23
INPP1	2.10405	2.12794e-23
ZFAND6	1.76437	2.98324e-23
SYT1	4.88515	6.04267e-23
RPS27L	1.38464	4.89286e-23
HINT1	0.761606	8.95887e-23
EIF5A	1.48105	1.30505e-22
ARF3	2.03019	5.07996e-22
DEFB4A	6.42809	2.01394e-21
JCHAIN	5.16132	2.12377e-21
SFN	1.93116	2.95125e-21
TESC	2.41766	3.25708e-21
GSTP1	1.08664	2.99958e-21
CD70	5.89549	5.47015e-21
BLVRA	1.93668	6.22248e-21
CEP135	2.80913	7.82898e-21
DLX5	4.23896	8.19133e-21
RAMP1	3.30107	8.32409e-21
PRRX1	2.21552	7.96905e-21
SLC9A3R1	2.97458	1.15595e-20
TMED3	1.98424	1.87507e-20
PSME1	1.27882	5.28648e-20
IL4I1	5.74026	7.36072e-20
ATF5	2.63366	8.94609e-20
TBCA	0.948687	9.112e-20
ARPC1B	1.70176	1.47513e-19
EPHX2	2.20069	1.92833e-19
COX6C	0.782905	1.60989e-19
MAP1LC3A	1.68993	2.19381e-19
MUC15	2.85437	3.9257e-19
LTF	4.98414	5.20091e-19
NINJ1	1.80986	5.40142e-19
NDUFB8	1.19116	5.17511e-19
CLU	1.55123	6.69073e-19
TC2N	3.76849	1.32964e-18
VAMP8	1.23292	1.1959e-18
S100A8	2.81516	2.457e-18
PERP	1.35999	2.57945e-18
MYBPC1	3.87177	3.26224e-18
HMGA1	1.91536	3.36785e-18
CCL27	5.28676	5.4597e-18
SEC61G	0.994299	7.83705e-18
ATP5I	0.85715	9.85477e-18
HLA-F	1.80826	1.97746e-17
INSM1	3.4966	2.35822e-17
RAB29	3.72307	2.7516e-17
SNX8	3.58695	3.40952e-17
PLEK	5.32421	5.33321e-17
COX7A2	0.810898	4.9766e-17
KRT7	2.53927	1.11789e-16
ATP5G1	1.01209	2.72114e-16
VIM	1.11477	3.45973e-16
DAPL1	3.28134	4.00517e-16
CTSZ	2.32655	4.56958e-16
CLPTM1	1.99084	4.72259e-16
CTSH	1.6515	4.92387e-16
CFP	5.854	5.73317e-16
C3orf14	2.62247	6.39254e-16
ABHD11	2.63766	6.82994e-16
TUBA1C	1.81971	7.19412e-16
BIRC3	2.10446	8.08266e-16
FCER2	8.11509	9.8787e-16
SLC15A3	3.57878	1.03878e-15
NCF1	4.97708	1.27734e-15
LGALS9	2.93151	2.18964e-15
RELB	1.81598	3.65523e-15
ERO1B	2.45578	4.18808e-15
CHIT1	4.42548	4.6926e-15
SERP1	1.07825	4.28255e-15
RAB9A	2.15105	5.4389e-15
IGKC	1.73939	6.38967e-15
EEF1A1	0.374846	6.20912e-15
COX6A1	0.729991	6.1479e-15
CDKN2A	3.81326	7.94158e-15
PRELID1	1.09418	7.33728e-15
MAP2K1	2.24308	7.92137e-15
OAZ1	0.700288	7.34328e-15
TUBB2B	2.14661	9.08293e-15
SSTR2	2.73725	1.00445e-14
FATE1	3.49139	1.2649e-14
GADD45A	1.44972	1.33041e-14
LYPD3	2.68009	1.42785e-14
PPDPF	0.867045	1.4333e-14
LAPTM5	3.75628	1.70351e-14
MIA	4.84174	1.76216e-14
TBC1D17	2.2105	1.86045e-14
RPS27A	0.356198	2.18631e-14
DYNLRB1	0.9843	2.46533e-14
PILRA	4.51055	3.61219e-14
MT3	5.98299	3.82084e-14
LGALS3	1.05539	3.6464e-14
KRT16	2.94003	4.24345e-14
FAM3B	2.66921	4.51348e-14
TRADD	2.15707	5.57782e-14
PSME2	1.01328	5.64563e-14
CALML3	1.157	6.28854e-14
COA1	1.6736	6.97942e-14
TMC8	2.01961	7.17935e-14
UBD	3.24987	8.47029e-14
RAB11A	1.13898	8.94727e-14
NDUFB1	0.836417	8.91648e-14
IDH2	1.58156	9.71406e-14
RPL28	0.308872	9.81874e-14
RHOF	3.48165	1.43219e-13
ADAM23	3.34517	1.49613e-13
UCP2	2.66767	1.62374e-13
SPOCK2	1.48928	1.68503e-13
ICAM1	1.63511	1.90534e-13
MARCKSL1	1.0315	1.93221e-13
COLCA1	2.64936	2.98443e-13
NOXO1	4.91137	3.14207e-13
ARPC2	0.7365	2.86524e-13
BSPRY	3.35602	3.27183e-13
CCND2	1.76394	3.20958e-13
POMP	0.882847	3.08002e-13
TIMP1	1.13471	3.20326e-13
TNFRSF9	5.77931	3.4354e-13
ARPC3	0.878334	3.23814e-13
COX4I1	0.570303	3.47093e-13
GPX1	0.807239	3.61796e-13
MVP	1.76473	4.05807e-13
PRR13	1.30672	4.25243e-13
MIEN1	1.4038	5.15724e-13
SLPI	1.71534	5.74136e-13
KLHDC7B	2.62303	6.05427e-13
SSR4	0.918777	6.52898e-13
C17orf99	4.79785	7.40068e-13
EFHD2	2.07396	7.74969e-13
NAGK	1.21156	9.71434e-13
RPS19BP1	1.07931	9.78318e-13
NIT2	1.90944	1.35869e-12
CD52	3.92744	1.45689e-12
RPL41	0.258206	1.45315e-12
GHRL	4.64719	1.67764e-12
IL11RA	2.02228	1.84236e-12
CTHRC1	2.28199	2.04741e-12
ABCA3	2.3815	2.09557e-12
RAB13	1.02739	2.32433e-12
TXNDC17	1.19922	2.43788e-12
CHMP4B	1.16249	2.63559e-12
TCEAL7	2.0823	2.88452e-12
BHLHE40	2.09926	3.27312e-12
ODC1	1.48299	3.44752e-12
YWHAZ	0.855536	5.05917e-12
STXBP6	1.56702	5.53589e-12
PFN1	0.639112	5.26297e-12
HPCAL1	2.26092	5.96946e-12
TPD52	1.4543	6.51684e-12
HLA-DMB	1.76852	8.07367e-12
PCCA	2.22359	8.56578e-12
PMAIP1	1.4901	8.60938e-12
SYNGR2	1.08395	9.15959e-12
CD40	1.48101	9.60261e-12
RASSF4	2.19225	1.0588e-11
SEPT6	1.99246	1.07303e-11
ABRACL	1.52993	1.05818e-11
ELF3	1.89199	1.20297e-11
TVP23A	2.59549	1.65589e-11
GABRA5	2.5685	2.0162e-11
EPHX3	2.95013	2.05385e-11
TNIP1	1.4115	2.50497e-11
AC090498.1	0.909259	2.48686e-11
BTN2A2	2.06255	2.61859e-11
BMP2K	2.14367	3.36453e-11
RPL18A	0.297467	3.32994e-11
HVCN1	3.04069	3.79062e-11
CADPS	3.7649	3.9571e-11
FAM129A	1.92465	4.07062e-11
CDKN1A	1.1742	4.01514e-11
CREB3L1	2.75676	5.7971e-11
TNFAIP6	4.10661	5.86616e-11
GAL	4.23191	6.70898e-11
DSC2	1.22772	7.34835e-11
TXN	0.786536	7.33291e-11
IFNGR2	1.20867	7.60816e-11
SPINT2	0.779164	9.08626e-11
LINC00504	5.12931	9.8923e-11
BCL2A1	6.2361	1.00678e-10
CCDC167	1.3627	9.82989e-11
EPCAM	1.35242	1.01142e-10
IDO1	6.13975	1.14692e-10
ST20	2.07063	1.44432e-10
FAM178B	4.14234	1.51801e-10
MYH14	2.32031	1.62807e-10
SLC39A11	3.58665	1.79485e-10
HSPB1	0.72515	1.74757e-10
GPX2	3.47635	1.83593e-10
AC108868.6	4.7062	1.97748e-10
PTGIR	2.56348	2.00999e-10
TACSTD2	1.8143	2.049e-10
DPYSL2	1.47493	2.29763e-10
SOCS1	1.46014	2.34681e-10
TLCD1	2.50849	2.40318e-10
DLX6-AS1	5.25931	2.46831e-10
POMC	2.75048	2.81375e-10
IZUMO4	3.65862	3.29314e-10
MRPL52	0.850896	3.14348e-10
CFL1	0.573971	3.25977e-10
ANXA6	1.13115	3.68262e-10
EMP2	1.1766	3.75139e-10
LTB	1.82284	3.98561e-10
HLA-DQB2	3.41771	4.06002e-10
ARL14	5.15482	4.35135e-10
TCIRG1	2.20802	4.74046e-10
TNFRSF11B	6.16695	5.31094e-10
RP11-492E3.2	3.81966	5.44485e-10
EML4	1.45094	5.39844e-10
COX7C	0.424876	5.33928e-10
RP11-295G20.2	2.28918	5.959e-10
KRT18	1.11704	5.87158e-10
ACTB	0.499279	5.92345e-10
PSMB8	0.945691	6.89486e-10
UQCR11	0.58942	7.99451e-10
SLIRP	0.766484	1.01037e-09
COX7B	0.703105	1.04827e-09
TRIM16	1.39346	1.0777e-09
LCP1	3.55403	1.15036e-09
TYROBP	4.98085	1.17404e-09
CLIC1	0.748293	1.15871e-09
TNFAIP2	1.44359	1.19514e-09
TSPAN1	2.70443	1.46155e-09
SFT2D1	1.29756	1.46231e-09
LMO4	1.06235	1.47741e-09
LINC01451	3.0791	1.57977e-09
NDUFA7	1.41621	1.614e-09
CYB561D2	2.29709	2.22936e-09
DCTD	1.29454	2.21814e-09
DAPP1	3.36347	2.29526e-09
HLA-G	3.18379	2.37138e-09
SERPINA1	4.44187	2.4321e-09
CD37	4.2244	2.48071e-09
FNBP1	1.20949	2.53147e-09
TOMM5	1.49297	2.5696e-09
PRLR	3.52147	2.68482e-09
S100A13	0.847396	2.67869e-09
RFTN1	2.36152	2.91523e-09
SDC4	2.03519	3.02932e-09
CMTM6	1.03674	3.23171e-09
CHI3L1	2.97927	3.38864e-09
ODF3B	1.25765	3.46778e-09
NFKBIE	2.201	3.84749e-09
CSF2RA	3.43385	3.96386e-09
MYBPC2	2.29463	4.04311e-09
S100A16	0.81466	4.00955e-09
NCF4	4.27741	4.41747e-09
RGS10	1.898	4.39998e-09
WDR45B	1.24351	4.54659e-09
GCSAM	3.01229	4.69273e-09
ALAS1	2.02359	4.75652e-09
EMB	2.2606	5.04348e-09
COX5B	0.499701	4.9985e-09
HMSD	5.09491	5.51238e-09
CISD1	0.920051	7.3011e-09
PCP4L1	3.61673	8.34466e-09
SDK2	2.73576	9.17597e-09
CTA-384D8.34	3.46508	9.72406e-09
CD9	0.833305	9.99102e-09
TMPRSS4	3.45771	1.04438e-08
UXT	0.724089	1.05377e-08
CRYZ	1.2399	1.09846e-08
CYSTM1	1.38998	1.11373e-08
CDC42SE2	1.60362	1.13525e-08
AURKAIP1	0.724443	1.17043e-08
CTD-2015H6.3	2.63918	1.29491e-08
SPINT1	1.20831	1.40246e-08
SMIM1	1.91449	1.72836e-08
KEL	4.04666	1.87056e-08
RPL36AL	0.48302	1.79799e-08
WARS	1.55814	1.88427e-08
SPINK2	5.16587	1.94316e-08
TIMM17B	1.13441	1.92736e-08
KCNMB1	3.21357	2.05857e-08
LCN12	2.69087	2.55614e-08
JUP	1.0526	2.56918e-08
EEF2	0.426109	2.65412e-08
CD24	1.38386	2.9279e-08
DNAJC7	1.02124	3.01095e-08
ZNHIT1	0.726203	3.07195e-08
WFDC2	1.16354	3.32171e-08
ATP6V0E1	0.602079	3.27112e-08
GRHPR	1.04352	3.33238e-08
SEC11C	1.15944	3.41896e-08
UBR4	1.75881	3.5926e-08
TMEM173	1.08922	3.60597e-08
TTR	6.83606	3.72178e-08
COX6B1	0.498954	3.69952e-08
SCO2	1.31573	3.79569e-08
RUNX3	3.60225	3.89968e-08
SPATC1L	1.76224	4.10163e-08
ADAM28	3.40752	4.25474e-08
CFLAR	1.05713	4.21479e-08
AP001059.5	6.06197	4.3879e-08
STAP2	1.26717	4.37079e-08
CRB3	2.94309	4.48117e-08
PIM3	1.14706	4.53689e-08
PRLH	5.15473	4.76461e-08
PVRL4	2.50376	4.73311e-08
CCND1	0.841177	4.81896e-08
CST1	4.32567	5.14428e-08
PLIN2	0.962684	5.11131e-08
EVI2B	6.70042	5.66252e-08
PSAP	0.696841	5.79216e-08
C10orf10	1.10412	5.98639e-08
UBE2Z	1.26608	6.04336e-08
GAST	5.483	6.3348e-08
RBM47	1.87487	6.33241e-08
NDUFA2	0.686765	6.28364e-08
CXCL13	6.70792	6.75336e-08
DNMT3L	8.77797	6.8236e-08
DNAH11	2.04237	7.1009e-08
RAB25	0.972369	7.18843e-08
KRT9	4.32707	7.58186e-08
PTK2B	2.92674	7.57662e-08
SCGB2A1	3.82437	7.74539e-08
IL7R	4.08583	8.00086e-08
LY6D	2.65736	8.30475e-08
MSC	2.77915	8.72528e-08
LITAF	0.906277	8.96445e-08
APOBEC3H	4.76332	9.27328e-08
CTC-573N18.1	4.99878	9.67883e-08
TRAC	1.56343	1.01433e-07
TSTD1	0.648309	1.00309e-07
RNF19A	1.18802	1.02184e-07
MAL2	1.79477	1.04111e-07
TPMT	1.77294	1.07391e-07
CCDC57	1.66904	1.09431e-07
C2orf54	2.86006	1.15091e-07
SEC61B	0.611608	1.12456e-07
UAP1	1.83881	1.16449e-07
BEX2	0.83972	1.16206e-07
HERC6	1.54649	1.17654e-07
CD200	1.90363	1.19464e-07
AMN	1.84924	1.21567e-07
CD82	1.23225	1.24481e-07
RP11-95M15.1	5.56199	1.27333e-07
CALB1	4.57671	1.29544e-07
UPB1	5.75414	1.30853e-07
UQCR10	0.560257	1.32598e-07
PSMB7	0.637015	1.38016e-07
PDZK1IP1	2.21668	1.44559e-07
SDF2L1	1.09947	1.48054e-07
IL23A	2.55655	1.54309e-07
FDCSP	5.19374	1.58567e-07
LST1	3.63055	1.58355e-07
COMTD1	1.61949	1.71998e-07
ARPC5	0.718112	1.73952e-07
TRIM29	1.27408	1.80633e-07
CDC42EP4	1.07127	1.92048e-07
HLA-DOA	2.07922	1.95894e-07
EIF4A2	0.550206	1.98694e-07
ADAM19	1.96917	2.06131e-07
CCL5	2.05285	2.08145e-07
DENND2D	2.19413	2.11751e-07
HLA-DOB	3.34955	2.16345e-07
DLX6	4.50095	2.1993e-07
TMEM57	1.44757	2.19099e-07
SERPINF2	3.66792	2.27883e-07
CXCL10	2.21268	2.27742e-07
RP11-362F19.1	3.57666	2.33202e-07
SNCAIP	2.36983	2.34806e-07
TAPBP	0.890149	2.34138e-07
PYCARD	0.819818	2.37742e-07
SPIC	7.07646	2.43481e-07
CITED4	2.30521	2.61723e-07
ANKRD45	3.6658	2.64856e-07
CLEC4G	8.67808	2.65662e-07
TNFRSF11A	3.06033	2.64954e-07
IL21R	4.3044	2.66973e-07
ALOX5AP	4.80769	2.70454e-07
BCAT2	1.55167	2.70344e-07
MOXD1	3.36671	2.78002e-07
SLC13A3	3.95465	2.93488e-07
AFAP1-AS1	4.11658	2.98053e-07
CCDC53	1.19454	3.02521e-07
CSF2RB	2.55171	3.06659e-07
PRPS2	1.37745	3.1219e-07
UFM1	0.979484	3.15412e-07
SMCO4	0.988948	3.16222e-07
GTF3C6	0.902335	3.21898e-07
ESPN	2.43815	3.31819e-07
MKNK2	1.24176	3.43449e-07
TRAPPC1	0.686457	3.46224e-07
ABCC4	2.98609	3.57987e-07
HIST1H1C	1.26555	3.63041e-07
CD86	7.08654	4.00267e-07
TMEM167A	1.06975	3.97533e-07
RPLP2	0.212509	3.92073e-07
SLC9A7	2.77693	4.04898e-07
H2AFV	0.848902	3.99313e-07
NDUFB3	0.80735	4.0421e-07
PFKP	1.52276	4.09475e-07
PGLYRP4	3.10839	4.57329e-07
PFKFB3	2.22538	4.57585e-07
UBL5	0.492762	4.53259e-07
DPCD	1.20923	4.6568e-07
DNAJC15	0.75378	4.84357e-07
C19orf24	0.97577	4.90696e-07
TRAF4	1.14693	4.96947e-07
APOBEC3C	1.4739	5.08632e-07
CTSE	6.89413	5.36995e-07
POGLUT1	1.66345	5.64752e-07
TYW3	1.09295	5.82394e-07
APOC1	1.22691	6.03749e-07
SH3TC1	2.47457	6.09673e-07
C15orf57	1.27907	6.12987e-07
ENPP4	2.08891	6.27723e-07
SST	6.67327	6.36409e-07
GJB3	3.36043	6.38157e-07
LAD1	1.58677	6.68945e-07
GPSM3	2.97598	6.90759e-07
FAM26F	1.75927	6.9316e-07
WDR91	2.28218	6.99263e-07
STAR	1.96855	7.02165e-07
SCGB1A1	4.85434	7.10105e-07
RAB7A	0.744482	7.19214e-07
RTCB	0.888486	7.47627e-07
PDGFRA	1.74538	7.69015e-07
SERPINE2	1.30444	7.70575e-07
IFT43	0.977088	7.69966e-07
SGK1	0.984369	8.09791e-07
ATP5G2	0.452428	8.53156e-07
SCPEP1	1.62707	8.91291e-07
MMP7	5.1818	8.99553e-07
OCA2	3.57417	9.08641e-07
DYNLL1	0.508436	9.41828e-07
HBB	1.44737	9.86162e-07
TMEM205	0.720776	9.96478e-07
PLP2	0.814074	1.0091e-06
RPS29	0.301518	1.02179e-06
RGS1	4.34409	1.05187e-06
MOB3A	1.78091	1.06118e-06
TGFB1	1.70755	1.06273e-06
TMEM125	2.89257	1.07503e-06
KYNU	4.80327	1.12597e-06
TMEM50A	0.736278	1.11385e-06
ARL1	0.960608	1.12941e-06
HLA-DRB5	1.18433	1.17017e-06
ALDOB	7.32634	1.18518e-06
LSR	1.14073	1.19209e-06
PDCD6	0.912653	1.20639e-06
MSC-AS1	2.80148	1.26485e-06
CLINT1	0.901535	1.25329e-06
CLIC2	2.76091	1.27509e-06
CSN2	6.17841	1.288e-06
TVP23B	1.90491	1.28259e-06
MS4A8	4.87478	1.32075e-06
MAP3K6	2.20335	1.33594e-06
TFDP2	1.01457	1.41806e-06
ANKRD29	1.23454	1.43709e-06
COL4A4	2.32892	1.52692e-06
PAPOLA	0.709558	1.59825e-06
HMHA1	3.94466	1.6359e-06
RPS12	0.226177	1.65898e-06
POU2AF1	3.55043	1.78491e-06
LSAMP	2.04658	1.83658e-06
PTGES	1.44516	1.85889e-06
SLC9A3R2	0.938361	1.87289e-06
NDUFAF3	0.660135	1.90302e-06
RCAN2	2.73194	1.96777e-06
LGALS2	5.86841	1.98814e-06
CD79A	4.58144	2.21288e-06
RHOA	0.496747	2.21312e-06
NFKB2	0.999181	2.33405e-06
TCEB2	0.410355	2.32189e-06
TFPI	1.41683	2.44442e-06
UBA52	0.256337	2.42375e-06
MTCH2	1.01348	2.52214e-06
HCK	5.45229	2.55911e-06
TRAF1	2.94505	2.5587e-06
TMEM219	0.710213	2.61579e-06
DLGAP4	1.21603	2.64424e-06
HLA-E	0.507328	2.60273e-06
GATA3	3.38005	2.74117e-06
HES4	1.45142	2.72653e-06
CTSC	1.30206	2.84107e-06
LGALS7	2.83646	2.86762e-06
TMEM159	1.45701	2.85697e-06
C6orf223	6.90104	2.88523e-06
TMEM141	0.759492	2.84845e-06
EDARADD	2.10324	2.89876e-06
FAM96B	0.711332	2.88067e-06
RAB10	0.781403	2.91227e-06
IQSEC1	1.32715	2.97592e-06
FCRLA	7.49463	3.00527e-06
FBXO2	0.876085	2.9915e-06
HFE	2.977	3.04848e-06
CCL17	6.251	3.20795e-06
OSBPL9	1.27924	3.22446e-06
COMT	0.849192	3.30788e-06
CCDC150	2.37982	3.3576e-06
RSPO3	2.24934	3.40599e-06
ALOX5	4.71907	3.45881e-06
MT-ND6	0.833567	3.44819e-06
DHPS	0.907988	3.49013e-06
CD8B	1.60924	3.51586e-06
PET100	0.657437	3.75673e-06
CFAP52	4.8032	3.83059e-06
APOL4	1.84463	3.86788e-06
IRF6	1.07025	3.85204e-06
ROMO1	0.510342	3.99234e-06
PFDN2	0.655048	4.02924e-06
IQCG	2.27503	4.12537e-06
NDUFA3	0.539899	4.08481e-06
PDE4B	1.97727	4.17063e-06
S100A2	1.36328	4.39046e-06
CLIP3	1.6545	4.41791e-06
POLR2K	0.744116	4.38947e-06
ITGB8	2.07323	4.70133e-06
EGOT	2.0604	4.84069e-06
RHCG	3.55457	4.98871e-06
VRK2	1.64053	4.96631e-06
RFX5	1.67922	5.08275e-06
RNF145	0.824287	5.10624e-06
C4orf48	1.35398	5.19928e-06
CIB1	0.894319	5.329e-06
IL3RA	1.44759	5.47995e-06
IKZF1	3.25356	5.51182e-06
GNG2	2.29616	5.51469e-06
RP11-700H13.1	8.30767	5.64043e-06
NUB1	1.00509	5.98901e-06
SERF2	0.308494	6.00115e-06
HINT2	0.806099	6.05616e-06
MUC16	2.16664	6.25358e-06
ISCU	0.686656	6.21786e-06
TSPAN14	1.20499	6.25598e-06
KLRG2	4.15828	6.60536e-06
ING1	1.37341	6.65423e-06
EMX1	7.65493	7.06885e-06
RRAD	2.00175	7.17592e-06
WBSCR27	2.60801	7.41744e-06
TNFRSF14	1.01201	7.46652e-06
RAB4B	1.39035	7.67349e-06
VDAC1	0.671305	7.86526e-06
TMPRSS2	4.6979	8.07646e-06
DHRS9	5.11475	8.10584e-06
CCK	5.80092	8.15102e-06
IGSF9	1.62189	8.25726e-06
TREML1	7.33297	8.31906e-06
ICOSLG	2.74512	8.40032e-06
FRK	2.38062	8.4463e-06
LRRC42	1.44404	9.08709e-06
ITGAM	3.00331	9.18578e-06
APOBEC3A	2.58332	9.18033e-06
ENPP2	1.93617	9.22671e-06
TFAP2C	3.63508	9.27315e-06
TAF10	0.947669	9.32375e-06
OLA1	0.793444	9.36282e-06
SLC25A39	0.894367	9.63237e-06
SLC9A2	3.42707	9.8018e-06
LGALS7B	1.94573	9.80051e-06
SMARCA4	0.806856	9.91613e-06
TKT	0.839961	1.00334e-05
CYB5R4	2.05756	1.03887e-05
AK8	3.49778	1.0492e-05
TMEM176A	2.01115	1.04694e-05
NT5DC1	0.985897	1.04482e-05
EHD1	1.62067	1.05877e-05
NDUFA1	0.471228	1.05879e-05
CYB5A	0.845586	1.07061e-05
SIGLEC15	6.06382	1.09981e-05
ZNF267	1.69654	1.09923e-05
ORMDL2	0.95918	1.11987e-05
SNX11	1.99832	1.16374e-05
CST4	4.06366	1.17292e-05
TMEM178B	2.44344	1.1811e-05
CD44	1.70288	1.19374e-05
TRIM16L	2.34717	1.2164e-05
IL1B	4.04605	1.24626e-05
CST2	4.88566	1.25947e-05
C17orf96	3.94297	1.28446e-05
RPS26	0.286034	1.27322e-05
RHBDF2	1.76529	1.31588e-05
ATF7IP2	1.31919	1.31528e-05
GGCT	0.99772	1.33184e-05
RHPN2	2.19949	1.3751e-05
MED24	1.52662	1.38002e-05
PARK7	0.429191	1.37174e-05
RSPH1	2.51522	1.40686e-05
EPSTI1	0.928987	1.43467e-05
GGT6	2.54534	1.45181e-05
APOL1	1.24922	1.45409e-05
AP1B1	1.49672	1.45664e-05
BCL2L11	1.70916	1.48853e-05
RPS19	0.166001	1.47164e-05
TUSC2	1.15524	1.50476e-05
GALT	1.01668	1.55492e-05
DUSP5	1.84024	1.58779e-05
RAB14	0.675439	1.58233e-05
TMEM120B	2.24677	1.65171e-05
SPINK5	1.22786	1.80575e-05
RP11-44N11.2	3.14244	1.88251e-05
TMEM40	1.9575	1.91043e-05
ABHD2	1.31936	1.98467e-05
KIAA1522	1.35827	2.00396e-05
MRPL20	0.537275	2.0068e-05
CDH1	0.949988	2.03038e-05
TRIM69	1.08858	2.0576e-05
APOL2	1.24164	2.06576e-05
SH3BP2	1.79863	2.13285e-05
ATP11A	1.45842	2.17155e-05
SMIM14	0.867254	2.20327e-05
ACADVL	0.620523	2.21504e-05
RUFY3	1.1304	2.23127e-05
TP53RK	1.23525	2.26584e-05
RP11-862L9.3	5.1533	2.28801e-05
LCMT1	0.914091	2.3182e-05
CLDN16	4.02769	2.45999e-05
CTA-384D8.35	2.97722	2.48514e-05
EMID1	2.3892	2.49094e-05
SNRPG	0.544142	2.50173e-05
FBXW5	0.632532	2.52286e-05
CSH1	3.82345	2.61886e-05
OSTF1	1.2675	2.62698e-05
TCTEX1D2	0.862576	2.63279e-05
BUD31	0.59325	2.67565e-05
CCL1	7.07256	2.77744e-05
RBX1	0.46241	2.76016e-05
AC104654.2	4.07796	2.89264e-05
PDLIM4	0.794113	2.87359e-05
SCGB2A2	6.98623	2.90146e-05
MANF	0.770701	2.93078e-05
NCK1	0.853141	2.93808e-05
COX8A	0.417866	2.95606e-05
CNFN	1.64998	3.02843e-05
MYO18B	1.82178	3.0691e-05
NOL3	1.51704	3.10962e-05
TRAPPC4	0.802147	3.13505e-05
S100A4	1.11165	3.14554e-05
HLA-DQA2	0.969226	3.16182e-05
RANGAP1	1.08549	3.16314e-05
ERBB2	1.39604	3.20069e-05
PRSS2	4.5919	3.26971e-05
ACHE	1.11992	3.2757e-05
RPL22L1	0.636434	3.2989e-05
SH2D3A	1.94779	3.33227e-05
APOC3	6.82007	3.36606e-05
USP16	0.679381	3.3327e-05
CRABP1	4.40455	3.38373e-05
MINOS1	0.523267	3.38591e-05
SPCS1	0.548028	3.39894e-05
SERTAD2	1.32537	3.42377e-05
TXNL4A	0.708645	3.41228e-05
SCGB1D2	5.45815	3.60808e-05
ICA1	1.27985	3.59286e-05
RAB1A	0.664476	3.63405e-05
TOR3A	1.20028	3.70934e-05
CRIP2	0.639774	3.70275e-05
DECR1	0.846422	3.75739e-05
CCL20	3.33862	3.79263e-05
SLC12A7	1.76822	3.78301e-05
TSPAN15	1.54345	3.86835e-05
FLOT2	0.965087	3.86599e-05
PRR5L	2.88249	3.95039e-05
NAF1	1.97962	4.04747e-05
KRT13	1.19808	4.04558e-05
TAC3	4.4131	4.18878e-05
PYY	6.77074	4.21393e-05
GFM2	1.63685	4.2093e-05
CERS4	1.45606	4.21277e-05
NEURL3	1.80757	4.31424e-05
FKBP2	0.524769	4.34882e-05
MNS1	1.3469	4.37859e-05
SERPINB6	0.972845	4.40864e-05
MMD	2.07484	4.53222e-05
KRT33B	2.03327	4.70175e-05
PTGES2	0.882027	4.69924e-05
SNX10	2.15547	4.72889e-05
COL19A1	1.67006	4.72382e-05
GRSF1	0.91238	4.71702e-05
MGP	0.810602	4.75751e-05
DNAJB6	0.53046	4.7877e-05
RP1-8B1.4	4.58198	4.85379e-05
PAPSS1	0.883059	4.94873e-05
BSG	0.559334	4.99804e-05
ACKR1	0.871236	5.17623e-05
NAPSA	5.02325	5.25114e-05
ZNF467	1.66894	5.25609e-05
CHCHD7	0.921344	5.25601e-05
BID	1.52883	5.43568e-05
NQO1	2.07853	5.44939e-05
MFSD12	1.21884	5.43165e-05
ATG4D	1.46645	5.46212e-05
DAZAP2	0.746874	5.44718e-05
FBLN5	1.77398	5.4998e-05
DEGS2	2.99332	5.54762e-05
SRP19	0.854376	5.53071e-05
RELT	1.88502	5.57609e-05
NUP88	1.44254	5.64325e-05
GNLY	4.59472	5.74971e-05
JARID2	1.17602	5.76558e-05
SRA1	0.894406	5.86697e-05
ENPP5	1.57113	5.95321e-05
CDK18	2.31185	5.97855e-05
RP11-283G6.4	3.35694	6.0177e-05
ETV7	1.49209	6.04362e-05
DESI1	1.54714	6.09862e-05
AC079767.4	7.87966	6.21343e-05
FBXO6	1.46224	6.31178e-05
GJB4	3.50697	6.3565e-05
MPHOSPH6	1.10846	6.48418e-05
MYO5B	1.77802	6.49663e-05
SELT	0.779134	6.61146e-05
HLA-DMA	0.638113	6.60829e-05
SLC2A6	2.52974	6.7013e-05
METAP2	0.514313	6.80622e-05
PSMB10	1.03042	6.86245e-05
LINC00467	1.25568	6.9312e-05
TMEM233	1.42304	7.08867e-05
PPA1	0.721673	7.11691e-05
MCTP2	1.76783	7.15624e-05
PPM1K	1.17738	7.14868e-05
FBP1	3.03715	7.1961e-05
SORD	1.95501	7.19842e-05
FKBP1A	0.384679	7.17766e-05
PXYLP1	1.89882	7.26514e-05
CCR7	3.97024	7.33461e-05
EIF5AL1	1.72281	7.62978e-05
HTATIP2	1.5093	7.66785e-05
SPON2	1.79288	7.8558e-05
TMEM150C	1.2081	7.96115e-05
LRRC61	1.25949	7.9821e-05
LPXN	3.01807	8.09697e-05
CIT	2.61221	8.30103e-05
CYB561	1.6124	8.38492e-05
ZDHHC12	0.947858	8.60229e-05
C20orf141	6.13294	8.68069e-05
HES2	3.13586	8.72944e-05
SWAP70	0.976492	8.69826e-05
ADGRE1	5.65222	8.78415e-05
FADS1	1.98408	8.88762e-05
KCNN3	1.44114	8.90838e-05
YWHAE	0.384007	9.04871e-05
ECE1	1.04929	9.14056e-05
ATP1B1	0.706413	9.14779e-05
LURAP1L	1.50185	9.38933e-05
PTBP3	1.1536	9.41974e-05
GNAL	1.92317	9.49542e-05
REPIN1	0.972274	9.62259e-05
UQCRC2	0.611302	9.69686e-05
CNDP2	1.12757	9.80099e-05
ANKH	1.18412	0.000100125
TRABD2A	3.40349	0.000101244
GGT7	1.57341	0.00010128
GPR137	1.07342	0.000101295
PLD1	2.06629	0.000102525
CDC42	0.460918	0.000101923
MT4	6.72352	0.00010426
GTF2E2	0.900328	0.000104067
LINC00937	2.33818	0.000105097
ERICH3	1.16351	0.000105956
UCK2	1.78876	0.000106238
SPINK6	3.81664	0.000108128
MMP19	1.88443	0.000111592
GRHL3	3.13209	0.00011338
SCGN	4.67468	0.00011402
UBA1	0.780987	0.000113278
THEMIS2	3.39499	0.000115584
CARS2	1.27938	0.000116154
RHOG	0.952495	0.00011711
SCGB1D1	7.78458	0.000118206
WNT10B	2.22214	0.000118252
RAB32	0.964046	0.000119115
GRAMD1A	1.05827	0.00012199
ELMO1	1.77683	0.000122536
CHMP2A	0.513942	0.000122778
BIRC2	0.874266	0.000124806
SLFN5	1.0947	0.000125071
MSLN	3.95806	0.000129495
TRAPPC6A	0.812531	0.00012969
SAMSN1	4.36444	0.00013096
PSENEN	0.733746	0.000130536
COX20	0.679174	0.000130929
TJP2	0.918706	0.000137405
IFIH1	1.01674	0.000137798
STAT5A	1.5021	0.000139051
BRK1	0.381239	0.000138362
NECAB3	1.56534	0.000140141
DMD	1.46454	0.000140073
TPPP3	1.31472	0.000141004
SEC23B	1.44717	0.00014471
UQCRFS1	0.544516	0.000144678
TNIK	2.09997	0.00014624
ZG16	6.73685	0.000147794
CXCL11	2.51912	0.000147772
PLXNB2	1.12709	0.000148007
BATF3	3.84977	0.000149886
RASSF2	2.63449	0.000152637
HAGHL	2.75385	0.000155642
DENND4A	1.32687	0.000156168
ADK	0.817934	0.000158818
LAP3	0.674965	0.000159013
ERP29	0.492484	0.000160041
SLC16A3	1.89425	0.000161102
C11orf31	0.43886	0.000160922
DNASE1L3	2.31183	0.000163673
POLD4	1.41596	0.000165616
EDF1	0.275494	0.00016517
RP11-561I11.3	1.89645	0.000166765
CGA	5.26051	0.000170456
CHRNA1	2.02091	0.000170548
KDM1B	1.61774	0.00017064
FLNB	0.74333	0.000175753
TNFRSF8	4.6851	0.000177461
IKZF3	2.07252	0.000177408
CCDC85A	2.85213	0.000178221
WNT5A	1.98692	0.000180578
TBCB	0.546166	0.000180654
FBRS	1.2791	0.000182309
MIB2	1.04622	0.00018453
TMED10	0.572349	0.000184574
NPL	2.7062	0.000186189
MUCL1	4.23115	0.000187575
PIM2	1.92182	0.000188168
CEACAM1	2.3779	0.000188792
GCC2	0.680203	0.000188414
LGI2	1.59334	0.000190289
KRT2	2.7343	0.000190877
FGF17	2.02279	0.000192698
ABCC3	2.34131	0.000197816
ITPR1	1.54194	0.000197831
MYO5A	1.46519	0.00020015
NDUFS6	0.441797	0.000199706
WDR54	1.08929	0.000201699
GHITM	0.593324	0.000201749
LACTB	1.22728	0.00020314
CYCS	0.549238	0.000206188
CSN1S1	9.06268	0.000208937
SOX9	2.02195	0.000210428
LOR	2.48802	0.000211793
ANO9	1.0262	0.000212097
TMEM163	1.20664	0.000215153
APBA3	1.33107	0.000215589
SLC31A2	1.25788	0.000216045
GLTP	0.729987	0.000216238
ANAPC16	0.41177	0.000217925
PFDN4	0.685668	0.000220288
ELL2	1.55521	0.000223168
TCEB1	0.533504	0.000228578
CDKN2B	1.72872	0.000230437
ASPG	1.75969	0.00023084
RP11-367F23.2	2.50366	0.000235888
ENPP6	2.75098	0.000236485
AIF1	1.95007	0.000236411
CDK2AP2	0.906447	0.000240708
COL4A3	3.35982	0.000241868
MTHFD2	1.14464	0.000243035
NDUFA6	0.486934	0.000245596
PATL2	3.387	0.000249487
LRRK1	2.14712	0.000249509
MST1R	1.59445	0.000249368
KRT1	1.51192	0.000252632
TJP3	3.33887	0.000255933
SPAG1	2.12584	0.000256234
PMPCB	0.730951	0.000258309
NCCRP1	1.84641	0.000259213
SIL1	0.871035	0.000258733
APOBEC3G	0.992722	0.000260836
ATP5J2	0.383011	0.000262946
EPS8L2	1.36524	0.000267881
PTTG1	0.798614	0.00027161
FXYD6-FXYD2	4.19566	0.0002749
NECAP2	0.821139	0.000273841
ISOC2	0.86973	0.000276737
IRF5	3.93316	0.000279925
SLC38A8	2.6422	0.000279782
DCK	1.35719	0.000279898
CASP7	1.36777	0.000280646
ATG3	0.775523	0.000281465
ZNF581	0.788207	0.000282152
RAP1GAP	3.90848	0.000284383
CCNA1	3.27021	0.000286707
TNNI2	1.39983	0.000286061
MIR4435-2HG	1.44829	0.000289025
DDA1	0.911651	0.000288615
MID1IP1	1.31264	0.000293253
FDFT1	0.881952	0.000294666
POU2F3	2.52231	0.000296122
UNC13B	2.40968	0.000297844
PYDC1	1.95374	0.000298689
MYO6	0.798108	0.000297707
AP1G2	1.20083	0.0002983
CSH2	5.44296	0.000304584
ADAM8	2.60759	0.00031185
CXCR4	1.18837	0.000311538
LINGO2	3.77822	0.000313739
FAM173A	0.879018	0.000316305
FGFR3	1.9126	0.000323366
CYTH1	1.1278	0.000322798
GSE1	0.916762	0.000323195
SERPINB10	3.53923	0.000326224
ASCL1	0.766482	0.000327476
ZNF593	0.746898	0.000329569
GNGT1	5.96191	0.000335319
NTS	2.85666	0.000335651
PIK3CD-AS2	1.71294	0.000339984
CDKN2AIPNL	1.00212	0.000344451
CD80	6.51079	0.000348575
FMNL2	0.91246	0.000348764
EBI3	4.87212	0.000355112
SLC44A4	2.36198	0.000357584
STATH	6.61456	0.000359832
JTB	0.524625	0.000359444
DCC	1.89676	0.000363821
RAD23B	0.63976	0.00036544
DTX2	1.53722	0.000366725
HBE1	5.33918	0.000369093
CCL19	0.651802	0.0003679
FGF2	1.83057	0.000371466
CCNO	4.35846	0.000375591
POLD1	1.78591	0.000383363
ADAMDEC1	6.41934	0.000390393
STX8	0.805255	0.000388944
SLURP1	3.80479	0.000390805
ABCC1	1.98101	0.000394133
SLC4A5	4.42695	0.000395593
FCN2	7.29693	0.000406275
SNN	0.998392	0.000410369
NRAV	1.65533	0.000419698
TIGAR	2.09081	0.000420826
AP2S1	0.47212	0.000430517
ACBD3	0.800753	0.000434593
ITLN1	4.21162	0.000437422
GRIA3	4.22438	0.000440787
TMEM45A	1.56604	0.00044095
ABHD3	1.52333	0.000444537
MSMB	4.13562	0.000446621
RP11-510J16.5	2.7132	0.000452272
KDM2B	1.53864	0.00045542
IL2RA	7.14029	0.000458739
MRPL53	1.22615	0.000457503
GK	2.43217	0.000463947
MT1A	3.2705	0.000465615
PKP2	0.974339	0.000464922
POPDC2	2.34513	0.000466179
PNOC	5.52264	0.000474395
TRIM38	1.0096	0.000474364
UBL7	0.912642	0.000475759
LRRFIP2	0.803021	0.000483027
ST8SIA4	2.31979	0.000485238
RAB27B	2.21889	0.000491066
CDX1	5.26916	0.000494021
HYOU1	0.936128	0.000494869
TFAP2A	2.37117	0.000502012
SBNO2	1.56264	0.000502715
DAPK2	1.86129	0.000503992
RP11-16E12.2	5.94355	0.000505125
IGFL1	3.10697	0.000504802
CORO1A	1.54379	0.000504622
B4GALNT1	4.63212	0.000506871
EXD3	1.56524	0.000506205
BCL3	1.03438	0.000523839
HIST1H2BD	1.0874	0.00052674
HDLBP	0.552043	0.000529066
RALA	0.57881	0.000532877
CHCHD10	0.651687	0.000538496
SFTPA2	7.96816	0.000548467
ATP4A	6.34161	0.000551695
PRDM1	2.38092	0.000555364
ABR	1.21629	0.000556666
FABP2	5.89687	0.000560683
WWOX	0.945842	0.000562784
LYZ	3.85981	0.00056786
TMEM256	0.543846	0.000566594
SCD5	1.09258	0.000569174
SIRT7	1.12677	0.000572474
CLEC9A	7.9998	0.000587
ATIC	0.824338	0.000587108
TNFRSF19	1.064	0.000587734
PTRH1	0.865855	0.000589017
SFTPA1	7.48875	0.00059626
TNFRSF4	1.21792	0.000598633
TMEM30A	0.859327	0.000599152
GSX1	6.88274	0.000604982
AC131097.4	1.22202	0.000610436
BCL2L14	4.77283	0.000617365
FAM83F	1.74945	0.000618079
PKIB	2.16584	0.000620218
C11orf70	2.0936	0.000624912
MRPL51	0.412976	0.000625635
MGAT2	1.21158	0.000629223
APOA2	7.73815	0.000633494
MISP	1.77491	0.000635687
CIITA	1.47893	0.000636766
HERC5	1.01017	0.00063835
TPRXL	5.40312	0.000643151
TTC39A	3.53277	0.000649366
CEP72	2.139	0.00065085
DNTTIP1	0.82402	0.000652836
DOCK10	1.45796	0.000657811
SNAP23	0.883247	0.000664641
PLA2G4A	3.27172	0.000667639
RP3-395M20.12	2.48558	0.000674603
ATP6V0B	0.500228	0.000675919
MIF	0.42694	0.000681381
ZPR1	0.895476	0.000683056
TDRD9	4.28517	0.000687075
GAPDH	0.230784	0.000682814
ZACN	2.14418	0.000695248
MOB1A	0.719659	0.000695999
SCD	1.61805	0.000701115
MED14	1.28205	0.00070611
HIST1H2BC	1.73187	0.000709346
PNKD	0.51774	0.000712421
PRAP1	1.89068	0.000719876
LCA5L	2.46113	0.000724602
DYNLT1	0.474131	0.000722301
CETN2	0.642682	0.000723048
CHST2	1.73489	0.000729951
MAP3K14	1.44127	0.000732057
PLA1A	3.13326	0.000733492
ITLN2	7.22731	0.000736461
SYNE2	0.595945	0.000733323
CAPNS1	0.496393	0.000734398
RP13-81N3.2	7.86403	0.000756154
FAM96A	0.844458	0.000760321
ACO2	0.760935	0.000761565
ZHX2	1.58905	0.000768662
CTD-2626G11.2	2.64379	0.000785275
CBLC	2.41393	0.000785437
TP73-AS1	1.46554	0.000784712
ROBO1	0.791951	0.00078559
IGF2BP3	1.7302	0.000789993
NR2F1-AS1	2.3684	0.000801589
TBC1D8	2.27018	0.000804438
EIF2S2	0.417665	0.000802793
IRS2	0.888011	0.000805408
MT1G	4.57101	0.000809113
SH3BGR	1.71073	0.000808391
PLCB4	1.41914	0.000810741
C4orf32	1.03852	0.000811554
EGLN1	0.961956	0.000816357
CHMP5	0.466914	0.000819659
PCOLCE2	3.28054	0.000827904
NCALD	1.32638	0.000833978
TBC1D4	1.48474	0.000842813
DUSP22	0.757172	0.000841511
PEA15	0.981226	0.000846436
MAPK13	0.995816	0.000849134
CAPZA1	0.584739	0.000851131
B3GNT2	1.1816	0.000853209
RP11-768F21.1	2.8627	0.000856239
HSF4	3.91566	0.000857
RP11-1008C21.1	3.14781	0.000860893
EIF4E	0.594735	0.00086609
PPP1R18	1.0236	0.000869256
CYTIP	3.31807	0.000876364
ACOT7	1.17109	0.000875828
PSMA2	0.45408	0.00087497
UVSSA	1.68637	0.000890098
MT1F	2.02049	0.000893282
C7orf66	8.44956	0.000904448
TSPAN8	3.10922	0.000909817
TRAF3	0.989249	0.000911332
GFER	0.989456	0.000914544
CASC6	3.31757	0.000920878
GJB5	1.65334	0.000925537
PSORS1C1	3.19833	0.000932961
ALDH3A1	2.75168	0.000935513
C15orf41	1.3961	0.000936283
PHLDA2	1.5432	0.000938954
JAK2	1.44198	0.000944755
IKBKE	1.64229	0.000950045
AC005550.3	6.14091	0.00095742
TNFRSF10A	2.34566	0.000973345
CHCHD2	0.272762	0.000973505
TPSB2	5.59468	0.000988785
LINC00926	2.45527	0.00100288
NDUFV2	0.477562	0.00100892
MT1H	7.98766	0.00102679
RP11-290F5.2	4.37119	0.00103632
NDUFA4L2	1.28309	0.00104119
SLC43A2	1.41711	0.00105599
SVIP	0.662978	0.00107494
TMEM176B	1.27412	0.00107759
PSMA3	0.477176	0.00108846
PRELID3B	0.937725	0.00109457
MRPL42	0.720668	0.00109518
HAND1	6.92212	0.00111363
RRBP1	0.593809	0.00111075
FADS2	1.48594	0.00111316
MT2A	0.736216	0.00111356
GDA	2.44727	0.00113273
ACTR2	0.608102	0.00112945
BIK	2.03072	0.00113255
ENTPD3	2.80387	0.00113428
GSTZ1	0.862108	0.00113448
LINC01033	2.03945	0.0011405
PXMP4	1.28313	0.00113977
ADIPOR1	0.767061	0.00114291
KPNA6	0.732697	0.00114954
ALDOA	0.326274	0.00115359
REN	5.84707	0.00116444
MCTS1	0.625134	0.00119057
TEKT4	4.99356	0.00121862
CPAMD8	1.41382	0.00121769
RNASE6	5.21239	0.00123065
TICAM1	1.75361	0.00124861
MSRB1	1.04809	0.00125387
ILDR1	2.35268	0.00126246
ACTR3C	1.88138	0.00126708
ALDH16A1	1.0107	0.00126667
IFI27	0.417794	0.00126732
CD300A	5.43364	0.00128142
TM9SF2	0.670498	0.00128577
DRAM2	0.845673	0.00131676
TNFRSF1B	1.34531	0.00132432
EPB41L4B	2.40744	0.00133918
DLG3	1.48472	0.00134184
ASCL4	6.00729	0.00135233
PRPSAP2	0.924448	0.00136307
PTP4A2	0.558549	0.00136325
WDR1	0.554412	0.00136301
SERPINA4	5.03306	0.00137049
COX14	0.446419	0.00136953
RP5-937E21.8	6.68838	0.00138284
RP3-510D11.2	2.69556	0.00138419
ZDHHC1	1.61802	0.00138853
DHCR24	1.28795	0.00139083
RP1-79C4.4	2.05091	0.00139346
SCGB1D4	7.76033	0.0013975
TNFAIP8L2	5.93719	0.00142355
AP2A1	0.814668	0.00142218
WFDC3	2.47059	0.0014287
TMEM14A	0.736568	0.00143108
KHDC1L	6.20111	0.00143855
USP18	0.683194	0.00147985
ATP5L	0.244297	0.00147892
MIER1	0.650525	0.00149531
EDN1	1.30963	0.00151121
KISS1	4.04437	0.00151727
TRIM43	4.18081	0.00151989
OXTR	3.04236	0.00152495
FCRLB	3.24599	0.0015386
VCAM1	0.852757	0.00153623
AKIRIN2	0.735598	0.00153596
ACER3	1.51675	0.00154316
PSME3	0.951233	0.00154309
ATP8B1	1.35247	0.00155184
SAMD8	1.08091	0.0015744
RP11-367G18.1	2.96939	0.00158203
CHCHD5	0.554751	0.00158527
ALPL	2.21659	0.00159482
CLUH	1.61309	0.00163091
OXGR1	5.57288	0.00163423
ETV3L	7.51502	0.00164154
MRPS33	0.515006	0.0016499
STARD7	0.716733	0.00165136
MCUR1	0.64693	0.0016524
GSAP	1.19815	0.00166356
UPK2	3.22081	0.00168952
NOV	2.61923	0.0016894
ST6GALNAC2	1.71862	0.00169101
ETHE1	0.720186	0.00169198
ATP6V1A	0.795222	0.00169624
SHROOM3	1.5915	0.00170857
GABRP	2.03806	0.00171102
MVD	1.18835	0.00170988
STK17A	1.09322	0.00172153
ANXA8	1.91783	0.0017264
SELENBP1	1.46252	0.00175265
MTRNR2L12	0.94227	0.00177202
BAHD1	1.92336	0.00179879
RFK	0.884068	0.00181184
GPR132	4.16065	0.00183793
SERPINA6	8.36748	0.00183879
COX4I2	1.32229	0.00187234
OPTC	7.42671	0.00187912
HPD	8.27149	0.00188875
ERICH1	0.542346	0.00190016
ARHGDIA	0.514459	0.0018999
HBA2	0.434323	0.00190211
DUSP15	1.92228	0.00192099
PRRX2	2.29613	0.00192195
IL27	8.13399	0.00192493
RP11-275I4.2	8.84755	0.00193563
MS4A7	4.95485	0.00193622
TMC6	1.09929	0.0019325
CMPK1	0.65091	0.00194292
FBXL8	2.32155	0.00195163
SCAI	1.07291	0.00196667
PARD3B	1.50921	0.00196924
COX5A	0.367983	0.00196458
CALCA	3.86504	0.00198204
ZBED3-AS1	2.22589	0.00198103
CEP85	2.0805	0.00198683
ANO5	2.65031	0.00199242
TBC1D1	1.14161	0.00200306
PARP12	1.04317	0.00202523
SH2D2A	3.04699	0.00205156
COPZ1	0.480514	0.00204624
LRCOL1	2.43324	0.00206125
MREG	1.59813	0.00206094
GHRH	0.815418	0.00207599
APRT	0.355062	0.00207593
EFHC2	3.00116	0.00208521
HSD17B2	2.28162	0.00208795
RP11-524N5.1	3.56303	0.0020909
SAR1B	0.770482	0.00209467
NLRP2	1.91342	0.00211188
METRN	0.893308	0.00211382
LINC00152	1.2007	0.00211652
HAPLN3	0.865887	0.0021187
MYO3B	2.41872	0.00213144
TRH	4.64181	0.00215093
AMPD2	1.97296	0.00215241
COX6B2	1.57961	0.00216315
WSB2	1.21491	0.00216294
NDUFA13	0.31873	0.00216053
PCYT2	1.16746	0.00217129
VNN2	5.87194	0.00217936
AP003774.1	4.4856	0.00218818
CTB-58E17.1	1.94799	0.00218704
FAM151A	5.5892	0.00219588
RER1	0.559233	0.00219378
DCD	6.10541	0.00221577
PSMA6	0.984663	0.00222425
FUT2	1.81061	0.00224622
OTOA	4.09956	0.00225165
CPEB2	1.4881	0.00224946
LGALS4	3.4043	0.00225399
APOA1	2.42541	0.00226322
TFPI2	1.31597	0.00226658
LECT1	5.57306	0.00227917
MAD1L1	0.919446	0.00227513
VAV1	3.95451	0.00229912
LYPLAL1	0.838483	0.00229668
CTNND1	0.594565	0.00231519
FAHD2B	1.21597	0.00234432
ATP6V1G1	0.340802	0.00234807
NBEA	0.98851	0.00236334
WIPF1	1.38999	0.0023694
WBSCR22	0.566626	0.00240878
CTNNA3	3.06161	0.00243103
ST8SIA1	2.42133	0.00243137
SMARCA2	0.685076	0.00242751
MAATS1	2.36906	0.0024388
ANKRD22	0.670851	0.00244224
IL10RA	3.7033	0.0024545
KCNC4	1.04486	0.00246592
COTL1	0.964501	0.0024735
NPW	1.81609	0.00248418
PPFIBP2	1.48291	0.00248769
RAB3IP	1.24615	0.00249106
RASEF	1.21891	0.00249176
TMEM19	1.05718	0.00250442
INS	7.14564	0.00252967
SLC9A9	0.717394	0.00254125
WDR78	2.10233	0.00255273
COLEC10	8.13988	0.00256596
MT1E	1.6117	0.00256787
SIRT1	1.09467	0.00257211
RALGAPA2	0.811566	0.00257754
NEDD1	1.13497	0.00259634
S100A3	4.11698	0.00260615
DUSP10	1.09552	0.00260729
RNF181	0.449246	0.00262215
LGR5	4.0577	0.00264239
GABRA4	2.67699	0.00267247
PRAME	7.58071	0.00268303
NOX1	5.979	0.00268429
GNG5	0.363344	0.00267445
APBB1IP	2.33022	0.00268358
HCST	1.84214	0.00268885
RRM2B	1.51112	0.0026927
ARHGAP17	1.17455	0.00270711
CDC42SE1	0.694735	0.0027086
ACTR3	0.547834	0.00273475
CNN3	0.387756	0.00273677
PRKCD	2.21305	0.0027856
PTS	0.762365	0.0027808
TRNAU1AP	0.698581	0.0027802
GAD1	2.1863	0.00278845
TRAF7	0.903084	0.00279491
ZNF706	0.432289	0.00279713
CPQ	0.95047	0.00280845
TFEB	1.48741	0.00282079
HBG2	0.411948	0.00281526
PVRL2	0.711987	0.00285489
BTG3	0.552853	0.00288076
ECH1	0.414239	0.00292339
CCL13	4.54261	0.00294465
MLN	5.88705	0.00294788
P2RX2	3.48068	0.00295011
PROM2	1.83031	0.00295849
CLDN18	8.84184	0.00297313
PAEP	6.79058	0.0030754
IER3IP1	0.60269	0.00307665
PVALB	3.26307	0.00308916
INTS3	0.971886	0.00308814
RP11-184I16.4	6.01315	0.00312631
SLC5A6	1.24709	0.00312497
IL18	2.73202	0.00313524
MMP12	6.33132	0.00314745
MARVELD2	1.12349	0.00314616
RP4-541C22.5	3.58059	0.00316681
CD3E	1.99353	0.00316849
KPNA2	0.782518	0.00316612
RP11-202G18.1	6.77249	0.00318834
RP11-277P12.20	3.15392	0.00320053
AOC1	5.41915	0.00326597
IL12A	3.73351	0.00328996
NELL2	2.69192	0.00329986
PDE8B	2.40763	0.00330831
APOBEC3B	3.16387	0.00331702
C19orf38	2.35705	0.00333362
ARHGAP30	2.67291	0.00334533
ATP6V0A1	0.879411	0.00338878
SLC20A1	1.24422	0.00339423
GCNT4	2.22497	0.00341734
TOM1L1	0.947769	0.00341555
DYRK1A	1.02744	0.00341847
EDDM3B	25.1184	0.00342547
NT5DC4	8.50795	0.00344334
SCNN1D	2.84415	0.0034871
DPP3	1.30677	0.00349605
RCC2	0.837657	0.00349235
MPV17	0.651787	0.00349492
TMEM69	0.787547	0.00351234
PLA2G2A	3.17436	0.00356405
C2orf91	2.75995	0.00357912
FBP2	4.58822	0.00362263
FCGR2A	3.78957	0.00362745
KRT71	6.66452	0.00363418
CBR3	1.54313	0.00363447
AKR1B10	1.53567	0.00364668
KRT77	3.88711	0.00365667
ZBTB8OS	0.713003	0.00365245
CYP26A1	2.66776	0.0036618
GPR157	1.54395	0.00365945
MEP1A	7.13059	0.00366531
ARF1	0.376027	0.00367678
NCF2	3.06663	0.00369412
TPP1	0.888391	0.00370297
CASP3	0.855461	0.00370251
FMNL3	1.1705	0.00370789
RASGRP2	2.38625	0.00372098
ABHD17C	1.32619	0.00372254
NNT	1.23021	0.00372401
DNAL1	0.958061	0.00372954
PI3	0.854766	0.00373529
UBE2A	0.611919	0.00374023
RP11-44F21.3	4.4539	0.00376944
RABGGTB	0.767282	0.0037688
DKFZp779M0652	3.46888	0.00378143
CCDC124	0.579892	0.00377795
CLEC16A	1.55283	0.00378802
SLC25A3	0.282296	0.00380648
ETV6	0.783182	0.00381302
RP3-395M20.8	1.85362	0.0038416
AKNA	1.43922	0.0038717
PSMA5	0.47737	0.00386648
AC004556.1	1.58711	0.00388254
LINC01094	4.35501	0.00389092
PLD5	2.05115	0.00390553
ANKRD10	0.664069	0.0039344
C10orf54	0.834573	0.0039618
RP11-81H14.2	2.60895	0.00401298
TSR1	0.8988	0.00401429
LINC01252	2.90597	0.00402036
METTL5	0.649505	0.00402001
C6orf132	1.30443	0.00405045
CCL18	4.79188	0.00410625
GIP	8.5965	0.00410738
PDCD5	0.436448	0.00411177
BCL2L1	0.847222	0.00411882
ADRB3	5.62087	0.00413951
HBG1	0.860951	0.00413538
TFG	0.523453	0.00413495
HMGCS2	3.97631	0.00417342
MTHFS	0.731515	0.00416438
GKN1	5.59512	0.00417735
CACNG1	1.97997	0.0041751
GPBAR1	4.18814	0.00419337
USP20	1.39027	0.00419402
MAPK15	1.69423	0.0041961
DPP4	2.833	0.00420144
SPTB	1.79261	0.00424616
TNNC2	1.20425	0.00428101
CYP4F3	2.4802	0.00430359
FGR	3.3828	0.00431648
CCNC	0.663405	0.00431541
KCNH3	2.44923	0.00434118
STC1	1.09108	0.00435025
LRRC8B	1.43476	0.00436524
SERTAD3	0.775531	0.00438112
NCK2	0.962883	0.00442774
MDM2	0.766469	0.00444915
CLIP2	1.47732	0.00445387
PIR	1.04764	0.00447002
SPRR2A	3.82864	0.00448088
CASK	1.30071	0.00450172
RP11-365O16.6	2.83577	0.00450999
RNF11	0.657624	0.00452416
LAMTOR2	0.429792	0.00454089
MCC	1.03818	0.00455423
CENPM	1.11595	0.00456093
IL13RA1	0.936279	0.00459784
BPIFA1	5.76118	0.00460494
FOSL2	0.749001	0.00460347
CKB	0.725463	0.00460843
ZC3H7B	0.828629	0.00463504
MYO1G	2.55292	0.00464208
TOMM20	0.396477	0.00463072
CCDC6	0.777267	0.00464422
ADCYAP1	5.33391	0.00467428
STX4	0.640538	0.00466866
KRT3	6.51159	0.00469151
NUP98	1.00661	0.00468655
PFKL	0.617007	0.00469617
CCNDBP1	0.775725	0.0047087
DNM1	2.44856	0.00471717
PARD6G-AS1	1.38751	0.00471541
DPH3	0.869929	0.00471789
DEFB1	1.34042	0.0047524
TALDO1	0.428573	0.00476271
PIWIL4	2.50597	0.00477648
SULT2B1	1.85071	0.00478122
PPM1G	0.443724	0.00478171
SRSF9	0.366943	0.00478917
C11orf88	4.46362	0.00481465
DCAF11	0.770011	0.00482347
BPIFB2	7.36447	0.00483496
GSDMB	2.4532	0.00484238
GBF1	0.949054	0.00486145
EIF3J	0.42494	0.00490215
DBNL	0.565928	0.00491069
ATP5A1	0.323253	0.00491256
MYO16	3.21162	0.0049832
SOAT1	1.19033	0.00498835
ESRRG	1.574	0.00503318
C2CD4A	2.18328	0.0050816
DLG2	0.910861	0.00512026
SMPDL3B	3.54244	0.00515962
STK17B	1.24571	0.00516934
PGC	6.37738	0.00518841
LINC00460	7.36301	0.00521036
CPT2	1.02437	0.00520329
CILP	3.23655	0.00521637
PLA2G3	4.95748	0.0052253
C17orf58	1.09022	0.00524864
B4GALT6	1.98964	0.00525687
ZBED6CL	2.89636	0.00539217
USP30-AS1	2.25832	0.00539189
HRASLS2	4.02816	0.00541328
ELOVL5	0.7277	0.00540396
TEX9	1.29492	0.00542102
CLDN6	2.09937	0.00543031
CHP2	3.22755	0.00544029
METRNL	1.15669	0.00552541
UBE2L3	0.377922	0.00551876
CISD2	0.55913	0.0055221
MRPL47	0.555613	0.00556907
GUCA2A	5.6878	0.00558341
IRX3	1.29572	0.0055938
TRAF2	0.607507	0.00561348
FAM214B	1.48298	0.00562336
HTRA2	0.689543	0.00565852
KIFAP3	0.606139	0.00566263
BIN1	0.756267	0.00568772
FARP2	1.0136	0.00571371
CCL3	5.585	0.0057317
PLA2G4C	1.04081	0.00572872
UGGT1	1.06689	0.00580097
AP1S1	0.564349	0.00580309
ENO2	1.52721	0.00585358
TOP1	0.417823	0.00585747
GRINA	0.493718	0.00586124
F11R	0.928319	0.00586978
CMB9-22P13.1	1.09857	0.00587345
KRT20	7.57044	0.00588695
MINPP1	0.951067	0.00587907
MORN2	0.712889	0.0059001
ARNT2	2.02545	0.0059127
SMARCD2	0.83571	0.00595979
PPP2R3C	0.806915	0.00598468
COPG1	0.935712	0.00603764
CCDC180	1.97407	0.00605324
KALRN	1.34863	0.00612104
C1QL2	6.56439	0.00614291
ST3GAL5	1.12199	0.00613616
RNF5	0.542536	0.00617741
STPG1	1.33448	0.00619329
LINC00567	6.20077	0.00620934
CD3D	1.22607	0.00622359
EGFL6	1.31615	0.00622567
VARS	1.0577	0.00623047
ERV3-1	0.889436	0.00624919
TMBIM1	0.720185	0.00628142
SPATA16	9.12986	0.0063309
ARSA	1.10578	0.0063339
PRG4	2.81544	0.0063522
POLR2I	0.345576	0.00637871
KCNK5	2.77299	0.00640318
TMEM136	1.2475	0.00640979
NAALADL2-AS2	4.17456	0.00641654
UQCRB	0.264785	0.00642753
TFRC	0.946599	0.0064479
COL9A2	1.72594	0.00647082
PRG3	5.83561	0.00650682
AIM1	1.75338	0.00650378
CXCL9	1.77504	0.00651749
ALG13	0.909365	0.00651705
C3orf52	2.43739	0.00652604
SPRR2G	4.13843	0.00655141
HEATR5A	1.62926	0.00660926
TAOK2	1.12026	0.00662274
CES5A	5.21892	0.00663196
CDKN2D	1.04275	0.0066435
MIOX	4.07439	0.0066849
ELOVL1	0.984161	0.00668953
IGF1R	0.722751	0.00668679
NR0B1	5.47642	0.00670824
FAM25G	4.6939	0.00672562
AHSP	1.20894	0.00674242
CD68	2.14355	0.00675062
IL4R	1.04349	0.00674876
ERC2	3.41774	0.00676364
RMDN1	0.736168	0.00676133
RP11-532F12.5	0.637149	0.00677212
STRBP	0.677898	0.00679347
FAS	0.595603	0.00681415
GMPPB	1.00081	0.00684609
MRPS15	0.447296	0.00684161
LARP1B	0.818031	0.00684687
AMTN	9.14898	0.00689021
TTC23	1.29391	0.00689572
APOD	0.667895	0.00689946
ST14	0.724264	0.0069069
HMGN3	0.311546	0.00692319
LANCL1	1.03684	0.00693466
QPCT	1.21417	0.00699119
SOX2	1.19168	0.00702179
CRABP2	0.503289	0.00702748
RP4-639F20.1	1.65702	0.00703983
ATP5EP2	0.909413	0.00703589
WNT7B	1.72675	0.00705366
HHAT	1.48734	0.00705412
FAM110A	1.12976	0.0070698
KLK4	7.74299	0.00708729
C10orf11	1.38053	0.00714834
CCT3	0.381355	0.00715919
EPPIN	7.61209	0.00722759
GM2A	1.14193	0.00721964
LRRC16A	0.723222	0.00722569
FAM195A	0.871759	0.00726616
PRR9	4.56923	0.00730865
CHMP1B	0.494224	0.00730237
MPC1	0.565569	0.00731506
ATG7	0.891763	0.00732708
SYTL3	1.95556	0.00733726
KRT6A	0.76939	0.00735168
RP11-156K23.3	2.06884	0.00736608
KIAA1671	0.855533	0.00736073
PRB1	6.80152	0.00738834
TRGC2	5.5116	0.00740686
TPSAB1	5.89745	0.00743343
MIR193BHG	2.11834	0.0074645
NPR1	1.18331	0.00749344
ARHGAP26-AS1	4.44575	0.00750722
EFHD1	1.96259	0.00755493
APOA4	7.91532	0.00759252
ZNF341	2.30124	0.00759654
GBA	1.31084	0.007596
POLR1B	1.77442	0.00760304
RBP4	5.75138	0.0076415
LINC00494	6.58582	0.00772261
DFNB31	1.43748	0.00773483
FDXR	0.943384	0.00774124
NPAS3	1.79994	0.00776414
NXN	0.596508	0.00778813
SH3YL1	0.578872	0.00783708
MYCL	0.978262	0.00784699
WNT4	1.52683	0.00788564
NOS2	4.77666	0.00803519
OST4	0.212455	0.00801982
FAM83H	1.4326	0.00805785
ZFHX2	2.01477	0.00806238
FSTL4	2.3018	0.00808089
TGM5	4.7677	0.00811077
IRAK1	0.940855	0.00817327
GAP43	1.9171	0.00820523
SPINK1	6.6979	0.00825586
DCAF6	0.714477	0.00824816
ATG12	0.550929	0.00829072
VDR	3.23763	0.00830501
RARRES3	0.485694	0.00835198
KIAA1324	2.40609	0.00837388
S100P	1.28889	0.00838923
DNAH5	2.50436	0.00842274
HES5	3.39364	0.00845289
SSUH2	2.12606	0.00846999
XIRP1	3.36962	0.00850755
RNF44	0.835279	0.00852224
SDHB	0.515789	0.00854619
NIT1	0.71198	0.00856075
CARTPT	6.73516	0.00858573
LRRC26	2.49122	0.00861279
H2BFS	3.59964	0.00864836
PAH	3.03861	0.0086705
CCNI2	2.08732	0.00868705
NLRC5	1.41517	0.00874475
SUSD1	2.37649	0.00875285
SFTPD	3.236	0.00884799
SLC44A1	0.742942	0.00887527
HSP90B1	0.374889	0.00892239
ACTL10	2.08842	0.00893258
SLC12A4	1.11117	0.00897084
CHN1	1.33172	0.009
LINC00944	5.61696	0.00901687
RAB11FIP4	1.65655	0.00907656
SFTA2	2.93274	0.00908356
OLFM4	2.47426	0.00911029
RPS3	0.149653	0.00910021
LACC1	1.60267	0.00913827
LINC00535	4.31498	0.00914941
CHMP1A	0.636809	0.00914183
CHI3L2	1.0405	0.00915401
DPCR1	6.26472	0.00919894
EN1	3.78479	0.0092057
MARC2	1.36604	0.00920312
RP11-345J4.5	1.65807	0.00920954
AGR3	3.22253	0.00925753
KRT8	0.392776	0.0093216
RAB15	1.51109	0.00933395
FABP7	1.72731	0.00933885
LACRT	5.43798	0.00935236
CD5	2.9743	0.00940935
SPP1	1.26576	0.00944178
CCL22	5.09506	0.00945468
UBE2E3	0.430532	0.00944542
FAM95B1	2.0957	0.00947674
MYOC	2.50729	0.00949056
RP11-526F3.1	3.81604	0.00949386
WDR38	3.91405	0.00949401
CCDC67	3.12477	0.00952001
ZNF260	1.03981	0.00951184
REM1	1.81992	0.00954313
MALL	0.9434	0.00953606
PPP1R14C	1.89098	0.00956796
RP11-662G23.1	4.96046	0.00959585
FOSL1	2.06338	0.00964466
TBX3	1.18417	0.0096662
POLR2E	0.401914	0.00968511
AOC3	1.2734	0.00970158
ZDHHC18	1.56205	0.00978712
LINC00877	4.74289	0.00982649
HBD	4.64512	0.00986135
ZC3H15	0.371386	0.00985422
SDSL	1.2918	0.00987662
CKMT1A	2.53493	0.0098883
MYO1E	0.772661	0.00987771
CXorf40A	1.25752	0.00990814
GRPEL1	0.670633	0.00996235
UMOD	9.18249	0.0099901
SLC25A6	0.232932	0.00997802
PRKX	0.763624	0.0100104
NDUFB9	0.298351	0.0100054
MRPL54	0.422228	0.0100242
KRT79	2.38392	0.0100613
ARL6	1.72354	0.0100708
SERPINA5	3.73762	0.0100976
PROSER2-AS1	3.92486	0.0100994
LHB	5.80756	0.0101084
FAM46A	0.959049	0.0101341
TSPYL5	1.14486	0.0101519
LTA4H	0.534824	0.0101797
KCNQ1	2.06397	0.0102096
AACS	1.01788	0.0102572
C1orf61	5.36277	0.0102768
ZNF541	3.47028	0.0102921
ANAPC11	0.281838	0.0102877
UNC93B1	1.16264	0.0103037
TARS	0.602349	0.0103588
DAXX	0.744809	0.0103731
ISG20	0.82214	0.0104209
CDC14A	1.19707	0.0104531
GZMM	3.83946	0.0104655
SGPP2	1.0127	0.0104631
SYAP1	0.513747	0.0104704
PTPRK	0.749612	0.0104923
SMAP2	0.909019	0.010501
ULBP2	2.47586	0.0105187
CALY	3.42443	0.0105236
RP11-506F3.1	4.39281	0.0105251
ANK2	0.874533	0.0105645
DOCK2	2.84057	0.0106136
SERPINB9	1.08847	0.0106119
CDC23	0.958441	0.0106231
BPNT1	0.958579	0.0106334
CXorf40B	1.03097	0.0106623
SEMA4C	0.953459	0.0106875
LYNX1	1.44516	0.0107341
HSD11B2	2.20924	0.0107711
LCN1	4.99974	0.0108099
WFDC12	4.9863	0.0108358
SPINK7	2.95451	0.0108524
C17orf49	1.09514	0.0108441
TCTN1	0.797151	0.0108442
TSPAN17	0.923755	0.0108484
NDRG1	0.663817	0.0109247
LAMP3	1.41559	0.010936
CFAP36	0.542668	0.0109377
NBPF20	1.17503	0.0109488
SLAMF1	2.50796	0.0110136
NDUFS2	0.429622	0.011026
GCH1	1.41116	0.011098
NRL	2.87162	0.0111065
SPINK13	4.12009	0.011108
RP11-465B22.8	1.9102	0.0111525
TNFSF9	3.33998	0.0111605
CTA-293F17.1	1.62802	0.0111682
FCHO1	2.52576	0.0111901
PTPN1	0.506332	0.0111765
AGTRAP	0.625548	0.0112275
C1QTNF3	2.83841	0.0112446
XKR4	0.869717	0.01124
SIRPA	1.4687	0.0113417
MR1	1.02452	0.0113532
RILP	1.11601	0.0113567
RTKN	0.729249	0.0113603
EXOC3L4	0.774383	0.0113724
RP11-370A5.1	2.13645	0.011416
CYP4B1	1.04961	0.0115184
SCGB3A2	2.79348	0.0115307
STXBP2	0.699681	0.0115234
ATP6V1E1	0.431616	0.0115813
NAA10	0.411249	0.0115823
TAP1	0.495609	0.0116866
NOP10	0.342708	0.0117449
INSIG1	0.701466	0.0118065
CNNM4	1.92012	0.0118696
CD209	8.57334	0.011942
SOX14	3.08954	0.0119924
RAB21	0.570651	0.0120241
SMIM6	4.49127	0.0120799
KRT72	6.3749	0.0121186
RP11-357H14.17	5.46945	0.0121429
ATP1A4	5.51752	0.0121662
JHDM1D-AS1	1.53816	0.0121593
REEP5	0.4083	0.0121587
RP11-140K17.3	0.867435	0.0121958
SHQ1	1.12228	0.0122066
CYP4Z1	5.92201	0.0122199
CD69	3.20365	0.0122544
STK10	1.37969	0.0122967
MRPL37	0.546494	0.0122967
PREB	0.799909	0.0123099
BATF	1.9972	0.0123316
CORO7	1.40399	0.0123303
QARS	0.47501	0.0123487
CASR	6.0265	0.0123985
GALNT6	2.90812	0.0124081
GH2	5.2218	0.0124326
FYCO1	1.59867	0.0124337
SIGIRR	0.662684	0.0124265
C10orf99	2.57839	0.012449
ANKLE2	0.541264	0.0124487
CHPT1	0.609334	0.0124659
SMPDL3A	0.769438	0.0125247
NFATC4	1.05043	0.0125369
RNF149	0.626182	0.0125432
RABAC1	0.333148	0.0126289
MRPS36	0.423997	0.0126548
RP11-802E16.3	2.48107	0.0126742
ANO3	2.79555	0.0127105
IRAK3	1.21329	0.0127167
MRPS24	2.54739	0.0128261
ANXA4	0.505129	0.012856
HLCS	1.32605	0.0128877
KLC2	1.13096	0.0128951
SPINK4	5.07031	0.0129185
RP11-297A16.4	2.41398	0.0129655
GREM1	2.02965	0.0129716
PNKP	0.656865	0.0129618
ZNF296	1.84012	0.0129833
LHPP	1.11882	0.0129933
AMY2B	2.80724	0.0130072
ALDH1A2	2.3626	0.0130108
PSMB8-AS1	0.904065	0.0130187
BCL2L15	4.5367	0.0130762
SUPT4H1	0.376064	0.0130894
ABCA13	1.84389	0.0131066
RPL13A	0.0943106	0.0130912
LCOR	0.746647	0.0131127
HOXC8	4.43282	0.0131452
GEMIN7	0.742373	0.0131318
C8orf22	4.29088	0.0131666
DERL1	0.664227	0.0131961
C1orf106	1.24953	0.0132224
POLR2H	0.483172	0.0132183
GCNT2	1.48996	0.0132599
RILPL2	0.775644	0.0133165
TNIP2	0.651525	0.0133336
COMMD10	0.682887	0.0133513
TDRG1	7.02095	0.0134084
ATP5H	0.302908	0.0134627
ZMIZ2	0.893494	0.0135639
LINC01539	6.55944	0.0135998
RNASE1	0.606011	0.0136993
SIPA1L1	0.814777	0.0138411
CSK	0.932487	0.0138424
C1orf56	0.666935	0.0138574
VPS8	0.940827	0.013868
TP53TG1	0.480483	0.013905
NPY	4.61312	0.0140029
ARHGAP31	1.27154	0.0140825
WNK2	0.654134	0.0140749
OXLD1	0.561874	0.0141216
ZNF274	1.03799	0.0141444
XPO6	1.00083	0.0141436
PRR5	1.14406	0.0142124
SFTPB	3.80574	0.0142247
HOXB9	6.29789	0.0142401
AGR2	1.4835	0.0142436
S100A5	8.76742	0.0143121
DNAJC24	0.84944	0.0143148
TMEM140	1.53628	0.0143255
HSH2D	1.45446	0.0143565
SCNM1	0.639717	0.0144271
LCMT1-AS1	3.14502	0.0144615
CYC1	0.345977	0.0145019
CD247	2.67344	0.0145435
RP11-16L14.2	4.26026	0.0145912
RP11-944C7.1	4.84184	0.0146023
ATP6V1D	0.49994	0.014628
NFE2L1	0.47549	0.0146285
BROX	0.697304	0.0146635
UGT2B7	3.33195	0.0146977
NFATC3	0.500411	0.0146807
TGFA	2.12279	0.0147388
CASC10	1.37706	0.0147361
MYL3	3.9869	0.0147936
VAV3	1.4666	0.0147882
PTPN6	1.09899	0.0148249
SLC25A5	0.344077	0.014832
CETP	1.51168	0.0148586
CDC42EP2	1.23221	0.0148731
ADTRP	2.33915	0.0149268
AC003092.1	7.01339	0.0149382
PLA2G16	0.749739	0.0149323
FAM19A3	3.05155	0.0149743
MMP9	2.61698	0.0149752
FSD1L	2.03369	0.0149831
ZNF385A	0.844588	0.0150224
RALGPS1	1.41804	0.0151081
C8orf4	0.755003	0.0151625
NRG1	1.77297	0.0151914
NOTCH1	0.843338	0.015224
CYP27B1	4.41247	0.0152419
AGXT	5.45023	0.0152893
XDH	2.70898	0.0152862
KRT36	2.74893	0.0153106
CCDC73	4.7728	0.0153654
CALB2	4.79021	0.0153931
AP1M2	0.76045	0.0153934
FAM151B	2.95869	0.0154369
PCGF3	0.786451	0.0154867
GID8	0.505538	0.0154997
C1QTNF1	1.32923	0.0155266
MTURN	0.828739	0.0156348
DNER	3.08874	0.0156671
ZNF781	2.07435	0.0156655
SLC36A4	0.986195	0.0157067
YKT6	0.830954	0.0157175
TMEM190	2.60438	0.015759
TRBC2	1.30089	0.0158141
CLDN14	4.50153	0.0158826
LLGL2	1.11369	0.0159521
PDXDC1	0.6447	0.015971
LINC01588	2.30018	0.0160045
PPP2R5C	0.694626	0.0159992
HMGCS1	0.77173	0.0160483
PLAU	1.99382	0.0161936
CTD-3252C9.4	0.667346	0.0161998
ACP1	0.393395	0.0162506
COL16A1	0.654606	0.0162625
BANF2	9.49662	0.0163353
RP11-259K15.2	9.69163	0.0163369
GPC5	6.0301	0.0163443
SEC61A2	1.4136	0.0163906
CALM3	0.350501	0.0164018
ARHGAP9	3.00722	0.0164711
COLEC12	1.20632	0.0164947
SLC7A7	1.57493	0.0165037
RP11-396B14.2	4.72721	0.0165343
RGS5	0.908318	0.016544
TNFRSF18	1.20696	0.0165534
RETNLB	6.38008	0.0165662
SHTN1	0.657747	0.0166134
AHCYL2	1.45972	0.0166337
SH2B3	1.1369	0.0166418
SSSCA1	0.524001	0.0166597
DLX3	2.49501	0.0166975
SBF2-AS1	1.04673	0.0167061
TRAV38-2DV8	7.72601	0.016735
ART3	1.64277	0.0167847
GS1-600G8.5	5.95277	0.0167952
HOOK3	0.523716	0.0167749
PDE6G	2.87319	0.016858
NPPB	6.64324	0.016872
RTCA	0.747955	0.0169149
UBAC1	0.414613	0.0169117
VBP1	0.455124	0.0169318
SFTPC	5.17221	0.0169735
AK2	0.44787	0.0169653
FAM71F1	6.17299	0.0170122
MOCOS	3.30184	0.0170289
RP4-710M16.2	1.96837	0.0170446
RP11-119D9.1	4.28883	0.0172482
TMEM254	0.985262	0.0172509
DUSP4	1.73147	0.0173348
DGUOK	0.394133	0.0173456
HIST1H2BJ	1.73278	0.0174002
ACSM3	1.28772	0.0173994
CTRB1	7.922	0.0174135
U91319.1	7.37962	0.0174332
AP5M1	0.843093	0.0174555
HERC1	0.699055	0.0174607
SLC37A1	1.27092	0.0174906
PLEKHG1	0.884834	0.0174923
IPMK	1.5495	0.0175048
FAM171A1	0.835167	0.0174955
KRT78	2.02137	0.017588
RP11-266L9.5	2.38444	0.0176958
MUC3A	0.734184	0.0176965
ACACA	0.946117	0.0177223
TCN1	6.93726	0.0177697
ITGB7	4.37553	0.0177951
TIAM2	1.92871	0.0178761
UPP1	1.1162	0.0178691
COQ10B	0.639816	0.0179234
PDYN	6.14318	0.01806
YWHAQ	0.309311	0.0180455
NFKBIA	0.303671	0.0180983
CHMP4A	0.360712	0.0181432
SLC35F2	1.02129	0.018177
STOML3	5.04646	0.0182014
[truncated: 1 more rows]

## Sheet: Keratinocyte-like
	logfold	pvalue
CALML5	7.90971	3.77818e-272
SLPI	6.49294	3.33789e-234
PERP	3.95477	1.69061e-216
KRT6A	6.81793	5.84448e-207
S100A9	7.38036	1.80344e-204
SFN	4.23993	9.70466e-201
PI3	8.12173	1.77262e-194
SPINK5	8.69872	3.47573e-191
PPDPF	2.34948	1.77087e-186
GSN	3.00531	3.04812e-171
S100A11	2.24316	9.99926e-169
TACSTD2	5.67826	1.1991e-160
ADIRF	3.56481	2.18944e-156
CD24	4.68332	9.2467e-149
CD9	2.93365	1.73047e-150
CLDN4	4.29107	1.34381e-147
HSPB1	1.61225	1.3406e-153
SNCG	4.15349	2.64091e-146
CSTA	4.2285	2.82182e-146
CSTB	2.23428	1.53946e-145
LGALS3	2.44315	8.02944e-145
FXYD3	4.25667	2.07431e-139
LYPD3	6.27939	1.57748e-138
SH3BGRL3	2.31135	2.71302e-140
KRT10	3.81941	2.5985e-136
TMSB4X	1.73899	2.17391e-142
IFI27	1.92242	8.75447e-143
LYPD2	8.46337	1.85535e-133
KRT23	8.45912	2.85957e-133
ELF3	4.16024	1.9496e-132
C19orf33	4.03241	3.29108e-131
SMIM22	4.48892	5.85962e-127
HLA-B	1.77742	8.06696e-131
CLIC3	3.32046	1.07269e-125
NDRG2	3.72557	8.33981e-122
KRT1	7.89517	1.39677e-118
MUC15	4.58763	5.30273e-117
GLTP	3.36224	1.63738e-113
MAP1LC3A	2.59726	4.42793e-113
MAL2	5.21717	6.83772e-110
CYP4B1	7.0369	1.93988e-108
HOPX	4.75795	2.18996e-108
SERPINB3	9.07665	3.78114e-108
RAB25	2.7988	3.37476e-109
CTSD	2.74474	6.74632e-109
CST6	7.90504	5.09102e-106
DBI	2.19694	2.22229e-107
DEFB1	6.77244	9.02313e-105
B2M	1.11402	2.76953e-104
VAMP8	1.94719	1.66957e-99
S100A8	5.77876	1.38385e-97
CNFN	6.32573	6.47497e-97
TSPO	2.31425	2.3907e-97
DMKN	3.07367	1.35646e-95
EMP2	2.34901	4.04132e-96
KRT16	6.33356	7.25577e-95
RHOV	4.4861	7.78124e-94
A2ML1	8.68736	2.56526e-93
RAB11FIP1	4.01999	1.98162e-93
LCN2	7.96877	6.32298e-93
PLAC8	5.13329	1.84319e-92
PVRL4	7.24462	1.25523e-91
SPRR1B	8.40852	1.72393e-91
S100A16	1.84961	1.10565e-92
PDZK1IP1	6.19107	1.22417e-89
JUP	2.44999	6.32021e-90
RAB11A	1.89887	3.38476e-90
ANXA1	2.55985	1.23576e-88
CD59	1.79817	8.45154e-89
MYH14	4.67707	2.87073e-87
HLA-C	1.41462	3.39989e-89
S100P	7.32423	2.18719e-86
AQP3	2.95373	1.15808e-85
CCDC64B	4.96817	1.1307e-84
NCCRP1	8.22125	1.6362e-84
SERPINB13	8.83214	7.14289e-84
IVL	8.69395	1.34059e-83
ASPG	8.03479	5.54049e-83
PYDC1	7.47076	6.3915e-82
PLA2G2F	8.27283	2.69149e-81
AC006262.5	9.13717	2.03266e-80
SERPINB7	6.74886	2.55347e-79
TMEM40	5.77723	4.59276e-77
KRTDAP	7.15869	7.89691e-77
CARHSP1	2.0335	9.01261e-77
SSFA2	3.2216	3.47319e-76
KRT7	3.82459	1.41868e-75
SBSN	7.81375	2.57461e-75
IL1RN	7.67757	2.87118e-75
CLDN7	3.51146	1.82097e-75
SERPINB4	8.36044	8.04015e-75
PSORS1C2	8.17911	1.38724e-74
CYSRT1	7.73801	1.80542e-74
LY6G6C	8.25266	1.04198e-73
HIST1H1C	2.60241	4.31879e-74
LY6D	6.72747	4.58396e-73
ATP6V1G1	1.33386	3.37641e-74
FAM3D	7.29018	5.86304e-71
ATOX1	1.27442	1.90021e-71
TMEM123	2.02903	3.83705e-70
EPHX3	5.13948	4.24636e-69
GRHL1	6.43627	2.2989e-68
RAB10	1.90983	2.59705e-68
AHNAK	1.80402	1.09049e-67
SDC1	3.23183	4.27428e-67
C2orf54	6.94417	1.05322e-66
SDC4	3.67633	9.29837e-67
ALDH3B2	8.00367	2.73701e-66
ASAH1	2.33446	1.40741e-66
PYCARD	1.78892	2.4612e-66
CLDN3	3.07899	1.05772e-65
CDKN2B	5.04465	2.02012e-65
TM4SF1	2.43314	9.69782e-66
SMIM5	4.85662	2.25324e-65
GGCT	2.60067	6.22051e-65
TMBIM1	2.63308	6.25301e-65
MALL	4.01824	2.47789e-64
SCEL	9.18219	4.37287e-64
C9orf16	1.50217	1.18023e-64
KRT18	2.0753	4.27716e-64
CDKN2A	5.37968	7.54286e-63
SMAGP	3.07432	6.88236e-63
CXCL17	7.89071	2.27848e-62
DHCR24	4.22602	1.91437e-62
SF3B3	2.63854	1.21611e-62
SLC9A3R1	3.43819	2.39699e-62
SPINT1	2.34195	4.27208e-62
S100A4	3.01655	3.62301e-61
LYNX1	6.82993	4.24004e-60
TMED3	1.99385	1.73896e-60
MUC16	6.29785	5.84459e-59
DLX5	4.61709	5.20728e-59
CHI3L2	4.37594	2.66651e-58
TRIM29	2.39984	3.42889e-58
GDPD3	6.15064	7.74399e-58
CFLAR	1.79765	2.73707e-58
CAST	1.55106	1.67531e-57
H2AFJ	1.49834	2.06945e-57
KLF4	2.03778	1.16725e-56
PPL	3.22458	3.70548e-56
SGK1	1.81829	3.0302e-56
FAM84A	3.00906	1.1169e-55
FAM129B	3.89824	4.98115e-55
UNC5B-AS1	4.13083	5.19711e-55
MYL12A	1.07943	7.9328e-56
S100A6	1.64787	2.5398e-55
RAB9A	2.55317	2.40398e-54
TMEM54	2.80241	7.901e-54
RER1	1.66513	1.3642e-53
ACTN4	1.56555	3.78149e-53
SRD5A3	3.02498	1.23439e-52
ARF6	1.61109	1.20641e-52
TRIM16	2.22281	3.27534e-52
HBB	2.43761	5.04783e-52
TMEM79	4.18756	9.41693e-52
TMEM45A	4.96239	7.33039e-51
SLC16A9	6.32235	1.89053e-50
TMEM45B	6.59673	2.99379e-50
NEAT1	1.43	1.4705e-50
CHP1	2.38027	3.04251e-50
KRT13	2.87313	7.01648e-50
CEBPB	1.77594	4.22416e-50
CPM	3.87965	1.07168e-49
PSCA	6.70553	1.40826e-49
SERPINB2	7.75261	1.75696e-49
CD55	3.43727	1.53653e-49
CLTB	1.2092	6.17172e-50
BNIPL	6.90905	6.1616e-49
APOBEC3A	6.46684	7.17605e-49
TALDO1	1.39416	2.92298e-49
HEBP2	1.4204	4.22619e-49
CDKN1A	1.61091	5.08859e-49
BHLHE40	2.60833	1.09802e-48
SCPEP1	3.06798	1.43138e-48
PET100	1.15386	9.30298e-49
C6orf15	7.27773	7.3538e-48
SULT2B1	6.76706	2.08981e-47
GPX3	2.81167	1.47869e-47
LSP1	2.78469	2.02067e-47
IL2RG	3.58917	4.59815e-47
KRT80	6.8761	9.10933e-47
EHF	4.94375	1.19594e-46
PDCD4	1.43542	4.90263e-47
CALM1	1.05236	3.31129e-47
ERBB3	3.10075	1.66273e-46
HIST1H2AC	1.89556	1.79088e-46
TNFSF10	1.6004	1.81237e-46
SDR16C5	7.48	4.76768e-46
PRR13	1.44628	2.05754e-46
EVPL	7.32532	8.6815e-46
TUBA4A	2.98308	9.04087e-46
CRB3	4.25984	1.22101e-45
CHMP4B	1.3797	5.82656e-46
UPK1B	4.87213	1.97802e-45
DUSP1	1.30223	9.49367e-46
TRIM2	2.83113	4.45582e-45
EPS8L1	5.07609	7.93389e-45
DAZAP2	1.48829	3.36372e-45
MGST2	1.40308	3.67062e-45
EZR	1.50571	5.97714e-45
PRSS22	5.84679	1.55796e-44
GNA15	5.10393	1.56438e-44
CDH1	1.85663	9.49433e-45
HLA-A	1.03799	6.67739e-45
COX17	1.13998	5.26311e-45
CLDN1	3.24989	1.91877e-44
CTSA	2.18799	1.69069e-44
TM7SF2	2.35401	2.18321e-44
POLR2J3	1.35912	1.60994e-44
CMTM6	1.64447	2.15922e-44
SLC44A1	2.32627	3.62109e-44
TSPAN1	4.25458	6.61803e-44
CTD-2015H6.3	4.11656	1.17694e-43
TMEM154	3.67702	1.85195e-43
DAPP1	4.45585	1.99371e-43
ANXA9	8.00065	2.52224e-43
CRIP1	1.93801	3.10491e-43
OSTF1	2.1477	5.56892e-43
LYPLA1	1.73374	5.17515e-43
PLXNB2	2.51872	7.87043e-43
DYNLT3	2.16599	8.55564e-43
SDCBP2	4.44561	1.24442e-42
CD44	3.1754	1.54619e-42
METRNL	3.63577	1.95111e-42
GGT6	4.71492	2.1541e-42
KLF5	1.57084	1.3922e-42
BSPRY	4.02008	3.40438e-42
LAD1	2.59809	4.61941e-42
NDRG1	2.02551	8.6396e-42
WIPI1	2.93084	1.04028e-41
GABRP	6.03991	1.37729e-41
SOX2	3.33791	1.20146e-41
CXCL16	2.8192	1.41684e-41
SAA2	2.88227	1.73204e-41
CEACAM6	8.12329	2.16137e-41
KLHDC7B	3.01391	2.50964e-41
PDLIM4	1.53969	2.24986e-41
UCP2	3.0125	3.83551e-41
DYNLT1	1.09767	1.83113e-41
LIPH	7.72962	5.32459e-41
RHBDL2	3.69389	5.01914e-41
HMGA1	1.62538	4.09672e-41
RPS27L	1.05635	5.33286e-41
NOP10	1.01142	4.60779e-41
CASP4	1.82575	9.48563e-41
TMPRSS4	5.35049	1.9348e-40
TAGLN2	1.03249	6.83125e-41
PPP1CB	1.21567	2.43919e-40
XBP1	1.4057	4.08802e-40
PTBP3	2.30319	7.43271e-40
ANKRD35	3.62633	1.02346e-39
DYNLL1	0.837575	4.34309e-40
IDH2	1.70139	7.54857e-40
ERBB2	2.69046	2.58353e-39
TMEM159	2.48139	2.56079e-39
PHLDA2	3.5466	4.56031e-39
PLBD1	3.47953	4.64955e-39
FEZF2	4.86555	6.31416e-39
RGS10	2.59494	7.68908e-39
EPS8L2	2.8751	8.45351e-39
ITGB8	3.89452	1.03743e-38
GID8	1.58242	6.70641e-39
FUT2	4.83567	1.51994e-38
TNFAIP2	1.72714	1.20504e-38
MGLL	2.21835	2.7047e-38
PGLYRP4	5.00817	3.98779e-38
RP11-485M7.3	8.35634	4.20356e-38
LINC01133	5.04002	4.76965e-38
CAPG	1.91835	6.65555e-38
EPHA2	3.93839	9.46026e-38
NCK1	1.5778	7.81975e-38
ABCA13	6.57265	1.34216e-37
APOL4	2.86269	1.22311e-37
ELF5	8.19814	1.55419e-37
SERINC5	2.38856	1.31476e-37
SSR4	0.90222	6.8653e-38
GAN	2.68209	5.11344e-37
HLA-DRA	1.03302	2.34116e-37
LRP10	1.59904	8.56233e-37
TNIP1	1.62368	1.26438e-36
PVRL2	1.71764	1.80157e-36
REEP3	1.89777	2.07125e-36
RP1-122P22.4	7.08117	3.08675e-36
ETHE1	1.81882	2.33615e-36
C15orf48	6.8456	3.59956e-36
NAPRT	2.12362	2.77712e-36
COMT	1.39004	3.05172e-36
C4orf3	0.867734	2.67945e-36
WFDC2	1.68887	5.89968e-36
COMTD1	2.20851	1.2127e-35
RNASE1	2.09199	1.27213e-35
RAB27B	4.40021	1.72027e-35
MAL	4.06242	1.80418e-35
MIEN1	1.36494	1.15324e-35
SPRR3	7.40328	2.51536e-35
C6orf132	3.45081	2.70743e-35
ANXA4	1.46122	2.12882e-35
ZNF750	2.6321	2.85824e-35
ADIPOR1	1.73388	2.50517e-35
CLCA2	8.6494	4.10948e-35
SCNN1A	2.82533	3.72698e-35
FAM3B	2.65422	4.01891e-35
CXCL1	3.48613	4.50248e-35
CTSC	1.90269	3.60562e-35
TMEM59	1.01765	3.30021e-35
GIPC1	1.52386	5.42681e-35
SERP1	0.949811	4.19736e-35
EIF5A	1.00845	4.41656e-35
FBP1	6.29765	1.09015e-34
TXN	0.871594	5.64794e-35
LGALS7B	3.62157	1.49203e-34
CAMK2N1	2.90679	1.62872e-34
CDC42SE1	1.61257	1.20758e-34
SPTSSB	5.76933	2.71915e-34
S100A7	6.12841	2.82418e-34
ACSL1	3.74614	2.68183e-34
CD82	1.67891	2.90175e-34
CTSS	2.46603	3.73258e-34
SFT2D2	1.86668	3.57737e-34
PRSS27	5.23651	5.40636e-34
TGM1	3.56033	7.41323e-34
SCP2	1.15881	4.45053e-34
HIGD1A	1.44779	5.85447e-34
PGM2	2.56657	7.87881e-34
PROM2	4.89257	9.72634e-34
LOR	6.35586	1.35596e-33
ZFAND6	1.2999	9.90357e-34
CD36	1.87731	1.41407e-33
CAPNS2	7.44884	2.13475e-33
GPR157	4.12554	2.46584e-33
CTSB	1.77546	2.29686e-33
S100A10	1.10187	2.20424e-33
SMPDL3A	2.2825	3.30774e-33
TTC9	4.48496	4.26179e-33
PKP1	1.85426	3.29245e-33
HLA-DRB1	1.00359	2.69769e-33
NEBL	2.25944	4.37244e-33
MYD88	2.44518	4.89089e-33
MXD1	3.00742	6.18275e-33
LLGL2	3.14293	6.29143e-33
CNOT11	2.33899	7.13219e-33
SH3BGRL2	2.80917	9.28323e-33
ARPC3	0.841821	5.39032e-33
GCNT3	4.62471	1.13596e-32
DUSP10	2.63909	1.01796e-32
SAT1	1.04197	7.84577e-33
MYL12B	0.761239	7.51935e-33
CHMP5	1.04287	8.74979e-33
CERS3	6.99887	1.65215e-32
RBM47	2.41501	1.44224e-32
TRADD	1.88379	1.72956e-32
SLC16A3	3.38525	2.3975e-32
TMEM30A	1.66018	2.01477e-32
RAET1L	6.313	2.96317e-32
AKR1B10	3.71442	2.96991e-32
CAP1	1.15333	2.56146e-32
PIM1	3.03585	4.02882e-32
LGALS7	4.73475	4.87155e-32
CKB	1.74254	3.69581e-32
MFSD4	5.17811	6.10556e-32
NAGK	1.20427	4.58275e-32
MDM2	2.12368	7.16147e-32
ABO	5.05622	8.67432e-32
STAP2	1.57976	8.59606e-32
GRHL3	5.96639	1.33717e-31
GJB3	4.97066	1.32795e-31
ADGRG1	2.54474	1.57974e-31
TSPAN14	1.92409	1.72111e-31
KRT78	6.93085	2.34276e-31
PDLIM5	1.91171	2.26577e-31
F3	2.86339	3.93251e-31
GRN	1.07444	3.24128e-31
MTRNR2L12	2.26207	4.58524e-31
BRK1	0.735196	3.11511e-31
BCAS1	4.52311	6.19081e-31
IGF2BP3	3.41896	7.42221e-31
DHRS1	1.58869	6.62452e-31
AREG	3.77576	1.53425e-30
RP11-492E3.2	4.5318	1.7648e-30
AVPI1	2.91771	1.70214e-30
IQGAP1	1.36324	1.44101e-30
ZDHHC13	2.6214	2.52178e-30
ATP1B1	1.27973	2.33356e-30
MUC4	6.4613	3.85165e-30
SYPL1	1.1264	2.64753e-30
ATF5	2.19469	4.14661e-30
IDS	1.8289	4.36204e-30
SLITRK4	3.12815	5.31402e-30
LMO7	1.63447	4.8985e-30
SPRR2D	6.95008	7.10179e-30
TMOD3	1.30845	4.87789e-30
KCNK6	3.32702	6.71556e-30
PPP1R13L	2.59738	6.67548e-30
CMPK1	1.5147	5.99883e-30
TMEM9B	1.26293	5.41028e-30
KRTCAP2	1.0998	5.98728e-30
PABPC1	0.673584	8.58506e-30
MYO5B	3.04944	1.47626e-29
RHCG	6.3738	1.75006e-29
CPEB4	2.19826	1.53609e-29
SERPINB1	1.97222	1.74804e-29
OVOL1	5.4034	2.0453e-29
CFD	1.98681	1.72593e-29
TOB1	1.62086	1.64506e-29
GM2A	2.70594	1.92329e-29
PKP3	1.58535	1.737e-29
LITAF	1.08782	1.56312e-29
TMEM184A	3.61188	2.70445e-29
HIST1H2BD	2.11006	2.56287e-29
POF1B	7.82476	3.17965e-29
ELL2	2.62031	3.22949e-29
MSMO1	1.72877	3.22366e-29
GDA	5.17914	4.18359e-29
RNF145	1.18153	2.93469e-29
PTK6	5.28355	5.3424e-29
FUT3	7.10236	5.53324e-29
PPM1K	1.9441	4.51115e-29
SLC44A2	1.63782	4.45766e-29
AP1M2	2.08693	5.08254e-29
ATP6V0E1	0.744495	3.81574e-29
RAB5B	1.62146	5.24259e-29
NBEAL2	4.13049	7.0349e-29
PPIC	1.36328	5.55611e-29
SMIM14	1.29268	6.20736e-29
FOSL2	1.79397	7.56662e-29
HLA-E	0.812186	5.08981e-29
ANKRD22	1.44823	9.97358e-29
APOD	1.61798	2.03292e-28
CTNND1	1.29692	1.96807e-28
TPM1	1.08254	1.71935e-28
BARX2	5.46123	2.88448e-28
RAB3IP	2.49911	2.85709e-28
CSF2RA	3.52868	3.36746e-28
ATP6V0B	0.919428	2.6392e-28
SH3GL1	1.7579	3.99732e-28
PIM3	1.39123	3.74163e-28
TMEM125	4.21878	6.62232e-28
CEACAM5	9.25713	7.58291e-28
CSF2RB	3.87049	7.36004e-28
KLK10	5.08545	8.42353e-28
TSPAN17	2.40238	7.88653e-28
KCNK1	3.22148	8.48943e-28
TGFA	6.44814	1.11209e-27
F11R	2.05427	1.19986e-27
ABHD11	2.15239	1.2479e-27
SCGB2A1	4.01101	1.54588e-27
DUOX1	2.83247	1.49224e-27
MYO6	1.32915	1.17072e-27
ZNF117	3.47024	1.98076e-27
SYNE2	1.1873	1.5522e-27
ADAM23	3.21167	2.08045e-27
TMEM219	0.949977	1.55031e-27
CASZ1	2.93428	2.466e-27
MACC1	5.77524	2.83241e-27
ST14	1.80774	2.63993e-27
BIRC3	1.66676	2.72318e-27
RAPGEFL1	4.54389	3.30299e-27
SLK	1.84039	2.86051e-27
SLC31A2	2.16376	3.47489e-27
LMTK3	6.29726	4.07335e-27
TMEM165	1.12702	3.03384e-27
CHMP3	1.01282	3.35043e-27
KRT2	4.78126	5.63326e-27
RAB3D	3.13023	6.23396e-27
QSOX1	2.5383	6.56643e-27
SMAP2	2.17929	7.81483e-27
GCHFR	1.50907	7.92733e-27
SLC5A6	2.94785	1.08787e-26
KLK11	2.00903	1.20001e-26
TSPAN15	2.18217	1.2804e-26
SOX9	3.3971	1.66152e-26
CDH26	3.69039	1.75215e-26
SCAMP2	1.44525	1.56134e-26
FLG	7.60145	2.22747e-26
RAB7A	0.90398	1.49178e-26
KCTD11	3.03616	2.20836e-26
CHIT1	4.6559	2.56033e-26
CCNDBP1	1.63522	2.5982e-26
SLC39A2	5.18215	3.34233e-26
ELOVL1	1.89662	2.81326e-26
IRX3	2.77951	3.18978e-26
RP11-350J20.12	9.36062	4.11675e-26
DAAM1	1.35972	3.76269e-26
C1orf106	3.27872	5.12681e-26
SLC31A1	2.39372	5.16648e-26
C1orf116	6.65535	7.05715e-26
PRSS3	7.18794	7.41949e-26
RASSF7	2.40627	6.91514e-26
CXCL6	3.14088	7.52682e-26
CRIP2	0.983015	5.45078e-26
CALML3	0.929866	5.49064e-26
RDH12	6.71521	8.41101e-26
B3GNT3	6.45683	8.4982e-26
ATP6AP1	1.29202	6.73835e-26
HTATIP2	2.42827	8.44567e-26
TRIM22	1.85738	8.21814e-26
EPHA4	1.94821	8.87327e-26
PON3	2.67158	1.10272e-25
ALOX12B	7.43144	1.32028e-25
GABARAP	1.40941	1.14256e-25
MTRNR2L8	2.32058	1.31368e-25
RPTN	7.97211	1.51383e-25
ITGAM	4.42467	1.59303e-25
GCLM	1.96666	1.49883e-25
SQRDL	2.34523	1.68424e-25
MIR4435-2HG	2.53801	1.87625e-25
ACOX1	1.92085	2.19493e-25
SLC35F6	3.03937	2.54769e-25
SLC44A4	4.28264	3.03828e-25
AC090498.1	0.847641	2.49137e-25
TMEM50A	0.892733	2.55938e-25
B4GALT5	1.94648	3.74316e-25
ACKR2	6.95646	5.21061e-25
IL20RB	6.22111	6.14456e-25
DTX2	2.49833	5.62988e-25
CCDC69	3.16021	6.11834e-25
WDR45B	1.15682	4.91894e-25
CFL1	0.542636	3.89828e-25
ARPC5L	1.05602	7.17854e-25
ARHGAP32	2.48638	9.68972e-25
AHNAK2	3.34856	1.08647e-24
SLC9A2	5.12342	1.17919e-24
DSP	0.932724	9.92261e-25
PCDH1	2.9161	1.80675e-24
ERO1A	2.46773	1.83948e-24
TMBIM6	0.720431	1.49729e-24
AP1G2	2.05914	2.12349e-24
KIF1C	1.84524	2.20989e-24
GPR85	3.49044	2.76346e-24
TNFRSF12A	1.67121	2.41916e-24
DENND2D	2.34531	2.757e-24
PVRL1	1.91349	2.84434e-24
STX19	6.62944	3.81496e-24
EPPK1	4.64006	3.95897e-24
SRGN	1.95477	3.67952e-24
SERPINB8	3.98442	4.75774e-24
RHOD	1.77901	5.15406e-24
DENND2C	2.65102	5.66897e-24
TUBA1C	1.26849	5.94563e-24
DGAT2	2.52049	8.74653e-24
PCP4L1	4.0633	9.58178e-24
ADD3	1.11569	8.26613e-24
DSC2	1.16069	9.2553e-24
XG	7.13196	1.17479e-23
SPRR1A	6.368	1.21267e-23
ERMP1	3.29975	1.16868e-23
ZFP36	0.940727	1.09835e-23
BCL2L1	1.61093	1.31956e-23
LAMP1	0.866331	1.15572e-23
FAM83A	6.98791	1.7365e-23
EIF6	0.896868	1.45203e-23
CAPN1	1.16024	1.57249e-23
CLIC1	0.712298	1.38346e-23
RP11-295G20.2	2.41501	1.98457e-23
RNF149	1.45906	1.89093e-23
SERPINB12	8.8834	2.39709e-23
GPR87	2.09804	2.25472e-23
ORMDL2	1.33291	2.09459e-23
NFATC3	1.2187	2.13012e-23
TAX1BP1	0.810742	2.18303e-23
DUOXA1	4.78412	3.71918e-23
SLC25A23	2.25784	3.41972e-23
ABCD3	2.02933	3.57595e-23
TOM1L2	1.95024	3.7235e-23
SPAG16	1.40227	3.58767e-23
MPZL3	3.57218	4.37094e-23
STK17A	1.92406	4.01633e-23
TRIM38	1.63956	3.95416e-23
RNF11	1.35929	3.90482e-23
RCC2	1.75132	4.21189e-23
GATA3	4.1685	4.82182e-23
UBL3	1.41924	4.52565e-23
RUNX2	4.15417	5.64655e-23
AGR2	3.76943	6.71381e-23
FAM114A1	1.52796	7.14596e-23
SNHG25	1.32227	7.47006e-23
HES4	1.73796	7.83001e-23
YPEL3	1.07847	7.20785e-23
ATP6AP2	0.947941	7.0008e-23
TMED2	0.806447	6.79816e-23
ANXA11	1.12884	7.67837e-23
EML3	2.11906	9.09908e-23
DDA1	1.43769	8.34464e-23
CHMP1B	1.061	8.47189e-23
NOTCH2	1.53661	9.41925e-23
SLFN5	1.66433	1.12301e-22
GSTK1	0.8824	1.06271e-22
ADGRF4	7.14097	1.51083e-22
MX2	1.71147	1.72776e-22
TMED10	0.89221	1.55767e-22
TPD52	1.23773	1.83755e-22
MUC1	3.80127	2.23439e-22
ABHD2	1.87551	2.03544e-22
LDLR	2.02641	2.10754e-22
SORT1	2.23456	2.12085e-22
ADAM10	1.51405	2.08818e-22
POLR2K	0.880456	1.83131e-22
STK24	1.40945	2.08691e-22
ZCCHC6	1.98554	2.40274e-22
FGFR3	3.39758	2.8837e-22
TFAP2A	3.72682	3.08003e-22
VPS4B	1.05772	2.8147e-22
CYP2J2	5.35708	3.88807e-22
LINC00152	2.23442	3.68385e-22
LAMTOR2	0.843857	3.06374e-22
ARNTL2	2.07611	4.26267e-22
POU2F3	4.27984	5.12802e-22
PIGR	8.77484	5.58188e-22
HIST2H2BE	1.82697	4.88417e-22
RABGAP1L	1.77122	5.04392e-22
UPK2	6.01717	6.2934e-22
CITED4	2.49873	6.26795e-22
IFI6	0.841209	5.283e-22
SGPP2	2.39007	6.57107e-22
CHMP2A	0.733601	5.75899e-22
VILL	3.0219	7.72055e-22
MMP24-AS1	1.15486	6.96501e-22
CLIC2	2.80533	8.30653e-22
FDFT1	1.42104	9.10614e-22
MGAT3	3.40468	1.0978e-21
CASP3	1.70177	1.09818e-21
SERPINB5	2.01902	1.19736e-21
LRRC8A	2.06496	1.19011e-21
MID1IP1	2.16445	1.23651e-21
YPEL5	0.994165	1.30071e-21
PEA15	1.52503	1.49959e-21
C20orf24	1.10571	1.51072e-21
LINC01405	5.60873	1.85768e-21
SLC11A2	2.59483	1.82863e-21
RECQL5	2.53021	1.82796e-21
BLNK	2.27122	1.88751e-21
PTPN13	1.60473	1.88289e-21
C15orf52	5.25984	2.21961e-21
ABHD17C	2.52033	2.4905e-21
GUK1	0.603441	2.54838e-21
DSTN	0.646892	2.90039e-21
GBP3	1.90877	3.64863e-21
SH3GLB2	1.44633	3.56259e-21
CGN	5.60913	4.28364e-21
PLEKHG6	4.24775	4.31147e-21
KDM7A	2.40326	4.12905e-21
POLD4	2.2937	4.17118e-21
ZBTB7B	3.33229	4.39323e-21
CCL27	3.99576	5.06632e-21
CBLC	3.77558	5.20977e-21
ZBTB7A	1.4058	4.806e-21
ACTR2	1.00657	4.51939e-21
TMPRSS13	5.14897	5.86788e-21
CAPS	2.83383	6.14927e-21
STOM	1.12577	5.49592e-21
DHX32	2.10729	5.99495e-21
TNNT3	1.63287	5.39429e-21
C7orf73	0.836718	5.38556e-21
ZNF185	3.8848	7.84295e-21
IGFL1	6.44188	8.39064e-21
B3GALT4	2.75534	9.18466e-21
MAX	1.15028	8.06657e-21
ACADVL	0.809331	7.97989e-21
COL9A2	3.7411	1.12116e-20
NDUFB3	0.847833	9.62513e-21
ABI1	1.36178	1.07789e-20
CYBA	0.915375	1.17409e-20
EFCAB14	1.22238	1.24331e-20
CERS4	1.71755	1.38535e-20
ARHGEF10L	3.43502	1.56681e-20
PLEKHN1	6.01715	1.87491e-20
ESRP1	2.06117	1.76746e-20
REXO2	0.916739	1.62165e-20
UQCR11	0.523474	1.53571e-20
SREBF2	2.0817	2.05428e-20
KRT19	0.850684	2.0499e-20
P4HB	0.793295	1.92036e-20
KRT4	6.91508	2.66208e-20
SLC9A3R2	1.10539	2.36295e-20
LTF	3.09194	2.86518e-20
C10orf54	1.61664	2.87381e-20
AK1	1.36439	2.86752e-20
ABHD12	1.60359	3.08244e-20
GSKIP	1.95914	3.41577e-20
RP11-532F12.5	1.28264	3.26104e-20
CRABP2	1.17258	3.3764e-20
FAM25A	7.7333	3.87355e-20
SP6	3.09323	3.83091e-20
C5orf46	8.14837	4.71719e-20
OCLN	2.83843	4.52351e-20
GPX1	0.692125	3.98468e-20
PCSK7	1.21341	4.79429e-20
WWC1	3.16146	5.65545e-20
KIAA1522	1.73323	5.54339e-20
MFSD6	2.96949	6.35663e-20
SH3GLB1	0.900982	5.37321e-20
PSENEN	1.0202	6.02454e-20
TMEM33	1.42823	6.42044e-20
GNG5	0.657743	5.85436e-20
SVIP	1.00483	6.85001e-20
PDCD6IP	1.22285	7.10181e-20
TBC1D17	1.52742	7.46501e-20
CIB1	1.00607	7.24651e-20
ATP6V1D	1.07031	7.32488e-20
FAM63B	1.31644	7.98845e-20
KRT33B	2.67597	9.41358e-20
RAB1A	0.819242	8.23838e-20
GJB2	1.84475	1.01692e-19
SH2D4A	1.80829	1.15406e-19
GPX2	3.35996	1.62429e-19
TSPAN5	2.11539	1.59328e-19
CRNDE	3.11269	1.75834e-19
CYB5A	1.0172	1.75902e-19
CLTC	1.07078	1.81643e-19
CDS1	1.78813	1.94596e-19
CD70	3.5754	2.13274e-19
GPRC5A	4.66868	2.18653e-19
BAG1	0.933312	1.91808e-19
CARD9	5.91721	2.90616e-19
CLCN3	1.41858	2.65256e-19
TC2N	2.39863	2.90957e-19
PTPRU	3.46299	3.05956e-19
IL18	4.48087	3.33065e-19
POR	1.12583	3.21923e-19
PRDM1	3.4428	3.87756e-19
CLIP4	2.34923	4.02468e-19
HDAC5	1.80326	4.17702e-19
STK38	2.00736	4.46906e-19
AP1B1	1.79968	4.98736e-19
SERINC3	1.06902	4.75968e-19
HMGCR	2.12271	5.2125e-19
ANKRD65	1.35731	4.97701e-19
MSRB1	1.6347	5.18526e-19
AIM1L	4.05588	6.01079e-19
SAR1B	1.34886	6.05393e-19
EIF3J	0.762941	5.57034e-19
KRT6B	5.57479	7.08329e-19
ULK3	1.97684	6.75975e-19
EREG	6.9364	7.72191e-19
ANKRD13A	2.1547	7.29614e-19
C10orf99	7.09574	7.94656e-19
FAM102A	2.04246	7.42543e-19
CCL20	5.50664	8.75178e-19
PON2	1.04358	8.00785e-19
ENSA	0.72672	7.85991e-19
ARF1	0.681784	8.06448e-19
DSG1	7.07672	1.01552e-18
HES2	5.00384	1.01052e-18
FAM83H	2.65407	1.01756e-18
A4GALT	1.94926	1.0191e-18
TM9SF2	1.0292	9.78498e-19
DSC3	1.61228	1.18996e-18
CDC42	0.555415	1.09282e-18
EPAS1	1.32618	1.43973e-18
EXPH5	1.98074	1.53282e-18
FLNB	1.05784	1.45591e-18
ATP5EP2	1.77096	1.57914e-18
MX1	1.0557	1.55402e-18
DYNLRB1	0.652767	1.52959e-18
LYPD6B	4.56302	1.90737e-18
ATP6V1B2	1.28773	1.87744e-18
VPS37B	1.7256	1.99486e-18
TSTA3	1.13117	1.90623e-18
CASP14	7.19437	2.27684e-18
MROH6	4.22896	2.31043e-18
TOLLIP	1.30198	2.08214e-18
RNF144B	2.12087	2.35016e-18
GK5	2.28376	2.43899e-18
TUFT1	3.27842	2.6556e-18
CHST12	1.28223	2.44728e-18
MED8	1.32271	2.55561e-18
FAM135A	2.11465	2.93595e-18
RAD23B	0.954636	2.84385e-18
MBOAT2	2.39627	3.65819e-18
LMO4	0.851314	3.55252e-18
S100A2	1.50312	4.10656e-18
ZNF385A	1.64348	4.21798e-18
RAP1A	1.18781	4.08975e-18
ZDHHC12	1.14529	4.32133e-18
CLINT1	0.954391	4.89882e-18
DERA	1.67829	5.35387e-18
SDR9C7	8.98882	6.20956e-18
C15orf62	7.50817	6.41028e-18
CPEB2	2.36046	6.1797e-18
MYOF	1.53328	6.05945e-18
DOCK9	1.72601	6.3079e-18
KRT9	5.21177	6.84241e-18
SLC39A11	2.90366	6.95345e-18
GPX4	0.556053	6.07762e-18
SREBF1	1.70246	7.14871e-18
CTD-2396E7.11	5.27968	8.5503e-18
H1F0	1.08422	7.56754e-18
ARRDC1	1.61598	8.121e-18
CYP4F22	8.54366	8.86613e-18
GDF15	5.00142	9.45543e-18
LRCH4	1.89742	9.08059e-18
TPRG1	3.27285	1.01948e-17
CYB561	1.99783	1.04045e-17
MFSD5	1.98794	1.06278e-17
ECE1	1.32361	1.11607e-17
IKZF2	2.2593	1.20831e-17
IL36RN	8.2853	1.29747e-17
ARL8B	1.32837	1.21642e-17
TMC6	1.7269	1.34983e-17
DAPL1	2.27386	1.56007e-17
MMRN2	1.78947	1.6333e-17
C17orf58	2.18756	1.72018e-17
IER5	1.13861	1.60713e-17
SAMD9	2.18002	1.74953e-17
HM13	0.911988	1.58742e-17
POP7	1.03444	1.63645e-17
OAS2	1.93784	1.80222e-17
SLC25A37	1.21797	2.01114e-17
ANXA3	1.55094	2.08266e-17
LGALSL	2.13938	2.23344e-17
ZDHHC3	1.34043	2.13366e-17
CTD-3252C9.4	1.35408	2.1636e-17
NIPAL1	3.78399	2.54671e-17
PSMA6	1.56399	2.38221e-17
TLCD1	2.10151	2.55828e-17
SCD	2.35787	2.62772e-17
TOM1	1.64766	2.7331e-17
ZNF524	1.48818	3.19736e-17
IVNS1ABP	1.36783	3.44e-17
BATF	3.89261	3.77534e-17
ABRACL	1.04612	3.45907e-17
CNDP2	1.41129	3.77125e-17
RABAC1	0.625214	3.40169e-17
RPIA	1.33704	3.82141e-17
BLOC1S1	0.672146	3.75507e-17
DLGAP4	1.26201	4.04856e-17
GSDMC	3.84319	4.64711e-17
C8orf4	1.80569	4.89333e-17
EPB41L4B	3.88588	5.11069e-17
PNPLA2	1.35583	4.80671e-17
DAPK2	2.72847	5.28581e-17
ATP6V1B1	5.11314	5.60459e-17
CLEC7A	1.80456	5.88252e-17
VWA1	1.21124	5.88877e-17
UGP2	0.887179	5.80527e-17
TPM4	0.782889	5.83243e-17
ARF3	0.971352	5.9194e-17
METTL7A	1.36511	6.39804e-17
PAWR	0.987509	6.45583e-17
RNF19B	2.33786	6.99877e-17
PTS	1.22214	6.64383e-17
FAM45A	1.38717	6.99149e-17
NYNRIN	1.72674	7.50211e-17
CYP4F12	4.06734	8.46317e-17
NOL3	1.78982	8.0854e-17
SLURP1	5.85843	8.87755e-17
AP2S1	0.622818	8.15181e-17
MOB1A	1.00946	9.15705e-17
KLHL18	1.92021	9.93116e-17
SGMS2	3.39664	1.04299e-16
FAM103A1	1.00391	9.56772e-17
UPK3B	5.43329	1.08592e-16
GABARAPL2	0.605107	9.64208e-17
WBP2	1.07886	1.03447e-16
CSNK1A1	0.602483	1.00449e-16
PLSCR1	0.868387	1.09082e-16
NMU	4.16913	1.40398e-16
RALGDS	1.49243	1.30953e-16
UBTD1	1.97097	1.34571e-16
CSK	1.86541	1.48897e-16
SLC27A4	3.16204	1.59452e-16
SLC37A1	2.62449	1.59241e-16
RBM20	3.84507	1.71114e-16
CYP4F3	4.45827	1.80568e-16
RPN1	1.09447	1.67606e-16
PPP4C	0.741151	1.78152e-16
BCL2L2	2.45176	2.0174e-16
CLIP1	1.06983	1.92732e-16
TPD52L1	1.30398	2.06158e-16
BPGM	1.7036	2.41744e-16
HPSE	3.38437	2.5423e-16
ATP2B4	1.5215	2.42032e-16
OSBPL2	1.49345	2.6178e-16
ZNF83	1.27666	2.60348e-16
GPR137B	2.80876	2.82738e-16
NADSYN1	1.80955	2.86441e-16
TXNDC17	0.782821	2.68917e-16
ADAM15	1.16029	3.11681e-16
B4GALT1	1.14325	3.92891e-16
INAFM1	1.57138	4.41894e-16
SERPINA1	4.18777	4.78932e-16
KIFC3	2.35117	4.78314e-16
MYH9	0.959814	4.43405e-16
LRRFIP2	1.06189	4.54936e-16
PALMD	1.22248	4.69757e-16
MANSC1	2.06839	4.91025e-16
MIDN	0.905523	5.00371e-16
VSIG2	4.30243	5.68743e-16
NAT1	5.17852	6.28693e-16
MAPK13	1.40754	6.55931e-16
FRK	2.54199	6.84354e-16
ERV3-1	1.5409	6.79039e-16
PSAP	0.570927	6.49829e-16
ETF1	1.05611	7.60097e-16
RXRA	1.40543	7.99041e-16
ADTRP	4.17481	8.83096e-16
ST6GALNAC1	4.44225	9.13131e-16
OBFC1	1.73933	8.72966e-16
CYTH1	1.48823	8.60657e-16
ENPP4	1.97916	9.23883e-16
SQLE	1.20603	9.1027e-16
PRSS12	3.07713	1.27426e-15
SLC35A3	1.63429	1.23249e-15
DUSP5	2.1451	1.32988e-15
NCKAP1	0.984512	1.2261e-15
LYN	2.44666	1.34339e-15
NCF4	3.82188	1.38004e-15
TMEM179B	0.762926	1.21762e-15
MAFF	1.16534	1.29837e-15
STK17B	2.01429	1.35193e-15
GNAI3	0.871954	1.26165e-15
MFAP3L	4.46035	1.43368e-15
TMEM63A	1.73155	1.36077e-15
PARM1	1.33216	1.38761e-15
CHST2	2.6317	1.49361e-15
C1orf56	1.23437	1.41886e-15
PRKCI	1.15541	1.42951e-15
SPNS2	2.61043	1.58143e-15
DEFB4A	4.10512	1.62924e-15
CTHRC1	1.49409	1.61384e-15
SLC35G1	3.03206	1.98176e-15
NSF	1.80959	1.91169e-15
ATP13A4	4.51176	2.04051e-15
ICAM4	2.30676	1.9901e-15
BLOC1S2	1.01808	1.95569e-15
PTPRF	0.810822	1.9618e-15
UPK3BL	5.05687	2.24255e-15
CLPTM1	1.0353	2.05171e-15
GRB7	2.4958	2.22569e-15
WFDC5	5.56939	2.31555e-15
TCHP	1.53611	2.2528e-15
RAB2A	0.571608	2.22018e-15
CTD-2626G11.2	4.41191	2.66923e-15
LASP1	1.42453	2.5218e-15
TOR1AIP2	0.937333	2.47085e-15
VGLL1	7.25371	2.90367e-15
ZBTB7C	4.2494	3.10767e-15
PIP	7.36196	3.18068e-15
SEMA3F	2.33745	3.12877e-15
GJB4	4.62029	3.25457e-15
MLLT4	1.08737	3.08612e-15
LMBRD1	1.30984	3.23405e-15
VAT1	1.24999	3.39618e-15
ZFAND2B	1.11522	3.83012e-15
CAPZA1	0.791133	3.71133e-15
CNGA1	4.66077	4.50741e-15
KB-1562D12.1	5.96894	4.67263e-15
GGH	1.55536	4.45422e-15
KIAA1468	2.10397	4.66213e-15
ISG15	0.665838	4.34093e-15
BIN2	4.83507	5.03463e-15
SELT	0.819475	4.84949e-15
UXS1	1.15336	5.66472e-15
UNC93A	3.41141	6.20563e-15
C3orf14	1.40859	6.39044e-15
MTA1	1.34735	6.54319e-15
KRT31	1.96646	7.16413e-15
ATP5I	0.459935	6.63978e-15
TMEM147	0.733774	7.52617e-15
CXCL8	3.78237	8.59008e-15
PDE8B	4.04478	8.74439e-15
TJP3	4.19979	8.83878e-15
QPCT	2.1106	8.66472e-15
TRIM16L	2.35741	8.94104e-15
MYO1E	1.42381	8.80102e-15
HES1	0.743679	8.61076e-15
BBOX1-AS1	3.90206	9.78009e-15
TICAM1	2.67131	9.97205e-15
DNAJA4	1.72363	1.00827e-14
HLA-F	0.915636	9.74497e-15
PLIN3	0.973336	9.80319e-15
COX5A	0.550405	9.5512e-15
SHKBP1	1.33694	1.04772e-14
RARG	1.79611	1.17574e-14
MAGI1	0.993757	1.14772e-14
CREB3L2	1.53323	1.19228e-14
SBDS	0.740507	1.14255e-14
SORD	2.15681	1.25497e-14
TAF13	1.80587	1.31579e-14
CALB1	5.14828	1.41813e-14
AC004231.2	6.37797	1.45062e-14
SSH3	2.19373	1.4423e-14
CARD16	1.2528	1.41392e-14
FYB	1.90155	1.47404e-14
TMEM134	0.85467	1.41851e-14
BAIAP2	1.08698	1.46233e-14
LRP11	2.49746	1.54973e-14
MCL1	0.717307	1.46107e-14
IL34	1.13253	1.5176e-14
PSME1	0.573231	1.46855e-14
RNF19A	0.993651	1.56644e-14
YPEL2	1.39606	1.64611e-14
CD46	0.872235	1.64155e-14
PLEKHG1	1.54226	1.70733e-14
C4orf48	1.28306	1.7019e-14
MPZL2	0.896761	1.73156e-14
TP53INP2	2.87477	1.91611e-14
CTTN	0.818255	1.86524e-14
PTGR1	1.0518	2.0457e-14
WARS	1.21091	2.15311e-14
ARPC5	0.587053	2.00358e-14
VWA5A	2.25646	2.25897e-14
DMRTA2	4.21363	2.33822e-14
TMEM71	4.79066	2.43143e-14
LURAP1L	1.65997	2.75412e-14
CARD18	6.78262	2.9199e-14
NACA2	2.07047	2.94559e-14
SLC35C1	2.57876	2.98218e-14
ALDH1A3	3.60946	3.10235e-14
EIF5AL1	2.02431	3.03462e-14
ATP12A	7.10737	3.4937e-14
LAMTOR5	0.52627	3.04859e-14
SPCS3	1.01015	3.2956e-14
KLF6	0.723522	3.30127e-14
RTN3	0.782727	3.29045e-14
GAREM1	2.56004	3.60731e-14
HDHD3	1.73332	3.56737e-14
GAK	1.43906	3.53817e-14
PLA2G16	1.26311	3.52858e-14
TJP2	1.07082	3.79572e-14
MAP3K1	1.63983	3.99837e-14
KIF13B	1.4791	4.12144e-14
SLC34A2	3.21896	4.49561e-14
JHDM1D-AS1	2.7582	4.70377e-14
AADACL2	6.70678	5.25216e-14
ARL1	0.83253	4.94489e-14
VAV3	2.66838	5.33568e-14
UBALD2	1.19611	5.97146e-14
PARP14	0.821762	5.81078e-14
SETD7	1.50759	6.05945e-14
ITPKC	1.77147	6.44721e-14
COX6A1	0.438326	5.89673e-14
UGCG	1.02805	6.74061e-14
EIF4G2	0.513047	6.48474e-14
YWHAZ	0.563615	7.08182e-14
H2AFY	0.582365	7.25262e-14
NPC2	0.5436	7.86845e-14
HN1	0.825872	8.51331e-14
MAP2	1.42344	9.01719e-14
BIK	2.83547	9.84319e-14
NCK2	1.44137	9.73171e-14
CTA-293F17.1	3.14491	1.06327e-13
MICALL1	2.25716	1.04674e-13
SBNO2	1.80386	1.11499e-13
STRBP	1.17244	1.11582e-13
BIRC2	0.998165	1.12345e-13
TRAM1	0.785256	1.10776e-13
CCDC120	2.74922	1.23646e-13
ESRP2	2.21906	1.29618e-13
PPCS	0.811648	1.23425e-13
RNPEPL1	1.72707	1.29627e-13
DLX6-AS1	3.87041	1.3565e-13
AKTIP	1.57565	1.36838e-13
TVP23B	1.71212	1.48446e-13
NT5C3A	1.10073	1.45809e-13
POMC	1.48824	1.49566e-13
LPIN3	1.86947	1.57015e-13
MFSD14B	1.33025	1.60921e-13
DPP4	4.86301	1.72931e-13
INPP5D	2.39076	1.68774e-13
LY6E	0.493675	1.57413e-13
C18orf32	1.36838	1.7441e-13
PXMP4	1.70538	1.76924e-13
FAM46B	3.46466	1.83009e-13
DDAH1	2.96672	1.90938e-13
GJB5	2.13078	1.90634e-13
DPH3	1.2565	1.88866e-13
FDPS	0.670723	1.83526e-13
RND3	0.984094	1.89655e-13
STEAP3	2.83784	2.0164e-13
PIP4K2C	2.07305	2.0019e-13
APOL1	1.19291	2.03605e-13
TET2	1.15359	2.20492e-13
B3GNT2	1.60092	2.26462e-13
FAM83H-AS1	3.99832	2.43945e-13
CAB39	1.42159	2.335e-13
APOBEC3C	1.16102	2.39926e-13
CEP170B	2.69123	2.50937e-13
EMB	1.65881	2.60112e-13
GGT7	1.74553	2.62813e-13
FURIN	1.80188	2.70897e-13
ULK1	1.80668	2.759e-13
TDP2	1.28109	2.7161e-13
CTNNA1	0.743726	2.63062e-13
PLPP2	1.58976	2.78971e-13
LMNA	0.522579	2.64177e-13
BROX	1.15511	2.78799e-13
AK2	0.815499	2.77105e-13
ICA1	1.21421	2.86823e-13
SPAG1	2.32507	3.05848e-13
TIGAR	2.13387	3.04578e-13
MPHOSPH6	1.06654	2.94129e-13
VAMP5	0.749915	2.96869e-13
GFOD2	1.39589	3.11924e-13
TEAD3	2.04988	3.23817e-13
SAA4	3.25394	3.62046e-13
GNE	2.75846	3.76259e-13
HBA2	0.605729	3.44678e-13
GRAMD1C	2.64012	3.84124e-13
SGPL1	1.23855	3.69474e-13
MYZAP	2.84472	3.92314e-13
ARHGDIB	1.30165	4.07895e-13
PHLDB3	1.57426	4.22668e-13
CREG1	0.871069	4.14025e-13
TCEB2	0.358025	3.9135e-13
ODF2L	0.910581	4.23495e-13
PICALM	1.1175	4.38485e-13
SCNN1B	2.43316	4.5997e-13
RNASE7	4.64173	4.69175e-13
RP11-670E13.6	3.51239	4.82056e-13
MGAT4A	1.99601	4.76006e-13
UBE2A	0.902732	4.66941e-13
ARHGAP27	2.14865	5.06817e-13
U47924.27	1.81513	5.08471e-13
DEGS2	3.2762	5.45347e-13
ADAM28	2.70369	5.46037e-13
UBE2J1	1.05169	5.30034e-13
NR2F6	1.06721	5.4469e-13
PDLIM2	1.14426	5.44551e-13
NAALADL2	1.91705	5.59141e-13
KPNA2	1.1768	5.81256e-13
LIMK2	1.44799	5.9646e-13
TMEM176A	1.89925	6.35114e-13
BACE2	1.15333	6.24025e-13
BACH1	1.22967	6.32999e-13
ASAP3	2.61885	6.67747e-13
NPAS2	3.85597	7.16024e-13
COL16A1	1.16397	6.84338e-13
STRN	1.61619	7.41685e-13
MPP7	3.02222	7.75656e-13
RTKN2	2.34967	7.82337e-13
APOL3	1.43641	7.74861e-13
RP11-96D1.11	2.44581	8.19998e-13
ZNF365	4.96099	8.59091e-13
ATP10B	1.22201	8.12725e-13
FAM178B	3.40243	8.69824e-13
KCNK7	4.41646	8.72784e-13
SORL1	1.61535	8.49892e-13
SCRIB	1.75593	8.62603e-13
ARL14	4.4788	9.0012e-13
CD58	1.70974	8.82117e-13
GBP5	2.85013	9.09186e-13
GUCY1A3	1.52888	8.84759e-13
PLS3	0.791275	8.89985e-13
PYM1	1.0295	9.28929e-13
TMC4	1.2942	9.4712e-13
TMEM256	0.668114	9.1771e-13
VWF	1.07007	9.54641e-13
LRRC1	1.1159	9.49505e-13
EIF4EBP2	0.96454	1.03619e-12
TMEM167A	0.821283	1.04299e-12
CHPT1	1.07385	1.09219e-12
LIPK	26.0477	1.18866e-12
RNF167	0.814151	1.11196e-12
CAMK2G	1.30938	1.15407e-12
RANGAP1	1.1072	1.17809e-12
TAPBP	0.704721	1.21362e-12
SIRT7	1.29065	1.29541e-12
ARAP2	1.56283	1.33293e-12
ILDR1	3.22323	1.44857e-12
FYCO1	2.51693	1.46271e-12
PLCH2	3.21858	1.58096e-12
GDE1	0.995413	1.51101e-12
DDHD1	1.26832	1.55284e-12
FAM110A	1.71062	1.58739e-12
NHSL1	2.03913	1.61355e-12
CDSN	5.70535	1.76765e-12
IGFL2	3.10515	1.77356e-12
FBRS	1.37661	1.76944e-12
TMEM229B	3.65487	1.84606e-12
TANK	0.925375	1.89432e-12
TWF1	1.14615	1.9224e-12
CCDC6	1.11562	1.92816e-12
PELI1	1.04907	1.91913e-12
KLK6	6.51976	2.05952e-12
RASAL2	1.39836	1.99711e-12
UBC	0.41046	1.97168e-12
SDF2L1	0.812923	2.07103e-12
KDELR2	0.652183	2.08375e-12
PCBP1	0.5412	2.09801e-12
SIAH2	1.52067	2.27448e-12
SDHC	0.628396	2.1866e-12
IFITM10	3.18566	2.40231e-12
SLC4A11	3.9436	2.42492e-12
SLC39A8	1.58827	2.3638e-12
PPA2	0.812537	2.49424e-12
TMPRSS11E	6.48557	2.94746e-12
NAV2	1.46089	2.82301e-12
ALAS1	1.28381	2.88895e-12
C1orf210	2.54233	3.05571e-12
NAPA	0.787584	2.9081e-12
ABLIM1	0.988889	2.97568e-12
CFB	2.37722	3.14432e-12
PWWP2B	1.6524	3.14971e-12
BCL2L11	1.56804	3.16697e-12
IL1R1	0.9193	3.17371e-12
UBL5	0.384337	3.09532e-12
RNF39	2.31647	3.55035e-12
GABARAPL1	1.01531	3.43084e-12
IL4I1	2.8781	3.64916e-12
TMCO1	0.637461	3.72708e-12
SGK223	2.63062	4.10511e-12
TTC7A	2.53947	4.1336e-12
TFAP2C	3.31852	4.52366e-12
ST3GAL4	1.76095	4.51694e-12
CXADR	1.15671	4.57972e-12
CEACAM1	2.67848	4.83903e-12
ARF5	0.681732	4.78693e-12
KLRG2	4.63118	5.24714e-12
HLA-DPA1	0.600573	4.84047e-12
MINK1	1.34597	5.10781e-12
TCN2	1.65654	5.17605e-12
RPS6KB2	0.983551	5.05728e-12
STEAP4	2.42186	5.35599e-12
BNIP3L	0.606487	5.01775e-12
BAALC	2.31029	5.47118e-12
LGALS9	1.4735	5.41647e-12
SMARCD2	1.25179	5.509e-12
NPC1	2.20896	5.65511e-12
SPTBN2	2.44935	5.93935e-12
TMEM127	1.50249	5.85211e-12
SFTPD	4.01318	6.11871e-12
ALDH16A1	1.17261	5.83415e-12
MAD1L1	1.31995	6.06124e-12
PLCD1	1.79284	6.17722e-12
AKAP13	0.931686	6.41123e-12
PSME3	1.18392	6.48619e-12
RAB18	0.761599	6.47128e-12
BOK	1.86298	6.76837e-12
MFSD1	1.41412	6.74247e-12
CWH43	7.08967	7.25111e-12
CCNO	4.68753	7.90572e-12
EIF4G1	0.772347	7.42053e-12
GLMP	1.55827	7.71966e-12
RRM2B	1.84681	7.79333e-12
MARCO	2.79486	8.08738e-12
RANBP9	1.39196	7.91515e-12
NCF2	3.97571	8.35612e-12
DGKA	1.90276	8.24591e-12
ETV3	1.54595	8.75626e-12
BCAP31	0.571717	8.5752e-12
STX12	0.984001	9.13439e-12
SCO2	0.916264	9.37661e-12
MYCBP2	0.803526	9.72864e-12
C16orf70	1.90774	1.01943e-11
CELSR2	2.34336	1.03105e-11
KRT6C	4.02602	1.0544e-11
DDX5	0.400872	9.94155e-12
RUSC1	1.38655	1.0521e-11
LRRC26	3.96015	1.10915e-11
ADH7	6.79268	1.16922e-11
RAET1E	6.97636	1.23133e-11
SLC35E1	1.28502	1.18913e-11
SYTL5	6.50528	1.24695e-11
CAMSAP3	3.43659	1.31137e-11
ACAA1	0.84759	1.28368e-11
BEST1	1.55174	1.37044e-11
MAPK3	1.03531	1.37782e-11
NHSL2	1.53855	1.41124e-11
ESRRA	1.3021	1.39691e-11
DSC1	9.12876	1.48779e-11
DNM2	1.20114	1.42149e-11
FKBP4	0.844374	1.41223e-11
DLX6	3.59635	1.49779e-11
CKAP4	0.834075	1.43576e-11
REEP4	1.57547	1.50052e-11
KIAA0513	2.44069	1.55802e-11
ABCA12	5.94331	1.61637e-11
HLA-G	2.03374	1.61191e-11
RBMS1	0.884921	1.5781e-11
SREK1IP1	0.642331	1.55804e-11
AUP1	0.746687	1.58255e-11
RP11-411K7.1	5.4195	1.69933e-11
EVA1C	1.57865	1.66009e-11
IDH1	1.00999	1.66585e-11
ADAM8	3.05329	1.73987e-11
EML4	0.89294	1.72517e-11
DHRS11	1.91613	1.80371e-11
FHDC1	3.32072	1.83562e-11
SEMA7A	3.41152	1.84007e-11
IL36G	6.81069	1.85732e-11
FETUB	8.82686	1.96266e-11
SERF2	0.282172	1.79968e-11
RP11-107M16.2	6.36388	2.05891e-11
SLC25A25	1.24701	1.99396e-11
ACPP	4.62244	2.13813e-11
OSBPL3	2.31248	2.13495e-11
SAMHD1	1.08064	2.2014e-11
WNT5A	1.97651	2.26973e-11
STARD10	0.719798	2.25084e-11
H6PD	1.39234	2.30758e-11
BCL10	1.08409	2.47184e-11
MAP7	1.31828	2.51468e-11
CRAT	2.07747	2.71926e-11
ANKRD13D	1.39675	2.70911e-11
WWTR1	1.02903	2.68923e-11
YWHAQ	0.536166	2.65226e-11
CACUL1	0.853557	2.74217e-11
ZSWIM4	2.43164	2.86368e-11
UPP1	1.90706	2.86853e-11
CA13	2.50912	3.02574e-11
NCALD	1.57149	3.01576e-11
TIMP2	1.04673	3.05289e-11
CHP2	5.06237	3.20525e-11
TMPRSS11D	9.41986	3.23198e-11
RRAD	1.85217	3.15624e-11
SLC20A1	1.48694	3.23188e-11
XDH	5.82814	3.48172e-11
PARD6B	1.60532	3.43213e-11
TIAM1	1.15725	3.40592e-11
ATP8B1	1.59668	3.51068e-11
LIPE-AS1	1.8065	3.61966e-11
MANF	0.692064	3.58505e-11
SPINK7	5.94458	3.88766e-11
LINC01420	0.56513	3.74041e-11
DDI2	1.38662	4.01552e-11
PSTPIP2	2.28158	4.12624e-11
IFFO2	2.51792	4.26116e-11
MREG	2.0252	4.36928e-11
IRF5	4.57945	4.47298e-11
SEC61A1	0.85297	4.5351e-11
LYST	1.18804	4.63608e-11
MTURN	1.31131	4.88661e-11
LENG8	1.07371	4.88504e-11
RAB11FIP4	2.62066	5.31354e-11
RNF223	5.43469	5.56091e-11
TMEM51	1.57464	5.43134e-11
ZDHHC20	1.34602	5.59239e-11
SMCO4	0.740831	5.54966e-11
ADAM9	1.53099	5.67862e-11
GRAMD4	1.94841	5.91167e-11
HSBP1L1	1.02684	5.9628e-11
FRMD8	1.31071	6.01146e-11
BTC	3.59728	6.62961e-11
RORA	0.939102	6.43926e-11
MED24	1.2219	6.61022e-11
MTCH2	0.846842	6.66795e-11
APOL6	1.12864	6.79177e-11
ACTR3	0.673096	6.66695e-11
SBF1	1.64908	6.965e-11
PPP2R2A	0.743523	6.84999e-11
C12orf29	1.10963	6.96781e-11
TNNC2	1.36928	6.88581e-11
PPP1R3B	1.93362	7.34009e-11
PRELID1	0.490541	6.97899e-11
TMEM141	0.609291	7.04852e-11
SASH1	1.23112	7.28392e-11
CYP26A1	3.78976	7.55538e-11
SARAF	0.528107	7.10712e-11
RP11-783K16.5	3.35442	7.60394e-11
FA2H	3.48663	7.62649e-11
C10orf128	2.02405	7.60706e-11
DECR1	0.723786	7.36513e-11
LEPROTL1	0.934429	7.48843e-11
NDUFA7	0.839996	7.41778e-11
BAG3	1.22404	7.55096e-11
TGFB2	1.95485	8.3155e-11
CTTNBP2NL	0.975709	8.18267e-11
PAM	1.01723	8.47268e-11
MAPKAPK3	1.64245	8.63353e-11
TMEM191C	1.46129	8.72432e-11
CROT	1.0794	8.76037e-11
KRT17	0.713432	8.76205e-11
RASEF	1.41755	8.87203e-11
AKR1B15	4.96323	9.30088e-11
C19orf24	0.747253	8.88238e-11
GTF3C6	0.623591	8.87372e-11
FOSL1	3.36485	9.56797e-11
SYTL2	2.43935	9.50035e-11
SLC30A1	1.59713	9.67219e-11
FADS6	7.75636	1.00837e-10
MMP14	1.16204	9.88498e-11
MARCH2	1.34896	9.96585e-11
HMOX1	2.69927	1.02834e-10
PINK1	1.02231	9.99006e-11
DBNL	0.743023	9.901e-11
MYEOV	5.36481	1.05598e-10
TMCC1	1.42524	1.08484e-10
CHST6	3.77859	1.15775e-10
TST	1.22245	1.15165e-10
GALNT3	1.84152	1.17178e-10
TRIM13	1.00152	1.1639e-10
AHCYL1	0.770332	1.15743e-10
ANXA8L1	2.18139	1.2056e-10
DPYSL3	1.34662	1.18949e-10
MTIF3	0.633235	1.17239e-10
C14orf1	0.757368	1.1938e-10
PAIP2B	1.63872	1.23217e-10
NTN4	1.81517	1.23564e-10
CTD-2619J13.13	7.13589	1.27634e-10
SLC25A5	0.497234	1.20183e-10
ADRBK1	1.64157	1.27629e-10
BRAF	1.52111	1.31799e-10
MMP7	4.51558	1.38901e-10
PSMB8	0.550493	1.34853e-10
STAT1	0.637095	1.36325e-10
SH3BP2	1.7281	1.42207e-10
FOXE1	2.89112	1.44573e-10
CAPN2	0.72671	1.39942e-10
RDH13	1.66172	1.46595e-10
RNF141	1.26434	1.47478e-10
FAM221A	2.24654	1.53658e-10
SLC5A8	3.76876	1.6423e-10
CHCHD7	0.880592	1.61451e-10
KLK8	2.38084	1.67552e-10
IRF6	0.880716	1.69107e-10
ARHGAP23	1.62729	1.75824e-10
TSHZ2	0.858536	1.73069e-10
CHMP4C	1.49984	1.81023e-10
RHOA	0.41389	1.76039e-10
MAFK	2.22333	1.87935e-10
HFE	2.56825	1.93798e-10
RSAD2	1.90042	1.92548e-10
ARHGEF37	1.79438	1.94475e-10
LPCAT4	1.98477	1.99523e-10
SLC15A2	3.83844	2.03718e-10
TTC39B	1.57007	2.12519e-10
SPINK2	3.82016	2.17995e-10
RASGEF1B	1.73515	2.15308e-10
NIPAL4	5.64219	2.22073e-10
PLAUR	2.61426	2.20366e-10
ASGR1	2.46669	2.24135e-10
MUC20	2.1144	2.2396e-10
DDRGK1	0.686928	2.21595e-10
TINCR	3.74315	2.3313e-10
AC006262.10	8.15242	2.40866e-10
UBXN10	3.36747	2.38683e-10
EN1	5.43237	2.43561e-10
NUDT8	1.49726	2.46028e-10
ATP1A1	0.656921	2.49129e-10
EDN1	1.67555	2.6021e-10
ADGRF1	6.46494	2.69206e-10
TFCP2L1	3.39645	2.72218e-10
HIST1H2BC	1.80543	2.69431e-10
HLA-DQA1	0.634322	2.63606e-10
RP11-115D19.1	3.78457	2.81248e-10
PLXDC2	0.979276	2.73051e-10
STX3	1.42867	2.76855e-10
ZMPSTE24	1.09152	2.79541e-10
CTD-2017D11.1	1.63249	2.86346e-10
FAM134C	1.12058	2.89324e-10
KLK7	5.22664	3.07486e-10
TSPAN6	0.829512	2.93955e-10
LY96	1.65564	3.02444e-10
RBP1	0.643749	2.93059e-10
AADAC	5.9064	3.13056e-10
HUWE1	0.814718	3.05198e-10
SH3D19	1.26945	3.20141e-10
LINC01588	3.02914	3.32253e-10
GREM1	3.15265	3.35088e-10
NAT2	5.73522	3.39709e-10
TMEM185A	1.30501	3.30127e-10
GBA	1.78028	3.37289e-10
TMEM120A	1.26327	3.33778e-10
CENPM	1.4358	3.38677e-10
ZDHHC18	2.19167	3.46756e-10
CYP4F8	6.49939	3.58669e-10
UFM1	0.658003	3.51603e-10
TMPRSS11A	6.72961	3.81331e-10
CYTH2	0.724644	3.62745e-10
GRM7-AS1	5.03452	3.89765e-10
MARK2	1.09978	3.80717e-10
MAP3K5	1.42943	3.9202e-10
HOOK3	0.799138	3.87274e-10
RP4-541C22.5	5.18975	4.06124e-10
TRIP10	1.00052	4.00322e-10
UNC13B	2.29773	4.12769e-10
WWP1	1.25863	4.06859e-10
ENDOD1	1.42246	4.10004e-10
CTNNBIP1	0.767948	4.25112e-10
CPTP	1.2922	4.35471e-10
N4BP3	2.24718	4.49648e-10
CALCA	5.69154	4.59945e-10
SPRR2E	6.02109	4.67603e-10
HSD17B2	2.70469	4.80087e-10
KRT79	6.53429	4.93376e-10
RAP2B	1.156	4.88053e-10
TRIM25	1.45637	4.91935e-10
IRAK2	2.75292	5.06691e-10
UCHL3	0.858098	5.00679e-10
PSD4	1.98513	5.14501e-10
RARRES3	0.759457	5.07717e-10
RUNX3	2.88001	5.27503e-10
AQP1	0.992554	5.16413e-10
ATXN7	1.20623	5.31877e-10
ZBTB8OS	0.834795	5.51911e-10
TPCN1	1.84288	5.65676e-10
SAMD4B	0.95336	5.64038e-10
SPTLC2	1.20489	5.69234e-10
LINC01451	1.95801	5.92286e-10
MAP1LC3B	0.583946	5.7439e-10
ALAD	1.84247	6.10083e-10
SCGB1A1	4.50023	6.21175e-10
PPM1H	1.88352	6.13626e-10
ARG1	5.42124	6.24657e-10
FLG2	6.66304	6.2822e-10
ATG9B	4.07122	6.47101e-10
RUFY3	0.902468	6.22305e-10
RARRES1	2.85586	6.47437e-10
FKBP2	0.442114	6.15334e-10
MSL1	1.00193	6.45841e-10
HTR3A	7.51954	6.97293e-10
RP11-95M15.1	4.36069	7.34335e-10
CDK19	1.24717	7.30695e-10
UAP1	1.23346	7.67221e-10
DNAJC17	1.08943	7.65473e-10
EPN3	1.49812	7.79198e-10
NAMPT	0.660293	7.66886e-10
RASSF4	1.16049	7.80936e-10
TMEM254	1.27457	7.8642e-10
MRPL33	0.477677	7.88228e-10
GCNT4	2.98878	8.46573e-10
FAM46A	1.2565	8.3546e-10
HIST3H2A	1.51402	8.63167e-10
CUL3	0.916205	8.6087e-10
TFEB	1.70866	8.92865e-10
MKRN1	0.719014	8.92183e-10
GNG12	0.766078	9.14815e-10
SWAP70	0.914678	9.27189e-10
SPINK6	5.45164	9.97254e-10
MR1	1.37632	1.00151e-09
GPR1	5.98128	1.03093e-09
RABIF	1.16997	1.00371e-09
AGRN	1.12862	1.00695e-09
SERTAD2	1.17022	1.02086e-09
USMG5	0.380452	1.00533e-09
VSIG10L	2.36297	1.07504e-09
SLC15A1	3.35744	1.11542e-09
CYP2C18	6.21098	1.12512e-09
TSC22D4	0.831296	1.08033e-09
ZC3H12A	1.1499	1.12123e-09
SLC12A6	1.45985	1.12846e-09
KRT8	0.586664	1.12823e-09
RP11-465N4.4	4.82068	1.16479e-09
ANXA8	2.25665	1.16112e-09
PRSS8	0.745351	1.13222e-09
MAPK10	1.36001	1.16409e-09
SLC25A13	1.19864	1.17259e-09
HIST1H3H	2.59763	1.2197e-09
NTAN1	0.919796	1.19947e-09
CYP4X1	3.17136	1.25553e-09
PAK4	1.29839	1.24812e-09
SEMA4D	2.1245	1.27664e-09
MVD	1.2973	1.35409e-09
ARHGAP17	1.28695	1.36547e-09
COQ2	1.27859	1.3732e-09
EFNA3	2.02232	1.4405e-09
PSAPL1	6.79907	1.4752e-09
CTA-398F10.2	4.99769	1.4826e-09
FARP2	1.37244	1.4599e-09
GOLGA3	1.08768	1.46629e-09
KHNYN	1.41244	1.51982e-09
RHOC	0.453349	1.48523e-09
KLF8	2.16931	1.54444e-09
STIM1	1.35795	1.52761e-09
TRAK2	1.33879	1.52684e-09
CNN2	0.916132	1.53617e-09
KCNJ18	8.35795	1.59594e-09
DHRS9	4.52055	1.59394e-09
RALB	1.17095	1.57034e-09
MINA	1.0701	1.58683e-09
TET3	2.42632	1.63707e-09
EDEM1	2.13105	1.65879e-09
ARHGAP30	2.97452	1.69624e-09
LSR	0.810634	1.69877e-09
OXSR1	1.05437	1.71118e-09
TRAF7	1.10053	1.72152e-09
EFHD2	1.00356	1.73113e-09
ATP6V1C2	2.26688	1.76925e-09
PPP6C	0.873988	1.72674e-09
PLD1	2.03468	1.80446e-09
MUCL1	5.18743	1.84265e-09
IER3IP1	0.639288	1.77835e-09
UNC13D	2.43643	1.87797e-09
CHMP1A	0.84304	1.85027e-09
CRYAB	0.728729	1.84838e-09
FLG-AS1	4.28172	1.92743e-09
NOSIP	0.609176	1.85582e-09
LINC00346	4.30268	1.94695e-09
TAB3	1.85659	1.9288e-09
BCYRN1	1.59599	1.93066e-09
INSR	0.920937	1.92725e-09
UBE2D1	0.868521	1.95439e-09
GTF3C2	1.35932	1.9712e-09
CLIC5	2.04346	2.00546e-09
COX16	0.92085	2.0112e-09
TLR1	2.65153	2.13004e-09
B3GALT5	1.54462	2.10322e-09
CTSH	0.614706	2.07723e-09
AMN	1.20266	2.10508e-09
WASH1	1.05671	2.10582e-09
OFD1	0.702016	2.0998e-09
PRKCH	1.18413	2.17341e-09
SRP19	0.747006	2.15804e-09
SEC11C	0.736514	2.15839e-09
ACAP3	1.26687	2.22338e-09
POMP	0.401966	2.2121e-09
CHMP2B	0.68729	2.33238e-09
TMEM102	2.47502	2.46695e-09
AMMECR1	1.28023	2.45288e-09
ZMYND8	0.912925	2.47269e-09
ATP6V0A4	4.82372	2.55827e-09
FAM3C	0.805756	2.49326e-09
PPP1R14C	2.1841	2.5564e-09
NTN1	3.01956	2.68083e-09
STAT2	0.891134	2.61337e-09
COLCA1	1.25964	2.74562e-09
HIC2	1.5545	2.75575e-09
ZMIZ2	1.28585	2.7729e-09
MMP19	1.79764	2.79906e-09
ALPK1	1.24393	2.82186e-09
ECM1	3.48145	2.89701e-09
RPS6KA4	1.6237	2.87369e-09
BAG6	0.824135	2.85773e-09
UBE2E1	0.736823	2.86162e-09
SLC28A3	3.41382	2.96369e-09
NAAA	1.60059	2.94741e-09
GAST	3.45555	3.03846e-09
ATP7A	1.7857	3.02645e-09
GALNT7	1.25399	3.05485e-09
DPY30	0.514047	3.03299e-09
ITPR3	1.76428	3.1518e-09
ATP6V0D1	0.591898	3.13569e-09
ASAP2	1.24538	3.23073e-09
ACOT13	0.82329	3.26723e-09
PDXK	0.622849	3.27877e-09
OLFM4	4.22296	3.42729e-09
EGLN3	1.67124	3.3856e-09
TPRG1L	1.14223	3.41901e-09
TMEM87B	1.45501	3.47578e-09
DCUN1D1	0.883597	3.51063e-09
RP11-2C24.9	3.67742	3.68487e-09
CNPPD1	0.980926	3.59959e-09
B3GNT5	1.3795	3.65735e-09
CD93	1.14692	3.67099e-09
ZNF626	1.11604	3.69446e-09
SOCS6	1.30751	3.74756e-09
GNB2	0.523122	3.70286e-09
TMED7	1.02416	3.79487e-09
MARCH5	0.880408	3.93735e-09
ACBD3	0.761435	3.98079e-09
ZNFX1	1.08922	4.03309e-09
PCCA	1.02203	4.04683e-09
SYAP1	0.67246	4.03068e-09
HERC6	0.964386	4.22962e-09
GCH1	1.86956	4.34925e-09
PI4KA	1.26995	4.38999e-09
JUND	0.529199	4.3589e-09
ASPRV1	4.80895	4.58082e-09
FLVCR2	2.80363	4.56803e-09
EPHB3	2.37569	4.60433e-09
MAP4K4	0.884087	4.52216e-09
PIGC	0.823474	4.5525e-09
NDFIP2	0.862186	4.63473e-09
RBP7	0.999447	4.70252e-09
TYMP	0.455539	4.61013e-09
GPR137	0.902243	4.69438e-09
ZG16B	3.83888	4.8513e-09
ELOVL4	1.98307	4.90503e-09
DVL1	1.60775	4.90304e-09
ACBD5	1.19223	4.9478e-09
RP3-395M20.12	2.76315	5.08916e-09
MPRIP	0.957344	5.11581e-09
VPS13D	1.3711	5.15428e-09
NIPAL2	1.41613	5.19379e-09
STARD5	1.91606	5.27248e-09
RP11-774O3.3	2.4702	5.46556e-09
CEACAM19	3.69656	5.49994e-09
FAM131C	3.52695	5.52134e-09
ARL5B	0.867842	5.39184e-09
KDM2B	1.46819	5.60192e-09
SLC35B3	1.34993	5.63076e-09
TOB2	0.814764	5.5523e-09
YIPF1	1.17348	5.61987e-09
SH2D3A	1.51511	5.76676e-09
IRAK3	1.51769	5.94214e-09
USP6NL	1.38414	5.95371e-09
ANO8	3.25191	6.2425e-09
PDCD6	0.53937	6.06803e-09
LRRC8D	1.89685	6.28248e-09
IFI44L	0.676167	6.16974e-09
VMP1	0.583262	6.19331e-09
FAM219B	0.988064	6.37704e-09
ARSA	1.2893	6.42361e-09
WDR26	1.10403	6.50249e-09
VTCN1	9.89717	6.7164e-09
FBXO3	0.92613	6.56188e-09
LHPP	1.43021	6.70201e-09
NOD2	5.26	7.32834e-09
HIPK1	1.06846	7.1906e-09
RASAL1	3.65992	7.40714e-09
UQCC3	0.608777	7.15184e-09
GMPPB	1.37241	7.32111e-09
SH3RF2	2.49149	7.41626e-09
ULBP2	3.28418	7.49935e-09
TAOK3	0.782318	7.27617e-09
LGMN	1.04389	7.51479e-09
TGFB3	1.34064	7.58915e-09
STXBP2	0.865119	7.55818e-09
HAL	6.33168	7.82221e-09
FAM84B	1.69955	7.80789e-09
FLT1	1.34346	7.89505e-09
WFDC12	4.91683	8.05828e-09
NUP50	0.924702	7.95471e-09
SLC38A10	1.11384	8.05308e-09
ATP2A2	0.806061	8.08492e-09
SEC61G	0.383415	8.07041e-09
COQ10B	0.914217	8.26617e-09
ISG20	0.989182	8.30694e-09
KYNU	3.61087	8.57919e-09
KRT77	5.74523	8.79116e-09
SYNGR2	0.50582	8.40796e-09
NFE2L1	0.660881	8.50435e-09
C4orf19	6.93266	8.95344e-09
SH3TC1	1.70032	8.83846e-09
GPD2	1.6969	8.88601e-09
HECA	1.30735	8.90879e-09
TMEM259	0.670713	8.82613e-09
ABLIM3	1.80247	9.03742e-09
JTB	0.477027	8.88299e-09
TSSC1	0.995736	9.4814e-09
PAFAH2	1.69197	9.75563e-09
HK1	0.948771	9.72746e-09
E2F2	3.42426	1.00166e-08
PRLR	2.11055	9.95798e-09
PRELID3B	0.96533	9.87252e-09
NOTCH3	1.17143	9.93517e-09
SEPT15	0.534076	9.88985e-09
CAPN15	1.84791	1.02018e-08
COG3	1.35365	1.02599e-08
RGL2	0.892475	1.03294e-08
PTPN3	1.31634	1.04258e-08
CSRNP1	0.999757	1.04157e-08
ATP2C2	4.59134	1.1005e-08
ABCA4	4.48434	1.12161e-08
YWHAB	0.380547	1.07067e-08
SLC25A39	0.636543	1.08724e-08
PSEN1	1.05441	1.10501e-08
TXNDC9	0.743276	1.10372e-08
SIK1	4.26273	1.1487e-08
MOB4	0.675975	1.1224e-08
ZSWIM8	1.16396	1.15571e-08
SPINK9	5.60795	1.20156e-08
MIA	2.17025	1.18512e-08
TMPRSS11F	7.97805	1.24396e-08
AC073284.4	7.77597	1.24417e-08
UBE2G1	0.747855	1.22238e-08
WNT7B	2.02444	1.26592e-08
KLF3	0.549717	1.23858e-08
ARF4	0.468447	1.24207e-08
TBC1D9	1.6188	1.28215e-08
GTF2IRD1	1.25928	1.30879e-08
TNFSF9	4.17907	1.34949e-08
LIN7B	1.46267	1.33857e-08
SLC39A6	0.924111	1.34453e-08
C11orf80	1.90451	1.37158e-08
RHOG	0.768973	1.37544e-08
MGEA5	0.635988	1.38156e-08
KLK12	1.98723	1.47351e-08
FNIP2	1.04204	1.46968e-08
COX6B1	0.303132	1.45364e-08
GPC1	0.881054	1.49603e-08
SERAC1	2.2762	1.71136e-08
ZMAT3	1.06722	1.69068e-08
PIGN	1.68327	1.71003e-08
DNAJB2	0.739716	1.69664e-08
WDR62	3.01387	1.77673e-08
GTF2E2	0.795285	1.75686e-08
LTA4H	0.692502	1.81002e-08
EHD1	1.14894	1.87394e-08
ARHGAP40	25.4013	1.92753e-08
RAB1B	0.78314	1.87168e-08
ADM	1.19532	1.91173e-08
IFNAR1	0.704315	1.91364e-08
JAK2	1.57686	1.98696e-08
TPP1	0.94569	1.98546e-08
CD2AP	0.771192	1.9938e-08
LARP4B	1.10547	2.01285e-08
ERP44	0.69722	2.00356e-08
HIST1H4H	1.42108	2.05656e-08
CLDN16	3.43835	2.12128e-08
NABP1	1.01875	2.09258e-08
WWP2	1.54105	2.15044e-08
MFSD10	0.650763	2.13079e-08
COL4A3BP	0.79217	2.15623e-08
ELK4	0.92747	2.19216e-08
CIDEA	6.35807	2.26079e-08
STK40	1.46481	2.2445e-08
WSB2	1.35949	2.2652e-08
SIPA1L3	1.96089	2.29225e-08
FBXW5	0.495844	2.24519e-08
PPP1R1C	3.34376	2.32415e-08
EXOC1	0.776909	2.27104e-08
PRKX	0.95801	2.33379e-08
ATP6V1A	0.822677	2.32892e-08
PANK3	1.13558	2.35564e-08
SEPT8	1.00543	2.36153e-08
AGFG2	2.00401	2.4893e-08
LINC00960	3.56488	2.51938e-08
CSDE1	0.446095	2.50534e-08
FAM83G	2.33574	2.64276e-08
BICD2	1.22651	2.61634e-08
CLCA4	7.50113	2.75476e-08
CEBPA	1.81428	2.73885e-08
EFS	1.49692	2.72964e-08
AIRE	2.14206	2.74744e-08
TNS4	2.97717	2.78399e-08
RP11-7K24.3	3.52588	2.85325e-08
CMIP	0.748968	2.78656e-08
R3HDM4	1.17851	2.82547e-08
MSLN	3.79377	2.89725e-08
CD200	1.17803	2.86314e-08
P2RY2	4.37265	3.01283e-08
CCDC85C	1.78918	2.9946e-08
NCF1	2.5144	3.09267e-08
TAP1	0.606485	3.01706e-08
AIM1	2.03081	3.12813e-08
ACAP2	0.74427	3.08491e-08
SCARB2	0.596355	3.11147e-08
COL15A1	0.931586	3.17301e-08
ZSCAN31	1.91832	3.32266e-08
UQCR10	0.353232	3.24203e-08
SNAP23	0.782573	3.2942e-08
AC018816.3	2.86872	3.37133e-08
SPG11	1.06985	3.33832e-08
BMP2K	1.08423	3.4062e-08
WEE1	1.08321	3.41924e-08
YIPF4	0.632761	3.40084e-08
RHBDF2	1.31267	3.45093e-08
AC019349.5	5.3047	3.56808e-08
AP3S1	0.617767	3.47894e-08
RPP25	1.95944	3.67781e-08
SYTL1	0.545494	3.60454e-08
PML	0.833642	3.64555e-08
MVK	1.08192	3.68388e-08
MAGI3	1.15265	3.72544e-08
MOSPD3	0.996499	3.75957e-08
SMPD2	1.72295	3.83367e-08
ZNF90	0.992005	3.89102e-08
HNRNPH2	0.624563	3.92116e-08
SLCO4C1	3.98738	4.16362e-08
THEM6	1.29016	4.15897e-08
EDEM3	1.26044	4.16997e-08
ALCAM	0.61078	4.17772e-08
HECTD1	0.630442	4.18812e-08
CDC42EP1	1.13732	4.29634e-08
PVR	1.96951	4.49873e-08
BRWD1	0.764726	4.49225e-08
TLE3	0.760511	4.49315e-08
TMEM140	1.88118	4.5664e-08
SPPL3	0.716646	4.58079e-08
RNF152	1.61719	4.72492e-08
MCTS1	0.611109	4.69151e-08
TMPRSS3	1.93232	4.7893e-08
CDH5	1.02422	4.77852e-08
COX7B	0.361311	4.74252e-08
VDAC1	0.456146	4.8062e-08
SFTA2	4.26423	4.98079e-08
UFC1	0.442867	4.87194e-08
DUSP4	2.21993	5.03588e-08
RHPN2	1.63953	5.10009e-08
LAMTOR3	0.720104	5.03962e-08
CD68	2.41523	5.18454e-08
PLEKHM1	1.55463	5.26461e-08
MTMR3	1.3608	5.28623e-08
FAM126B	1.06079	5.41882e-08
EI24	0.524796	5.54919e-08
ARHGEF16	2.07508	5.69427e-08
NPW	1.70843	5.71845e-08
UBAC2	0.74581	5.75565e-08
MYO5C	1.28951	6.03271e-08
RNF103	1.42845	6.1653e-08
TAOK1	0.710254	6.10071e-08
MISP	1.67341	6.21371e-08
IST1	0.605101	6.24101e-08
CASP10	1.4997	6.36515e-08
ASS1	1.16637	6.38288e-08
RGS1	2.97543	6.55016e-08
SLC48A1	1.35854	6.50716e-08
COPG1	1.00757	6.51794e-08
DOC2B	1.54157	6.71328e-08
SCYL2	1.08139	6.80655e-08
TNFRSF1A	0.540117	6.81255e-08
ANKRD34B	6.17287	7.05625e-08
MCUR1	0.708257	6.99889e-08
DESI1	1.126	7.05844e-08
PTPMT1	0.766898	7.10494e-08
IFT172	1.86984	7.2399e-08
ARHGEF12	0.653719	7.18226e-08
EMC2	0.724107	7.1982e-08
RP11-166O4.6	1.87237	7.37564e-08
DPP7	1.01095	7.43594e-08
SC5D	0.942043	7.45706e-08
PIK3C2B	1.29367	7.49461e-08
SLCO3A1	0.884232	7.4658e-08
SHROOM3	1.56969	7.59493e-08
ZNF812P	6.99304	7.73442e-08
TMBIM4	0.517313	7.5498e-08
NSG1	2.07373	7.73105e-08
AC122136.2	9.05585	7.89459e-08
PCAT19	0.949328	7.76516e-08
NLRC5	1.73081	7.87337e-08
CYFIP1	0.87895	7.80537e-08
TMEM37	2.25086	7.9646e-08
SYNJ2	1.85238	7.93907e-08
FASN	1.35001	8.04022e-08
EMP1	0.719127	8.09543e-08
SH3YL1	0.647444	8.40906e-08
EAF1	1.62177	8.8559e-08
UCK2	1.37268	8.83322e-08
ITM2B	0.296725	8.68866e-08
HS3ST3A1	3.87438	8.97209e-08
C15orf39	1.40193	9.05694e-08
MYCBP	1.03478	9.18134e-08
TAB2	1.28939	9.26564e-08
GK	2.35586	9.44433e-08
ZNF846	1.66244	9.41112e-08
IL10RB	0.862268	9.45257e-08
SLC9A4	6.54371	9.74698e-08
MIR34AHG	4.14027	9.82184e-08
S100A12	7.03751	9.87638e-08
HS3ST6	2.67823	9.86829e-08
KIAA1161	3.38951	9.93663e-08
NUP50-AS1	1.7223	1.00842e-07
CD47	0.519177	9.97983e-08
C1GALT1C1	0.985158	1.01023e-07
TMEM19	1.00221	1.0346e-07
FAM109A	2.13175	1.04699e-07
ERLIN1	1.01282	1.05402e-07
FAM63A	1.7481	1.06436e-07
NDUFV2	0.435578	1.05713e-07
UBE2B	0.475939	1.07966e-07
ALG1L	2.56263	1.10585e-07
GLIPR1	2.39533	1.11807e-07
PPT1	0.813683	1.11722e-07
RNF128	2.22778	1.1511e-07
RBBP9	1.33426	1.14723e-07
IQGAP2	1.02907	1.16878e-07
RHPN1	1.7076	1.18401e-07
RP4-568C11.4	1.21527	1.18034e-07
FABP7	2.55289	1.21168e-07
RALGAPA2	0.81092	1.19364e-07
PSORS1C1	2.94976	1.22185e-07
RGS20	2.69493	1.23497e-07
TTC23	1.41401	1.23305e-07
SLC51A	2.43639	1.24458e-07
KIFC2	2.63591	1.25058e-07
TECR	0.448576	1.225e-07
SUOX	1.48849	1.24696e-07
NDFIP1	0.480105	1.23224e-07
SLC5A3	1.19068	1.25002e-07
GPR107	1.39404	1.2544e-07
RP11-305L7.6	5.48848	1.32394e-07
MAP3K8	1.09435	1.32353e-07
CCR7	2.93808	1.37686e-07
KCTD5	1.24303	1.36575e-07
TYRO3	1.87929	1.38287e-07
CNP	0.660044	1.36508e-07
USP53	0.741895	1.39558e-07
TNFRSF11A	1.89158	1.43681e-07
CTD-2325P2.4	2.11644	1.47433e-07
CCPG1	0.695773	1.46232e-07
MARVELD3	0.938028	1.47408e-07
PLCB3	1.72046	1.51817e-07
VTA1	0.904874	1.51332e-07
KRT36	5.56229	1.55681e-07
NBPF19	1.47013	1.5449e-07
CIPC	1.64811	1.57526e-07
APOL2	0.853852	1.60883e-07
KIAA0319L	0.837158	1.60786e-07
NBEA	1.0066	1.62008e-07
C9orf85	0.89693	1.64419e-07
SUN1	0.695307	1.67307e-07
EHD4	0.975272	1.68691e-07
RNF10	0.671894	1.68186e-07
FKBP9	0.852541	1.73014e-07
SLC9A7	1.65744	1.75234e-07
HIP1R	1.03274	1.74275e-07
EPSTI1	0.637067	1.73768e-07
SAMD12	1.87444	1.80292e-07
LINC01170	4.77221	1.83965e-07
ENG	0.764893	1.82943e-07
ESPN	1.46907	1.83505e-07
KIAA0907	0.860897	1.83239e-07
SEC23B	1.06765	1.85682e-07
TNFRSF25	1.64214	1.87248e-07
TFPI	0.844685	1.88771e-07
NEIL1	1.28738	1.89885e-07
CMTM8	0.683654	1.88944e-07
AP1AR	1.28711	1.92332e-07
OASL	2.25169	1.96236e-07
CMPK2	1.55476	1.96803e-07
PARP12	1.09591	1.96737e-07
EPT1	1.58951	1.9975e-07
BCAS2	0.601195	2.00748e-07
THBD	1.40181	2.04622e-07
C9orf72	1.32868	2.10236e-07
MGP	0.620821	2.18899e-07
SMAD3	0.836429	2.19436e-07
[truncated: 1 more rows]

## Sheet: Neuroendocrine
	logfold	pvalue
HES6	5.70692	0
TUBA1A	3.02045	0
KIF19	5.92686	4.36816e-258
BEX1	5.1988	6.86069e-251
SOX4	2.81486	9.47163e-249
STMN1	2.59511	7.58837e-243
CD24	4.08418	8.40593e-214
MARCKSL1	2.07197	5.60645e-210
TUBB2B	4.64696	1.34849e-187
MAP1B	3.45362	2.44774e-165
HLA-B	1.45792	4.35781e-172
TAGLN3	6.47144	1.09368e-158
MALAT1	0.714876	8.99025e-175
PCBP4	4.26879	4.29868e-156
GNG8	7.11702	4.93314e-155
COX7A2	1.19399	9.27367e-159
TCF4	1.69738	2.30765e-148
PCSK1N	7.40007	1.99868e-139
NLRP1	4.41724	9.16289e-137
ATP6V1G1	1.41364	3.50665e-142
C21orf59	3.41814	1.26425e-133
CKB	3.23507	3.52027e-133
KIF1A	5.11679	6.44027e-132
H3F3A	0.764161	2.82763e-136
CLDN3	3.59379	6.82063e-129
SH3BGRL3	2.04222	2.46545e-129
CRIP2	1.94713	1.47619e-125
CIB2	3.34512	2.72473e-121
HLA-C	1.27914	5.5825e-126
MIAT	5.46597	1.79066e-119
FXYD6	2.16484	1.33214e-119
MYO6	3.38755	1.77508e-117
FAM213A	2.03599	6.39571e-119
TPM1	1.93136	3.02961e-119
OCIAD2	2.15971	5.39838e-115
EPCAM	2.32492	1.27825e-114
XIST	2.17279	7.44719e-115
NHLH1	8.91249	1.16667e-111
SKP1	1.13666	1.85663e-114
CALM1	1.6345	2.55711e-110
C4orf48	3.55687	6.48459e-108
UCHL1	2.87237	2.16145e-107
MT-CO2	0.715117	6.96903e-112
IFI27	1.43267	1.66862e-108
SEC11C	2.58938	1.82907e-103
TMSB10	1.0088	3.78998e-103
NEUROD1	8.89872	3.2388e-100
IFI6	1.52907	5.87758e-103
SCG5	5.24235	3.94045e-99
NNAT	2.57785	1.33223e-98
SRP14	0.726395	2.2701e-100
CHGB	5.20205	3.21632e-96
SCG3	6.65407	4.49979e-96
CDH2	3.57621	1.09501e-95
DUSP26	5.14438	5.8115e-95
CLDN4	2.70354	8.28875e-96
TPPP3	3.39936	7.01059e-95
MSI2	2.60093	2.1649e-92
KLHL35	6.49839	4.49656e-91
RTN1	7.66134	1.1006e-90
PRDX2	1.06095	7.03632e-93
CAMK2B	4.37599	1.99168e-85
STMN2	8.70813	4.78599e-83
TMSB4X	1.13738	3.27306e-85
PLIN5	3.62365	1.53547e-82
TESC	2.87646	1.7341e-82
NREP	2.08397	1.53492e-82
PCP4	6.02979	2.96856e-81
UQCRQ	1.14319	1.00376e-82
METRN	3.4463	3.81823e-81
SNRPN	1.41943	3.00625e-82
SSR4	1.20941	2.04898e-82
SMIM22	3.03115	8.93033e-81
NPDC1	1.8353	5.38698e-81
GKAP1	3.63294	4.09357e-80
NTHL1	2.43424	5.62077e-80
RBP1	1.94746	2.3141e-78
SEZ6L2	3.47757	1.09742e-77
RAB3B	4.60398	3.477e-77
BEX2	1.56251	8.10506e-78
RAB11A	1.46813	1.84101e-77
MYO15A	6.32962	4.3376e-76
COX17	1.3878	1.60381e-76
SVIP	1.8461	5.55136e-76
EZR	1.66328	1.99424e-75
CETN2	2.02806	4.64879e-75
DYNC1I2	1.27138	9.681e-76
SSTR2	3.73614	1.32619e-74
CLDN9	4.88353	3.04448e-74
ATP6V0B	1.37938	4.71534e-75
TSPAN13	2.17272	1.93837e-74
MDM1	3.4807	4.91346e-74
HN1	1.92851	6.81563e-73
DPYSL2	2.12132	1.9464e-70
TMPRSS6	6.93545	1.10864e-69
PEBP1	0.938219	1.48535e-70
RPAIN	1.54847	9.44838e-70
CALM2	0.848012	2.65242e-70
ATP5E	0.560942	7.91969e-70
DDX5	0.7803	3.23387e-69
MIF	1.04663	4.25424e-68
DYNLL1	0.849875	4.15386e-68
SPOCK1	2.50716	9.17942e-67
ATP1B1	1.66509	6.13234e-67
CUTA	1.00212	1.71869e-67
PSME1	1.19537	4.71679e-67
IRX2	5.55401	9.54581e-66
LDB3	3.74223	9.03899e-66
WDR60	1.80531	6.23216e-66
AC090498.1	1.09363	2.76573e-66
TERF2IP	1.32838	1.17686e-65
DSTN	0.997666	2.00979e-65
ATP5I	0.84123	1.50446e-65
SNAP25	5.54437	4.65788e-64
TUBB4B	1.04771	4.07201e-65
NDUFB4	0.977769	5.02272e-65
INSM1	3.90913	7.66519e-64
TCEB2	0.772912	7.5716e-65
KSR2	7.03158	3.93437e-63
FAM60A	1.66568	2.62452e-63
HIGD1B	4.65935	3.8734e-62
SIX1	1.19402	5.66889e-63
KIAA1211L	3.2572	8.42094e-62
TMEM61	3.95034	2.47206e-61
ELAVL4	6.72377	3.22468e-61
PET100	1.1706	2.86205e-61
YWHAE	0.754827	3.80415e-61
ISG15	1.23331	1.02992e-60
CXADR	2.47524	9.72024e-60
CCER2	8.05795	1.95779e-59
CHGA	4.02027	1.08765e-58
SARAF	1.16687	2.46618e-59
MEX3A	2.63452	3.35037e-58
CBFA2T2	2.28597	5.25281e-58
CHD7	1.74863	3.45524e-58
ODF2L	1.8722	6.50654e-58
MB	3.72791	1.37888e-57
ENO2	4.88382	2.65748e-57
RBMX	0.923307	4.6332e-58
CADM1	2.09776	4.75282e-57
KIF9	2.76885	1.37096e-56
PAPSS1	1.98724	1.74731e-56
DHRS7	1.37375	9.87469e-57
DDHD1	2.6203	4.17504e-56
MIEN1	1.53118	1.99419e-56
ST3GAL5	3.52047	6.15711e-56
MAP1A	2.33136	7.78323e-56
MISP	4.61822	2.16994e-55
NEURL1	4.07047	2.99339e-55
NRXN1	2.86157	5.63782e-55
ABCA5	2.82335	1.42664e-54
SOX2	4.11686	8.84683e-54
CMIP	1.91026	1.02534e-53
APLP1	4.10101	3.88396e-53
ACTG1	0.469031	8.07843e-54
RAB26	6.56886	2.13726e-52
HSBP1	0.934862	4.42899e-53
TDG	1.64181	9.62146e-53
PEX5L	6.96862	4.1788e-52
GABARAPL2	0.945655	1.24715e-52
ANXA6	1.41831	6.22994e-52
IFT27	1.88944	1.4877e-51
LRRIQ1	4.54426	5.40889e-51
STX1A	5.45421	6.21638e-51
CXCR4	2.6471	4.80394e-51
PPP1R14B	1.59261	3.33707e-51
WDR54	2.22916	7.80701e-51
C14orf132	2.96259	1.08898e-50
SRP9	1.01584	9.61454e-51
ESPN	4.19538	3.91868e-50
RERE	1.44038	1.99976e-50
POU4F1	7.92784	5.94222e-50
NAT14	2.43241	6.99874e-50
FRMD3	3.83521	1.01213e-49
NSMCE1	1.41432	8.33593e-50
PPDPF	0.768819	3.17823e-50
RSPH1	4.59433	2.30371e-49
MLF1	2.99165	2.88296e-49
CRMP1	3.6212	3.12904e-49
MLLT11	2.60073	4.20843e-49
MYEF2	3.98303	5.18797e-49
DBN1	2.01163	6.1583e-49
ARHGAP36	6.59059	1.24524e-48
TBCA	0.773109	2.87474e-49
AC004540.4	4.45279	1.53522e-48
CTXN1	4.42246	1.90937e-48
KCNH6	8.5877	2.42891e-48
PPP1R17	7.45252	2.74954e-48
JPH4	7.01358	4.41213e-48
KIF5B	1.09269	3.15103e-48
SOX11	2.41614	7.14192e-48
SLC25A6	0.643053	1.67236e-48
GSE1	1.99557	6.74647e-48
RIC3	1.71362	1.1361e-47
MAP1LC3A	1.32815	8.5445e-48
HIST1H4C	0.879098	3.43431e-48
MT-ND3	0.632586	1.9504e-48
ITPR2	2.34394	1.87775e-47
AKAP9	0.937373	8.43504e-48
LAMTOR5	0.906662	8.72566e-48
DAAM1	1.67747	2.0306e-47
SLIRP	0.878164	1.16501e-47
PLEKHB1	4.84577	4.91403e-47
SYP	3.53889	6.11746e-47
CAMK2N1	2.95723	6.44913e-47
CENPV	3.24168	1.668e-46
RNF145	1.30229	8.67877e-47
C5orf38	4.92235	4.47793e-46
RASSF6	2.04553	3.67822e-46
H2AFV	1.18554	2.23611e-46
STMN3	1.97489	6.93394e-46
PROX1	3.69001	1.04126e-45
MAPT	3.04809	1.08639e-45
WBP5	0.942623	4.31834e-46
RASD2	5.90971	1.63437e-45
YWHAQ	0.97507	5.73275e-46
EIF4A2	0.735773	8.09206e-46
OVOS2	2.79797	9.59229e-45
RTN3	1.3223	1.2419e-44
MYCL	2.57181	2.61043e-44
ALDOC	3.19006	4.8705e-44
ATOH1	9.83117	7.41716e-44
S100A1	5.46255	1.26217e-43
CFL1	0.642967	7.56671e-44
SMIM18	8.58803	3.81788e-43
TPD52	1.5859	2.28394e-43
KLHL23	1.96966	3.44741e-43
LURAP1L	2.75351	4.52265e-43
PAM	1.94675	3.83951e-43
CCDC112	3.27261	7.07092e-43
UBE2E3	1.22026	4.13605e-43
DAPL1	3.05012	1.25368e-42
GTF2I	0.861611	5.46951e-43
CCNI	0.652438	5.34008e-43
C3orf14	2.19377	1.87819e-42
TTLL7	3.02473	2.26565e-42
RBPJ	1.18201	1.58157e-42
GDI1	1.67281	2.36193e-42
TNRC6B	1.05003	3.13998e-42
SVBP	1.51194	4.52938e-42
TSPAN3	1.22295	4.80712e-42
CELF4	4.39962	1.01187e-41
ANKRD65	1.86629	8.91132e-42
CCP110	2.22947	1.15985e-41
BCL7A	1.4528	1.22639e-41
FABP3	5.02628	2.56548e-41
DACH1	3.37045	3.25647e-41
C9orf116	4.77106	4.43684e-41
CHRNA1	3.48646	1.99341e-40
COX6C	0.601307	7.07473e-41
NEUROG1	8.69875	3.80512e-40
BAZ2B	1.26159	5.32248e-40
RPS27L	0.859818	4.16599e-40
KRT81	5.76526	1.20862e-39
ASCL1	1.38829	6.92571e-40
ENAH	1.04833	9.35151e-40
TSPO	1.16884	1.09243e-39
MTHFD2	2.2854	2.42701e-39
SLC9A3R2	1.35489	1.72626e-39
CDKN1C	1.59023	2.48793e-39
LMO4	1.00345	1.97503e-39
PDZD7	5.26252	5.43618e-39
NDUFS5	0.571766	1.64187e-39
ENC1	2.1791	6.06044e-39
VIMP	1.07652	5.68211e-39
PODXL2	3.30644	1.03399e-38
RGS17	2.18129	1.27352e-38
DNALI1	3.44791	1.55457e-38
BCL2L1	1.92784	2.08354e-38
GAP43	5.77223	3.91729e-38
QPCT	3.26372	4.0535e-38
SUMO2	0.535689	1.54773e-38
CFAP36	1.4166	3.3856e-38
DYNLT1	0.900342	3.20662e-38
MAP9	1.8317	5.97099e-38
PLEKHO1	2.24797	9.84139e-38
MREG	3.87972	1.28941e-37
PKIB	5.14313	1.44153e-37
H2AFY2	1.53171	9.61543e-38
PGM2L1	2.53795	1.25568e-37
CPEB4	2.22161	1.25566e-37
P4HTM	1.84017	1.46385e-37
TCEAL7	1.67477	1.51174e-37
HDAC2	1.07392	1.14748e-37
EBF1	1.98401	1.84401e-37
SPPL2B	1.95072	1.95891e-37
UQCR11	0.628914	1.28049e-37
TMPRSS3	5.03811	4.44708e-37
CACNA1A	3.52824	6.13899e-37
EVL	1.94169	6.78959e-37
FAM183A	4.46927	9.23583e-37
MT-CO1	0.353492	2.51517e-37
HRK	3.73183	1.16541e-36
PCLO	1.78343	1.13718e-36
ESPL1	3.69297	1.53851e-36
GNG3	7.66576	1.73087e-36
TNRC6C	1.72106	1.28641e-36
BAMBI	3.47506	2.04348e-36
H2AFY	0.895211	1.07277e-36
FZD3	2.16476	3.17339e-36
MIB2	1.91815	5.08872e-36
MUM1	1.46139	6.78313e-36
C2orf40	2.95759	3.00909e-35
KLK12	3.77116	3.53925e-35
HIP1R	2.27776	3.09382e-35
AP3M2	2.42088	4.40094e-35
SRGAP1	1.69485	4.10868e-35
PRR15L	4.3366	5.88367e-35
SYT11	3.33022	6.18366e-35
IGSF1	4.32925	1.24669e-34
COX5B	0.583416	6.63437e-35
SELK	0.906681	1.01117e-34
ZEB2	1.78909	1.71347e-34
LSM7	0.746505	2.16988e-34
DUSP10	2.49725	4.11229e-34
RAB15	3.9448	5.07143e-34
NELL1	2.63171	5.33187e-34
CTB-50L17.14	4.41832	6.5336e-34
IGFBP2	0.935121	4.14759e-34
ZBTB20	1.55224	6.71926e-34
NOL4	6.40491	1.08535e-33
KLC1	1.57878	2.03313e-33
RAB3IP	2.51861	2.74035e-33
AK1	1.52837	2.70493e-33
BRD3	1.1835	2.40322e-33
KDM5B	1.37391	2.79852e-33
NOVA1	1.67053	3.08695e-33
RUNX1T1	1.93806	4.18264e-33
DYNC1LI1	1.45833	4.31173e-33
CEP126	2.48677	5.42197e-33
DRC3	2.79455	5.57298e-33
TBPL1	1.80888	5.6427e-33
RPH3AL	2.80546	6.90535e-33
GRXCR1	8.38069	1.20308e-32
SYT5	7.01354	1.20499e-32
CYTH2	1.3138	8.43807e-33
EFHC1	1.52488	9.19298e-33
WNK1	1.26018	8.8446e-33
PCM1	0.929827	9.04648e-33
NDUFC2	0.729266	8.61172e-33
CLEC18A	6.3585	2.28619e-32
HAGH	1.07713	1.49891e-32
MRAP2	3.59981	2.74545e-32
MAPK8IP1	3.0204	2.68557e-32
SPATA33	1.98554	2.44092e-32
RPS3	0.284035	3.3844e-32
SNRPB2	0.832807	4.42846e-32
PAFAH1B3	1.1098	5.20664e-32
SHOX2	6.06361	9.04565e-32
CACNB3	3.15593	1.04385e-31
FAM118A	1.70401	9.36653e-32
EIF1B	0.890832	1.08834e-31
UBL5	0.555145	1.11511e-31
SUN1	1.44088	1.93588e-31
PPA1	0.96192	1.79098e-31
TWF2	1.53085	2.92624e-31
SPTBN4	5.23378	4.71324e-31
ATP5G2	0.533054	2.35272e-31
SATB1	1.74047	4.69667e-31
NEB	1.89197	4.2699e-31
SRRM4	6.38968	8.14177e-31
MFNG	3.28927	1.22612e-30
CCDC181	3.60005	1.56008e-30
SERINC2	1.31729	1.79637e-30
RAB3A	4.08769	2.56699e-30
LYSMD2	1.92906	2.27374e-30
RP11-620J15.3	1.489	3.29438e-30
RP11-96L14.8	10.3697	4.87516e-30
PRR7	3.21639	4.55654e-30
ENY2	0.804307	3.31935e-30
ATP2B2	5.17713	7.49623e-30
TMED2	0.832427	5.38302e-30
COX6A1	0.569799	7.14645e-30
TMEM134	1.14523	1.0294e-29
SET	0.633769	8.17351e-30
CYB5A	1.16371	1.19609e-29
SLC39A6	1.6283	1.32572e-29
FAM96B	0.814443	1.16694e-29
ACTB	0.352304	7.49748e-30
C17orf97	2.78981	1.86547e-29
RNF150	2.35987	1.93383e-29
DTD1	1.74396	2.15844e-29
CD164L2	4.9043	2.66599e-29
TMEM132A	2.40208	2.67889e-29
TAF11	1.06174	2.33403e-29
YWHAZ	0.712012	2.13622e-29
RIMS2	3.1141	4.27102e-29
SLC12A6	2.5581	4.21455e-29
GNAO1	4.74391	4.91727e-29
STK33	2.39328	4.42921e-29
UCP2	2.08503	4.4206e-29
NWD1	4.60162	6.62207e-29
LRRC53	7.79004	7.14996e-29
HIST3H2A	2.71828	6.62935e-29
TRA2B	0.739739	4.51718e-29
C7orf55	1.07241	6.89832e-29
SNHG19	1.16761	8.20396e-29
ARL3	0.928719	8.0291e-29
CFAP126	7.96081	1.22095e-28
TUSC3	1.16705	8.90442e-29
ATP6V0A1	1.71668	1.05539e-28
YWHAH	0.894744	8.91655e-29
ELMOD1	6.4768	1.38488e-28
SLC25A4	1.18814	1.14284e-28
KCNJ6	5.77472	1.79323e-28
RHOBTB3	0.946175	1.53525e-28
ARC	3.5443	2.36458e-28
ZKSCAN1	1.06834	1.94835e-28
TNFAIP8L1	2.34517	2.61641e-28
BDNF	4.68477	3.0203e-28
GABRB3	3.07102	3.14425e-28
RSRC1	1.13848	3.15011e-28
JARID2	1.71988	3.6849e-28
INA	4.05445	4.42627e-28
TES	1.63429	4.35405e-28
DNAAF3	6.59555	5.5898e-28
C1orf194	7.38065	7.4226e-28
SPON2	2.87144	7.53019e-28
SEC61G	0.655367	5.65571e-28
TMEM184A	3.46076	1.00638e-27
BAALC	3.3455	1.02223e-27
NUCB2	1.29691	9.88816e-28
KIF3A	1.47547	1.03041e-27
MRLN	3.07375	1.27702e-27
NAV1	1.69543	1.17614e-27
NEFM	4.01656	1.52053e-27
ZACN	4.228	1.73641e-27
GRIA2	4.5583	1.77378e-27
MAP2	1.80175	1.58234e-27
VDAC3	0.911825	1.39158e-27
NDUFB2	0.572657	1.20713e-27
NEUROD2	7.4007	2.16809e-27
SCOC	1.02678	1.73735e-27
AGPAT2	1.4838	2.87055e-27
TMED4	1.02479	3.77235e-27
ADGRB1	4.91395	5.1403e-27
FNBP1L	1.16255	4.13272e-27
NDUFA1	0.592822	3.43839e-27
DUSP18	2.52914	6.57542e-27
TMEM67	2.19183	6.37992e-27
YPEL1	2.43178	6.71613e-27
NGFRAP1	0.501953	4.56416e-27
RSBN1	1.19256	5.98549e-27
ZNF428	0.735501	6.99889e-27
MARCH6	1.07442	7.75279e-27
WRB	1.27183	8.49995e-27
ZBTB18	2.24428	1.09633e-26
HDAC5	1.85824	1.09807e-26
EPB41	2.30922	1.25741e-26
NDUFA3	0.661748	1.03722e-26
PFDN2	0.77858	1.15752e-26
ARF5	0.912953	1.47496e-26
MGLL	1.49347	1.71637e-26
CNR1	4.20022	2.06178e-26
MAPK12	3.00153	2.24333e-26
PNPLA2	1.57479	2.11209e-26
RNF186	3.9757	2.4714e-26
TJAP1	2.28924	2.3413e-26
NDUFA6	0.731285	1.97963e-26
YIPF6	1.25133	2.53371e-26
KHDRBS1	0.78943	2.48909e-26
MKRN1	1.15439	3.1281e-26
TACC2	1.55968	4.24861e-26
BARHL1	9.62776	5.76453e-26
NAPA	1.13774	4.49851e-26
RP11-373I8.1	10.0637	5.83974e-26
CNOT7	0.954761	4.2934e-26
SEC62	0.591516	4.68974e-26
PABPN1	0.91212	5.64216e-26
NEURL1B	1.97748	6.80621e-26
RHPN1	2.85688	7.93995e-26
VAMP2	0.737467	6.07438e-26
GNB1	0.992717	6.40681e-26
KAT6B	1.4	7.61045e-26
DBH	5.35472	9.6602e-26
NARF	1.16507	8.30965e-26
SPA17	2.60819	1.02531e-25
LHX3	5.66953	1.16776e-25
LINC01574	6.34218	1.22269e-25
AES	0.767027	8.69209e-26
CTA-384D8.34	4.01049	1.27003e-25
CRIP3	6.55379	1.61209e-25
DCAF7	1.18885	1.30896e-25
GPX2	3.39515	1.60168e-25
CBX3	0.684969	1.15264e-25
CCSER2	1.23031	1.38944e-25
SRRM3	5.55319	1.73842e-25
FAM57B	6.14199	1.8386e-25
HIPK2	1.67797	1.73376e-25
ORMDL3	1.62138	1.74159e-25
SLC38A8	5.39975	2.09385e-25
TULP4	1.28819	1.72013e-25
ATF5	1.6462	2.0032e-25
LINC01550	3.09299	2.3279e-25
KCTD17	2.69218	2.30327e-25
MAD2L2	1.52057	2.20514e-25
CYCS	0.773749	2.10506e-25
RP11-81H14.2	5.93219	3.11014e-25
NME5	3.17875	3.11703e-25
MORN2	1.41939	2.8209e-25
NUDT14	1.2139	2.84331e-25
PHTF1	2.49853	3.48104e-25
SEPT4	1.85822	3.52802e-25
BSG	0.7149	2.86614e-25
MT1F	3.25601	3.99517e-25
PRKAR1A	0.864568	3.7871e-25
TFDP2	1.09249	4.55009e-25
RPS11	0.287679	4.24223e-25
TAF7	0.773294	5.18125e-25
TLE1	1.41371	5.95241e-25
SLC8A2	7.29222	8.15477e-25
HBG2	0.761608	6.03473e-25
ZNF385A	1.72945	1.17848e-24
MX1	1.02717	1.20012e-24
CEP41	1.99893	1.5088e-24
TXNL4A	0.892829	1.49205e-24
SMARCC1	0.998177	1.66928e-24
RBFA	1.13608	1.76313e-24
KRT86	4.27343	2.31272e-24
PLA2G16	1.45777	2.03392e-24
WIPI1	2.14154	2.28529e-24
NRN1	1.72275	2.28026e-24
PTOV1	0.852589	1.95869e-24
CA8	2.14276	2.37389e-24
DNAJC12	3.49366	2.94115e-24
PGF	1.66748	2.92036e-24
C7orf73	0.805624	2.51921e-24
NHSL1	2.93429	3.35896e-24
ZNF3	1.59144	3.03159e-24
CLDN6	4.56395	3.58987e-24
FAM174A	1.4596	3.13821e-24
RTF1	0.645133	2.64042e-24
CCDC74A	2.05927	3.77435e-24
ATP6V1D	1.08788	3.32171e-24
AHI1	1.14095	4.15157e-24
SBK1	3.67432	6.22587e-24
TEX9	2.51935	6.64529e-24
COX8A	0.509177	5.19189e-24
COTL1	1.60878	6.99615e-24
ADAM11	6.04448	8.17788e-24
CDCA5	2.38968	8.2825e-24
KIF21A	1.85374	8.50991e-24
SLC25A29	1.60366	8.78079e-24
SNAPC3	1.57896	8.75268e-24
ZDHHC1	2.61408	9.5801e-24
CLUL1	2.5596	1.01409e-23
CYB5R1	0.998867	8.70051e-24
PTMS	0.676807	8.69099e-24
CCT3	0.714201	9.43441e-24
STXBP1	1.86248	1.22862e-23
KTN1	0.535863	9.82508e-24
NRCAM	2.35025	1.47325e-23
SMARCB1	0.915285	1.35314e-23
SEMA6B	2.54356	1.70072e-23
KCNH2	3.74332	1.82459e-23
PTS	1.38123	1.66235e-23
RPS29	0.271238	1.54193e-23
STARD4-AS1	2.23155	2.28195e-23
TRPM8	6.76165	2.57629e-23
RALGDS	1.58272	2.39083e-23
ACTL6B	5.54917	2.786e-23
TCTN1	1.59424	2.45236e-23
ICA1L	1.74096	2.58229e-23
CLDN7	1.59236	3.01925e-23
TBCB	0.765822	2.7057e-23
ABCC3	3.87936	3.86245e-23
MDGA1	4.16519	3.93276e-23
ZSCAN16-AS1	1.06046	3.52672e-23
LINC00467	1.81353	4.09791e-23
THSD7B	3.14552	4.50698e-23
PAIP2	0.793008	3.72318e-23
PCSK1	7.09676	4.84559e-23
SLC36A4	2.15205	4.48337e-23
RUNDC3A	4.82724	4.85961e-23
DLL3	4.63872	5.40273e-23
ORAI2	1.56968	4.93275e-23
KMT5C	2.02943	6.23909e-23
CFAP77	6.72844	6.94666e-23
SYNE2	0.935095	5.9701e-23
MT-ND2	0.333783	4.45151e-23
WWC1	3.31748	8.83039e-23
RGS10	1.74786	9.78934e-23
ATP6V0E2	1.51841	9.50002e-23
ESYT2	1.70101	1.34337e-22
MRPL42	1.07457	1.2649e-22
AP2B1	0.78338	1.22963e-22
STRC	6.93203	2.30849e-22
TUBB2A	1.26773	2.24609e-22
CABP2	9.55643	2.65108e-22
KIFAP3	1.15106	2.41197e-22
EEF1A1	0.180643	2.23207e-22
MUC6	4.09727	3.26666e-22
NDUFAB1	0.681229	2.64857e-22
PIFO	2.84608	3.46529e-22
CSNK1E	1.00264	3.10381e-22
RBM6	0.99317	3.37624e-22
CCDC30	2.63383	4.5025e-22
NECAB3	2.21988	4.64152e-22
TSG101	0.911215	4.21471e-22
LGALS3BP	0.66793	4.14997e-22
CCDC88C	1.44197	4.98152e-22
KCNH5	4.58998	5.72331e-22
ZMIZ1	1.88588	5.53926e-22
B3GNT2	1.99029	6.10318e-22
DDX11	1.56695	6.41817e-22
DNAL1	1.75573	6.7544e-22
ATXN7L3B	0.836963	6.61174e-22
DYNC2LI1	1.5902	7.42033e-22
NDUFB1	0.546161	6.50478e-22
IRAK1BP1	1.68992	7.88703e-22
SPOCK2	0.948703	8.1198e-22
CDKN2D	2.00888	1.00813e-21
PACRG	3.15275	1.19904e-21
FAM227A	3.14097	1.37059e-21
DPP7	1.61486	1.37493e-21
SLAIN1	4.19727	1.7152e-21
DHPS	0.941931	1.49296e-21
FOXO6	3.6322	1.77439e-21
RASSF3	2.35306	1.71784e-21
CCNDBP1	1.33368	1.62309e-21
MAP6	3.453	1.81029e-21
TOX3	1.69526	1.81908e-21
DCTN2	0.830953	2.1113e-21
DDX24	0.627233	2.05597e-21
UQCR10	0.51448	1.93874e-21
FZD9	4.00555	3.06289e-21
TMCO1	0.763515	2.51193e-21
SYT1	2.91891	3.05414e-21
ATP6V1F	0.618902	2.58535e-21
NFIA	0.651524	2.72422e-21
HNRNPA0	0.591996	2.64399e-21
FNDC5	2.73172	3.44833e-21
PAK3	2.00618	3.36106e-21
SLC25A25	1.74523	3.39991e-21
KAT6A	1.17171	3.24648e-21
TMCC2	2.46639	3.77398e-21
LRTOMT	2.35351	4.27229e-21
HERC2	0.917585	3.83493e-21
RPS26	0.286332	3.49071e-21
RIMS3	3.42353	5.14633e-21
FAM127B	1.07709	4.82026e-21
PDE5A	2.01654	5.30075e-21
CCDC64B	2.08602	5.36264e-21
MAGEF1	0.968174	4.99138e-21
SNHG25	1.03038	5.13259e-21
TBC1D19	1.92185	5.84166e-21
CTNND2	3.04679	6.13573e-21
C1QTNF4	1.47177	5.71244e-21
SLCO3A1	1.50081	6.07735e-21
SUMO1	0.628637	5.74046e-21
ARL16	0.871835	6.26251e-21
DDIT4L	3.09879	7.62873e-21
MOK	2.07711	7.38545e-21
STRBP	1.26185	7.17072e-21
BPHL	1.54341	8.08644e-21
FABP4	0.844254	7.52151e-21
UGT8	4.08608	1.00161e-20
ZIC2	7.09318	1.05107e-20
ARL4C	1.16061	9.3186e-21
GPC2	3.42293	1.07757e-20
PCBP1	0.626173	8.73668e-21
CEP152	2.45698	1.08111e-20
SLC27A2	5.22935	1.15032e-20
C11orf70	2.93653	1.11224e-20
NONO	0.726416	9.45567e-21
SEPT3	6.471	1.56117e-20
KRTCAP2	0.803125	1.54627e-20
C1orf43	0.769982	1.71457e-20
RPL37A	0.208329	1.67721e-20
PTX3	3.13426	2.20662e-20
ICA1	1.47628	2.04567e-20
IQCK	1.75218	2.15299e-20
USHBP1	2.64319	2.36788e-20
CYFIP2	2.62861	2.58161e-20
PDPK1	1.1796	2.43838e-20
SEPT6	1.37346	2.54449e-20
PRKX	1.37911	2.54199e-20
GDE1	1.165	2.70809e-20
CASC15	2.22819	3.08435e-20
USP22	0.863955	2.70359e-20
EIF3J	0.693947	2.72159e-20
RPS21	0.293093	2.60685e-20
UPF2	0.735789	3.02167e-20
DPCD	1.1043	3.37746e-20
ARHGAP18	1.82678	3.77818e-20
PAX2	5.36181	4.15622e-20
GPATCH8	0.895841	3.50759e-20
C5orf24	0.82987	3.59611e-20
CYBA	0.879204	3.85201e-20
RAB1A	0.755573	3.84555e-20
FZD7	2.49137	4.48064e-20
CFAP65	5.42697	5.26857e-20
C9orf16	0.685558	4.35877e-20
AKNAD1	5.59163	5.84822e-20
LINC01315	2.15687	5.84231e-20
CPE	0.649511	5.37861e-20
CSTF3	1.11806	7.775e-20
ST18	6.66297	9.67259e-20
RALYL	6.75638	1.04589e-19
ATP6V1A	1.28736	1.00615e-19
AP2A2	1.1014	9.97315e-20
ASNS	2.19098	1.11529e-19
ERO1B	1.4117	1.10944e-19
CPLX2	6.64313	1.36561e-19
CRACR2B	2.17651	1.32409e-19
SHF	2.50637	1.38266e-19
NDUFB8	0.567557	1.19397e-19
RASGEF1B	2.40305	1.43465e-19
CFAP53	3.26409	1.49387e-19
TCEAL3	0.963429	1.55441e-19
CDK2AP2	1.17381	1.76056e-19
SLC12A7	2.0869	1.94792e-19
ARPC5	0.660708	1.74983e-19
SMARCD1	0.970468	1.81361e-19
TMEM167A	0.964976	1.84732e-19
ID4	1.14504	2.09526e-19
MYO7A	5.82086	2.43343e-19
HMGN2	0.436178	1.83383e-19
ELOVL4	2.7433	2.35964e-19
HOMER2	2.19041	2.31126e-19
RNF224	6.76899	2.5869e-19
TSPYL4	1.67163	2.50317e-19
FAM65B	1.7033	2.685e-19
MARK1	1.90668	2.87139e-19
RGS16	1.13734	2.87308e-19
EFR3B	3.58751	3.44198e-19
ACAP3	1.74918	3.30507e-19
CLEC18C	8.15014	3.59948e-19
SYMPK	1.26606	3.26179e-19
RP11-416N2.4	4.85828	3.68538e-19
NRXN3	2.04381	3.9753e-19
ZNF503	1.34475	4.37779e-19
SMIM14	0.905828	4.15455e-19
RAB11FIP1	1.38519	4.45575e-19
C15orf65	2.82763	5.29819e-19
SSX2IP	1.73103	5.13167e-19
DYNLRB2	2.50628	5.46707e-19
ATP8A1	2.99837	6.83688e-19
NDUFA5	0.699449	5.90802e-19
COL9A3	1.5257	6.61169e-19
RPS6KL1	5.05563	7.25906e-19
RBFOX2	0.818929	6.20646e-19
GIPC3	3.13169	7.34579e-19
SSBP3	1.05329	6.67161e-19
DTNA	3.01014	8.25375e-19
MCTP2	2.0671	8.39985e-19
DYX1C1	1.77717	8.1869e-19
CEP85L	1.5209	8.15859e-19
CLEC18B	6.16903	1.04625e-18
BNIP3L	0.723146	9.55007e-19
MOAP1	1.45712	1.05046e-18
KDM6B	1.19221	1.05529e-18
SECISBP2	0.975276	1.07619e-18
NEFL	3.85257	1.45035e-18
SMKR1	6.17951	1.56606e-18
YTHDC1	0.673861	1.42665e-18
MAPK6	1.09209	1.5856e-18
DPYSL3	1.62849	1.66435e-18
CELF1	0.891012	1.87745e-18
CEND1	6.70155	2.25129e-18
NIPSNAP3A	1.44118	2.37295e-18
HSD11B1L	1.91145	2.46949e-18
MUC20	3.09512	2.57545e-18
FBXO32	0.935225	2.39511e-18
PDXDC1	1.19716	2.48047e-18
SSC4D	3.73243	2.78075e-18
SEMA3B	2.31281	2.69112e-18
PTBP1	0.874515	2.54099e-18
PSMD5-AS1	1.07327	2.64664e-18
ISL1	0.965888	2.68778e-18
CAPSL	1.93259	2.87737e-18
RP5-1187M17.10	2.99435	3.00642e-18
RICTOR	1.12514	2.78606e-18
CFLAR	0.812887	2.70732e-18
DYNLRB1	0.539463	2.81791e-18
EPS8L2	1.74473	3.31916e-18
BANF1	0.54583	3.00197e-18
BBIP1	1.28731	3.45079e-18
PFKFB2	2.39805	3.89743e-18
CCT2	0.663859	3.41787e-18
GDAP1	1.58406	3.7919e-18
LLNLR-245B6.1	0.991837	3.78166e-18
ZNF664	1.38014	4.17954e-18
HPCAL1	1.51665	4.34297e-18
PLPP5	1.35999	4.47214e-18
SPAG1	2.83459	5.01769e-18
SCGB2A1	2.83592	5.09751e-18
ELAVL3	5.80364	5.28096e-18
RPL3	0.199806	4.79842e-18
HK1	1.25865	5.15173e-18
PNISR	0.459677	5.01025e-18
IQCD	3.9042	6.15511e-18
TSPAN2	2.24007	6.04202e-18
NKX2-2	7.9335	7.61364e-18
CDKN2AIPNL	1.22295	6.93278e-18
KCNK1	2.35011	7.47062e-18
MEGF11	5.29906	8.2025e-18
PLEKHA6	3.1324	8.06055e-18
ATP2A1-AS1	3.40958	8.29842e-18
HNRNPK	0.460124	8.04626e-18
SNRNP27	0.799655	8.58029e-18
SUDS3	0.825177	8.86101e-18
LSAMP	2.06811	9.69369e-18
STMN4	5.10425	1.02225e-17
RNF11	1.03894	9.26267e-18
MRPL33	0.574217	9.07019e-18
CERKL	5.52544	1.12445e-17
NDUFB10	0.522321	9.52262e-18
STK39	1.73252	1.15886e-17
ADGRL3	2.57095	1.25224e-17
PBXIP1	1.4139	1.27619e-17
DYNC1H1	0.820074	1.21921e-17
IFI44	1.02766	1.278e-17
OSCP1	2.15621	1.39523e-17
DLG1	1.01252	1.30692e-17
MEAF6	0.713708	1.36893e-17
CYLD	1.15633	1.48187e-17
KIAA1211	4.91201	1.8109e-17
IFT81	1.57825	1.7868e-17
NGB	5.51834	2.19521e-17
POLR2K	0.695266	2.06079e-17
MAP4K4	1.15409	2.23769e-17
MED24	1.45057	2.34492e-17
NDUFA4L2	1.63827	2.43974e-17
SLC44A3	2.0265	2.4796e-17
SYT4	4.88934	2.68876e-17
TCEAL5	2.33902	2.60751e-17
UBXN6	0.954551	2.5979e-17
TP53BP1	1.24067	2.67395e-17
IVNS1ABP	1.24105	2.74791e-17
RIMBP2	4.83737	3.01503e-17
FAM127A	0.863676	2.77196e-17
CYB561	1.91035	3.0394e-17
SLC8A1	2.08619	3.22384e-17
GLCCI1	1.5793	3.30201e-17
FAM215B	1.44755	3.3454e-17
FYN	1.41363	3.42113e-17
TARSL2	1.158	3.38712e-17
NOP10	0.560919	3.17517e-17
KLF7	1.58446	3.53696e-17
PRUNE2	3.81433	3.7392e-17
NMT1	0.706348	3.33568e-17
YIPF3	0.706934	3.47385e-17
ATCAY	5.08293	4.14478e-17
LRBA	1.44966	3.87089e-17
DHX40	1.21726	3.8859e-17
CHST11	2.78667	4.43338e-17
AC011298.2	4.09696	4.85844e-17
USH2A	7.96184	5.25494e-17
CAMTA1	0.681085	4.58858e-17
CDH7	1.85071	5.11137e-17
MPHOSPH9	1.66677	5.28938e-17
SMARCA4	0.80046	5.06786e-17
AK9	1.68882	5.58858e-17
TMEM59	0.544317	5.91583e-17
LIPE-AS1	1.83545	7.18879e-17
RERG	2.45436	8.09127e-17
KIAA0355	0.999831	7.84417e-17
SCN1B	2.90771	8.54404e-17
ERH	0.47283	7.80411e-17
RYR2	4.17064	9.73053e-17
HIPK1	1.48017	9.5983e-17
MED17	1.27106	9.44587e-17
FADS2	2.0681	9.86543e-17
ZNF620	1.99409	9.97739e-17
LINC01003	1.5993	9.87224e-17
NDUFA8	0.688354	9.32784e-17
TENM4	2.08274	1.04337e-16
C20orf96	1.65807	1.03625e-16
RBM24	2.34064	1.12121e-16
IFT22	0.855603	1.03451e-16
MAP1S	1.55593	1.09835e-16
STX2	1.8393	1.12074e-16
PEG10	0.613684	1.04848e-16
ADGRV1	2.53064	1.24727e-16
CNPY2	0.591868	1.22419e-16
RNF183	4.27484	1.43492e-16
SMG7	1.24184	1.32767e-16
UNC80	2.95834	1.51813e-16
MSC-AS1	2.49572	1.55186e-16
FAIM2	2.89428	1.66148e-16
ZC3H8	1.06544	1.62716e-16
CISD2	0.864716	1.81654e-16
BBOF1	2.00712	1.99167e-16
SHTN1	1.21958	1.93131e-16
SYT14	5.67834	2.12875e-16
HIGD1A	0.882723	1.92067e-16
TSPAN15	1.47006	1.99853e-16
DYDC2	8.64649	2.17109e-16
SMARCE1	0.648024	2.07199e-16
C9orf135	5.70542	2.38022e-16
BSND	4.66296	2.45107e-16
KLC2	1.93523	2.45537e-16
HDAC9	2.5696	2.50314e-16
HLX	2.04381	2.50016e-16
NKX6-2	7.55775	2.68949e-16
MGAT4C	3.09818	2.64443e-16
RP11-284N8.3	4.66316	2.85841e-16
EFNA3	2.61467	2.7957e-16
NBEA	1.40552	2.68707e-16
MZF1	1.59103	2.87719e-16
BCL2	1.59585	3.20537e-16
DUSP8	2.8032	3.39298e-16
LIN7A	3.24412	3.45532e-16
PRDX1	0.477122	3.1543e-16
SEZ6L	3.03975	3.67086e-16
ZMYM2	0.929161	3.39372e-16
BASP1	0.772255	3.68364e-16
RHBDD2	0.949281	3.78433e-16
PPP1R27	4.19158	4.18848e-16
PTTG1IP	0.700406	3.88478e-16
VCAN	1.00153	3.96982e-16
GAS2	2.28791	4.24717e-16
IQCG	2.05935	4.49006e-16
CFAP70	2.47389	4.73806e-16
ZC2HC1A	0.851838	4.48277e-16
WDR81	2.35034	5.00332e-16
CLGN	3.56245	5.29872e-16
ZNF397	1.08423	5.03449e-16
OLFML2B	2.21643	5.79523e-16
LUC7L3	0.488123	5.29311e-16
TM7SF2	1.13949	5.81106e-16
KPNA5	1.30424	5.96846e-16
KMT2E	0.602	5.67462e-16
TECPR1	1.80496	6.2544e-16
TOP1	0.624556	5.91117e-16
NDUFS3	0.699001	6.4054e-16
EGLN3	1.93435	7.05153e-16
SHROOM3	2.23038	7.43327e-16
IFT88	1.17223	7.12216e-16
COMMD6	0.371154	6.55688e-16
MEIS2	0.562743	7.09419e-16
DIXDC1	1.67749	7.72654e-16
ANXA11	0.806787	7.66388e-16
CADPS	2.73653	8.45823e-16
TXNDC16	1.72837	8.34614e-16
BCAR1	1.23528	8.53203e-16
SYNRG	0.955526	8.55777e-16
RUFY3	1.08715	8.75044e-16
CHIC2	1.1239	8.95168e-16
OTOF	7.88094	1.00061e-15
PPP1R9A	1.50938	9.42921e-16
H1F0	0.876906	9.17256e-16
YPEL2	1.33003	9.56557e-16
ARPP19	0.719589	9.26078e-16
BAIAP3	3.70118	1.06017e-15
FOXJ1	5.05247	1.14253e-15
RCN1	0.682094	1.06347e-15
ZSCAN18	0.874802	1.08962e-15
PIAS4	1.52966	1.15832e-15
PNMA1	1.37317	1.14804e-15
DLG4	2.36202	1.20655e-15
TBC1D30	3.88096	1.24986e-15
NDUFB9	0.51244	1.20085e-15
TANC2	1.83573	1.36161e-15
YBX1	0.325458	1.20756e-15
FAM200B	0.752447	1.37344e-15
SNHG8	0.451167	1.34928e-15
IMMP1L	0.949202	1.4382e-15
ERV3-1	1.38833	1.52376e-15
ZMYND8	1.11132	1.54671e-15
MTHFD2L	1.29835	1.572e-15
SFXN3	2.03905	1.68228e-15
YPEL3	0.7336	1.60793e-15
NDUFB11	0.42474	1.56598e-15
FGFR3	2.2896	1.80122e-15
MRPS21	0.455895	1.607e-15
ZNF536	5.51436	1.87659e-15
DLG2	1.30383	1.91815e-15
KLK11	1.24447	2.02799e-15
ARMCX3	0.792079	1.97754e-15
TTC3	0.558932	1.933e-15
ADAR	0.653244	2.13317e-15
RBM23	0.755094	2.19852e-15
CREB3L2	1.41451	2.30658e-15
MGEA5	0.803446	2.22745e-15
SRPK2	0.747195	2.21692e-15
PLAG1	1.75019	2.42373e-15
SAMD15	3.25109	2.57054e-15
FSD1L	3.3063	2.58372e-15
ACSL6	5.8672	2.64917e-15
ZFHX4	1.12187	2.55446e-15
MIR7-3HG	6.04136	2.89079e-15
LINC00869	2.10435	2.84749e-15
SPINT2	0.432048	2.57676e-15
RSPH3	1.55584	3.22594e-15
MARVELD2	1.60887	3.36521e-15
HDGF	0.765787	3.26758e-15
FAM3B	1.59108	3.59193e-15
OFD1	0.85136	3.60406e-15
TNRC6A	0.833267	3.8155e-15
KIAA2012	4.02006	4.60197e-15
SLC22A17	1.52993	4.45291e-15
LARP1B	1.23934	4.50732e-15
SPAG6	4.32883	4.88553e-15
NECAP1	1.40364	5.4574e-15
C15orf61	0.916041	5.46449e-15
DDAH2	0.693331	5.43458e-15
PREP	1.87976	5.94967e-15
AP4M1	1.31058	5.83399e-15
AKR1B1	0.976231	5.78536e-15
RSPH4A	5.32938	6.3239e-15
KCNMA1	3.57213	6.36825e-15
GSTM4	1.41389	6.29554e-15
TM9SF2	0.840091	6.09825e-15
CHCHD2	0.336134	5.79214e-15
NEK11	2.15952	6.9128e-15
SCAMP5	2.27218	7.71773e-15
BLOC1S1	0.541469	7.10268e-15
SOWAHA	2.58203	8.2141e-15
OLFM1	1.21443	7.93876e-15
LRRC24	2.99229	8.34324e-15
LRRC23	1.46817	8.14599e-15
DCTN1	1.09596	8.02972e-15
MPPED2	2.00086	8.89978e-15
SCAI	1.36978	8.72975e-15
KLF13	1.03262	8.84441e-15
FBLIM1	1.29358	9.07127e-15
DCX	2.71875	1.03511e-14
RMND5A	1.3442	1.00636e-14
TCERG1L	3.08656	1.11028e-14
ARMC3	6.4369	1.13645e-14
SON	0.369001	1.09975e-14
C11orf49	1.18951	1.275e-14
MSC	1.95065	1.32384e-14
UNC5A	4.73051	1.37716e-14
KCNK3	4.55662	1.51252e-14
ACLY	1.42241	1.4574e-14
BRD9	0.912926	1.47034e-14
SCAND1	0.503929	1.43077e-14
COQ10A	1.91984	1.57946e-14
DHX36	0.593971	1.57939e-14
MAPK8IP2	2.94682	1.80947e-14
PSMB8	0.588666	1.67564e-14
RP11-568A7.3	5.04875	1.94727e-14
RBBP4	0.605866	1.76609e-14
HSD17B11	1.20813	1.85879e-14
MT-ND6	0.726529	1.80988e-14
DRC1	6.46502	1.9906e-14
MPLKIP	0.696983	1.83567e-14
DCBLD1	1.96168	2.00015e-14
PGP	1.02357	1.9233e-14
HMBOX1	1.19005	1.95399e-14
ARID4B	0.61163	1.88464e-14
TMEM183A	0.873393	1.96397e-14
ZNF669	1.78076	2.02897e-14
NDFIP1	0.62784	2.12353e-14
HMGB3	1.11058	2.25943e-14
PIN4	0.578236	2.18177e-14
TFEB	2.02427	2.36615e-14
TMEM50A	0.585419	2.20885e-14
NUDT9	0.972717	2.3522e-14
MARCH3	2.38919	2.50528e-14
EXOC6	1.41873	2.44053e-14
SARDH	2.69618	2.55734e-14
XRN2	0.634754	2.51272e-14
TARS	0.943678	2.63246e-14
ATP6AP1	0.853523	2.63734e-14
SYAP1	0.76976	2.69205e-14
SPAG16	0.906151	2.76841e-14
BAZ1B	0.735914	2.79503e-14
RTN4RL2	2.2487	3.01385e-14
FADS1	1.84468	2.99703e-14
DNAL4	1.12243	3.02912e-14
CCDC157	2.06466	3.20119e-14
CLDN5	0.775426	3.07931e-14
TEX26	8.2517	3.48008e-14
NDUFB7	0.421075	3.07904e-14
ANKRD24	4.86768	3.49451e-14
CFAP57	4.17739	3.5853e-14
VBP1	0.723924	3.37909e-14
PRR36	4.22199	3.69838e-14
NDEL1	1.36642	3.59618e-14
TLE2	1.53699	3.63533e-14
DLGAP4	0.984219	3.52106e-14
VPS72	1.03157	3.63554e-14
LRRC27	1.92367	3.75552e-14
NTNG2	3.19522	3.85852e-14
TCP10L	4.95273	3.92691e-14
ILF2	0.581547	3.61655e-14
CDK5	1.58299	3.94093e-14
TCEB1	0.546622	3.91717e-14
CDC25B	1.58476	4.20503e-14
PTGES2	0.858037	4.13041e-14
ZNF431	1.10559	4.35663e-14
COL15A1	1.07936	4.44656e-14
BAG2	2.09407	4.6184e-14
CECR2	2.6321	4.70129e-14
RABL2B	1.31116	4.58121e-14
SHC2	2.22816	4.76898e-14
CDK5R2	5.70247	4.91202e-14
PARD6A	2.37608	4.87081e-14
PRR34-AS1	1.76309	4.97247e-14
ROPN1L	4.66128	5.23619e-14
CDC42SE2	1.10853	5.06399e-14
SPHKAP	2.21772	5.35874e-14
TRAPPC4	0.743573	5.3456e-14
CETN3	0.885391	5.46979e-14
JTB	0.56397	5.37157e-14
MARCH9	1.53373	5.68132e-14
AC022182.3	4.33058	6.13651e-14
KLHL24	1.07958	5.93076e-14
APH1B	2.01381	6.23632e-14
CD200	1.41378	6.23864e-14
RBM38	1.82598	6.39586e-14
APOL4	1.59808	6.56474e-14
RP4-625H18.2	5.12864	7.04099e-14
DNAJC5B	3.6922	7.10709e-14
HTATSF1	0.828198	6.64091e-14
PTP4A3	1.18303	7.03119e-14
EBF3	1.86497	7.23442e-14
SAMD14	3.38485	7.49695e-14
FBRSL1	1.73473	7.76744e-14
ADAM10	1.06199	7.84284e-14
DDX1	0.63881	7.86858e-14
MMP23B	1.72386	8.60932e-14
STARD10	0.707124	8.52034e-14
OAZ2	0.612518	8.43444e-14
LANCL2	1.75859	8.94215e-14
TMED8	1.38768	8.83879e-14
TRIM36	6.52726	9.45924e-14
XRCC5	0.48893	8.83352e-14
YWHAB	0.466327	9.18623e-14
C12orf76	1.15434	9.66121e-14
TRIOBP	0.824714	9.64696e-14
L3MBTL4	1.56067	9.9951e-14
TEAD2	1.50966	1.02179e-13
PPP2R5B	1.91417	1.05079e-13
TMEM19	1.33249	1.03561e-13
CRELD1	1.0944	1.03476e-13
MID1IP1	1.45635	1.1405e-13
MYO1B	0.928615	1.19611e-13
SCARB2	0.761833	1.19112e-13
ZMIZ2	1.44083	1.24211e-13
ESPNL	4.39168	1.3104e-13
TSHZ2	0.963829	1.26329e-13
NHLH2	6.32323	1.34736e-13
PNO1	1.11047	1.2823e-13
NDUFS8	0.498821	1.29728e-13
FTX	1.34687	1.4364e-13
B4GALT5	1.19547	1.52833e-13
RFX3	1.70038	1.56186e-13
CCDC113	3.57971	1.64174e-13
MYL6	0.241725	1.46029e-13
KCNQ2	3.78837	1.76696e-13
CD3G	2.1422	1.76598e-13
CCDC40	3.43112	1.80542e-13
LINC01551	0.817272	1.74061e-13
LIPC	5.044	1.86225e-13
KHDRBS2	2.20673	1.82418e-13
SPATA17	3.71198	1.87975e-13
PPIL6	2.74334	1.91023e-13
WRAP73	1.30609	1.85789e-13
PISD	1.0549	1.85554e-13
ZNF765	1.98759	1.94871e-13
MTX2	0.891724	1.89642e-13
RUNX1	1.17811	2.03182e-13
UBXN11	1.47811	2.04986e-13
CASZ1	1.78126	2.12237e-13
TPI1	0.387809	2.05105e-13
CHMP3	0.618804	2.19351e-13
BSPRY	1.99152	2.34447e-13
SSB	0.484214	2.35865e-13
ZADH2	1.30576	2.54444e-13
DDX52	0.802258	2.58756e-13
CCDC173	3.63317	2.76863e-13
CCDC146	1.87578	2.71387e-13
ACTR1A	0.968758	2.64532e-13
RBP7	0.950244	2.67523e-13
PTPRS	0.987017	2.7192e-13
USMG5	0.387248	2.58044e-13
TRBC1	1.77763	2.88174e-13
ABHD2	1.24014	2.93267e-13
ATP8B2	2.14724	3.00623e-13
GNAZ	4.24277	3.09967e-13
ERICH3	1.1527	2.95904e-13
SNHG7	0.500126	2.83825e-13
TNNI3	5.24785	3.1831e-13
REC8	1.36295	3.11917e-13
IFT57	0.81043	3.20758e-13
FSIP1	4.06862	3.58655e-13
RYBP	0.791309	3.37557e-13
TSGA10	1.37541	3.53616e-13
NOTCH1	1.27527	3.56847e-13
CLDND1	0.901501	3.54331e-13
HYDIN	3.18484	3.78584e-13
KCNMB2	4.65182	3.81712e-13
ZNF593	0.811907	3.59226e-13
DNAAF1	4.82744	3.98651e-13
ANKFN1	4.80345	3.98969e-13
CALY	5.20444	3.99419e-13
RP11-551L14.4	5.54745	4.20051e-13
COX7C	0.243289	3.74509e-13
AFF4	0.726299	4.01276e-13
TNNT1	1.35637	4.27752e-13
PLS1	2.99969	4.67663e-13
AP3B2	3.47935	4.74592e-13
HIP1	1.2709	4.63765e-13
DDX6	0.711125	4.55089e-13
JAKMIP2	4.2496	5.02417e-13
UBXN1	0.438052	4.6578e-13
MLPH	3.39796	5.25693e-13
SYBU	1.70316	5.17108e-13
GABPB1	0.75168	5.0696e-13
RBFOX3	4.66512	5.46858e-13
TMEM5	0.946675	5.19229e-13
BCL11B	2.18039	5.51002e-13
ATP6V1C2	2.60432	5.73208e-13
MLLT4	0.878923	5.69377e-13
TMEM147	0.585707	5.56799e-13
NUMBL	1.86575	6.02032e-13
CCDC81	5.57915	6.4318e-13
PRMT9	1.37931	6.36244e-13
BAIAP2L2	4.58536	6.74392e-13
COL13A1	3.18994	6.73438e-13
CNIH2	3.97205	6.8157e-13
CCDC107	0.909125	6.71559e-13
PPM1G	0.576375	6.61415e-13
C2CD4C	4.2027	7.22039e-13
DPY30	0.562116	6.87444e-13
TMEM258	0.353831	6.91085e-13
CFAP43	4.1701	7.94919e-13
A4GALT	1.38106	7.71891e-13
HOOK2	0.663777	7.60253e-13
MTIF3	0.658908	7.63125e-13
GAS8	1.7562	7.94188e-13
DGKD	1.61807	8.03084e-13
CDK5RAP2	0.972995	8.04925e-13
ZBBX	5.22618	8.50684e-13
SIGIRR	0.916607	8.20867e-13
COX5A	0.461155	8.01222e-13
PSENEN	0.731297	8.24639e-13
SOX9	2.19981	8.66905e-13
C1orf54	0.921378	8.34137e-13
LEF1	2.07271	8.73863e-13
ZFP90	1.32682	8.61636e-13
CELF3	6.85078	9.03859e-13
CACFD1	1.75734	8.79045e-13
RNF5	0.712162	8.62267e-13
MSI1	4.06282	9.56248e-13
ATP5B	0.413944	9.0392e-13
SH3GLB1	0.637276	9.58767e-13
ATL1	2.15626	1.06442e-12
HBA2	0.525888	1.00378e-12
ILF3	0.559882	1.00955e-12
LYPD1	1.42954	1.05491e-12
BAZ2A	0.972208	1.04287e-12
KMT5B	0.869036	1.04281e-12
GADD45GIP1	0.425009	1.04346e-12
DCDC1	3.60684	1.16014e-12
UPF3A	0.600992	1.1099e-12
ATP6V1G2	3.34441	1.20333e-12
GFRA4	5.80805	1.23214e-12
CWF19L2	0.684941	1.14943e-12
SPATA2L	2.25098	1.21077e-12
PREX1	2.06838	1.24235e-12
RNPS1	0.552691	1.22594e-12
ONECUT2	5.37902	1.33716e-12
TMEM33	1.04387	1.27307e-12
C20orf85	6.31966	1.37946e-12
ARFGAP3	0.866517	1.31614e-12
RAB36	4.18911	1.49787e-12
PRPH	4.15508	1.52063e-12
FRYL	0.970987	1.48216e-12
USP11	0.759369	1.47624e-12
LONRF2	2.90918	1.58969e-12
LRRC20	2.53961	1.66216e-12
LRRC8B	1.94952	1.66821e-12
COX6B1	0.335298	1.55893e-12
RPN2	0.576099	1.61009e-12
ZEB1	0.99955	1.71501e-12
RP11-327P2.5	2.47021	1.77771e-12
IST1	0.744151	1.72307e-12
KIF5C	3.96545	1.85969e-12
ING4	0.813438	1.76225e-12
CTBP2	0.911061	1.77353e-12
GFI1	5.57595	1.87508e-12
DDX46	0.471848	1.72584e-12
PLXND1	1.15716	1.83356e-12
YIPF4	0.724071	1.86541e-12
KLHDC9	1.71346	1.93277e-12
U47924.27	1.60623	1.9454e-12
SMC6	1.06389	1.94844e-12
SPEF1	5.95453	2.07182e-12
SLC39A3	0.95085	1.97379e-12
C17orf53	3.15752	2.06785e-12
UBE2S	0.593525	1.96691e-12
LA16c-380H5.5	4.25043	2.14048e-12
ZNF821	1.36118	2.09026e-12
DNAH9	6.78124	2.18386e-12
MTURN	1.33158	2.12857e-12
SLC12A5	2.36678	2.18505e-12
ANKEF1	2.46313	2.20994e-12
SYNGR3	3.75518	2.32573e-12
DNAJB11	0.705483	2.21805e-12
DEFA5	5.26344	2.43385e-12
ATP1B3	0.854578	2.33523e-12
EID1	0.339615	2.25492e-12
WRNIP1	1.002	2.36223e-12
DNAJC18	1.44593	2.45956e-12
PHF14	0.525478	2.47866e-12
C18orf32	1.12335	2.60294e-12
TTF1	0.842683	2.60296e-12
ARHGEF7	1.07502	2.62982e-12
NDRG4	1.86665	2.81582e-12
C11orf16	1.57571	2.79481e-12
NDUFA7	0.81983	2.75983e-12
RAMP1	1.30874	2.83416e-12
ISCU	0.515962	2.72911e-12
AURKAIP1	0.462077	2.79448e-12
CLUAP1	0.848121	2.89738e-12
SH3PXD2A	0.730388	3.14464e-12
ZFAND6	0.60368	3.14189e-12
CKMT1B	4.44637	3.45386e-12
DNAH7	3.95244	3.44552e-12
TRIB2	1.16914	3.32911e-12
ILKAP	0.906086	3.31739e-12
RASA4	1.41363	3.37086e-12
CLIP3	1.303	3.4384e-12
SNHG10	1.42215	3.50729e-12
SIAH2	1.35195	3.63814e-12
CCDC191	1.53609	3.65854e-12
NRDE2	0.885367	3.63853e-12
ASIC2	3.35513	3.87484e-12
HCN1	5.10451	3.95764e-12
ZNF584	2.01502	3.89883e-12
PACSIN2	0.927477	3.97693e-12
ZC3H6	0.783612	3.99053e-12
ZMYND10	4.94989	4.24199e-12
RSAD2	1.84823	4.20443e-12
CCDC39	4.69687	4.38286e-12
CANX	0.537556	4.1712e-12
TRIM13	0.952372	4.28238e-12
EML1	2.03698	4.44387e-12
FTL	0.220796	3.93512e-12
KALRN	1.87336	4.4943e-12
CORO2A	1.38263	4.62074e-12
LINGO3	6.55504	4.86052e-12
RPF1	0.903449	4.6651e-12
FBXL16	3.09032	5.08928e-12
PRR5	1.73328	5.0549e-12
LRRC73	4.32793	5.18892e-12
STRAP	0.623267	4.88142e-12
KLHL8	1.52333	5.32965e-12
FAM126A	1.81024	5.4714e-12
UBE2B	0.557049	5.39049e-12
NEDD1	1.287	5.59905e-12
IL23A	1.9154	5.67759e-12
SKIV2L2	0.858244	5.71806e-12
FAM196A	3.52305	6.14591e-12
TMEM178B	2.28554	6.18636e-12
ARID1A	0.805101	5.96918e-12
DNM1L	0.849437	6.23774e-12
RP1-39G22.7	1.50857	6.40875e-12
PPM1B	1.0348	6.60625e-12
CECR1	2.07657	6.7829e-12
TMEM206	2.16225	7.01058e-12
PREPL	0.8765	7.10432e-12
AP1M2	1.21483	7.24753e-12
CLSTN1	0.694605	7.09651e-12
OTUD7A	3.02804	7.87043e-12
ANKRD37	1.03515	7.70295e-12
RIIAD1	6.14208	8.79789e-12
KIT	2.71184	8.89891e-12
METRNL	1.688	8.84876e-12
KIDINS220	0.838059	8.70877e-12
LEPROTL1	0.830833	8.7158e-12
MANF	0.625981	8.72596e-12
NHP2	0.459628	8.79734e-12
ELF3	0.963984	9.17357e-12
TTC37	0.847224	9.1673e-12
EZH2	1.26727	9.47128e-12
MGAT5	1.50588	9.68537e-12
ACSL4	1.32861	9.7819e-12
USP33	0.948674	9.71159e-12
MAPRE3	1.31349	9.80863e-12
MAML3	1.14997	9.90042e-12
LPGAT1	1.09373	1.03613e-11
PSMA3-AS1	0.678268	1.01859e-11
MAPK15	2.10847	1.0619e-11
ASRGL1	1.85014	1.06413e-11
FOXI1	4.82559	1.12622e-11
TROVE2	0.663321	1.06828e-11
EYA1	0.912593	1.08807e-11
LYPD8	7.62383	1.19827e-11
KIAA0895L	2.03942	1.19375e-11
RP5-1085F17.3	2.12988	1.19518e-11
FAM102A	1.42317	1.22547e-11
MTMR9	1.16272	1.23608e-11
MRFAP1	0.400406	1.19611e-11
CCZ1	0.803117	1.24296e-11
SATB2	3.40873	1.34149e-11
MTF2	0.821208	1.28659e-11
ABHD11	1.18747	1.34346e-11
TMEM14A	0.809836	1.33482e-11
FSD1	3.69652	1.40086e-11
CFAP221	5.07474	1.48172e-11
REM2	3.20152	1.51283e-11
KCNJ12	2.5449	1.51037e-11
DTX3	1.28814	1.54529e-11
C2orf70	5.54083	1.60412e-11
NDUFS6	0.416425	1.52527e-11
TRPM2	3.63816	1.76795e-11
NDNF	3.26659	1.83368e-11
WNT10A	2.37092	1.83332e-11
EMC3	0.701259	1.77512e-11
JMY	1.06894	1.84658e-11
TBCC	0.899723	1.84744e-11
CFAP20	0.680857	1.83548e-11
CATSPER2	1.76002	1.92838e-11
GRB7	2.05077	1.95553e-11
HIST2H2BE	1.20238	1.92469e-11
KDM7A	1.57763	1.96942e-11
KLHDC8A	4.81985	2.01915e-11
BAALC-AS2	6.4739	2.02863e-11
CALM3	0.501118	1.92083e-11
LRCH3	1.02892	1.97317e-11
DPYSL4	3.26648	2.07757e-11
EFCAB1	2.35415	2.06832e-11
CCDC189	2.50759	2.08369e-11
OS9	0.639237	2.06232e-11
KDELR1	0.500691	2.05159e-11
USP3	0.99377	2.09449e-11
REEP2	2.17187	2.16366e-11
TEKT1	5.99013	2.21486e-11
RNF19A	0.751992	2.10888e-11
SMC1A	0.736396	2.10607e-11
AFAP1	1.17304	2.14083e-11
CPXM2	1.19172	2.14623e-11
TMEM255B	1.49541	2.25149e-11
TCEAL2	1.48509	2.32722e-11
STOM	0.673711	2.26915e-11
SLC25A33	1.30945	2.33717e-11
RAB6A	0.730359	2.29805e-11
CFAP52	4.06795	2.43749e-11
TOP2B	0.810666	2.34499e-11
RNF219	1.04992	2.40461e-11
FANK1	1.74246	2.53792e-11
HEBP2	0.536646	2.52154e-11
GTPBP1	1.50053	2.60132e-11
EPS8	1.19419	2.6077e-11
ATP6V1H	0.808684	2.66319e-11
KCNK9	6.64023	2.80511e-11
MAP3K13	0.538366	2.64073e-11
HNRNPUL1	0.637834	2.68049e-11
SERP1	0.457695	2.68268e-11
DBNDD1	2.70958	2.88842e-11
GNG2	1.57736	2.87459e-11
SEC61B	0.37028	2.84687e-11
INSR	0.918867	2.95454e-11
MECP2	0.76907	2.9423e-11
MFSD6	1.85437	3.06979e-11
BRD7	0.614774	2.98345e-11
FAM47E	3.46472	3.20378e-11
CTD-2555A7.2	11.0474	3.31034e-11
SUN2	1.09383	3.29487e-11
VWA1	0.823341	3.32462e-11
TMEM132E	4.93075	3.4968e-11
RIPPLY2	5.32482	3.5288e-11
RSPH9	2.87579	3.63065e-11
BIK	2.50066	3.66936e-11
RNASEH2A	0.800334	3.52883e-11
RNF213	0.517144	3.4959e-11
GRM4	4.16648	3.73588e-11
EFCAB10	5.94879	3.76778e-11
NEBL	1.10931	3.64561e-11
C22orf29	1.24071	3.65574e-11
APBB1	1.33542	3.70846e-11
C16orf46	2.10063	3.76068e-11
STAU2	0.954198	3.76567e-11
DNAJC10	0.800205	3.76432e-11
KIAA1324	3.25117	3.91956e-11
PVRL1	1.05321	3.80291e-11
CD3D	1.46316	3.87799e-11
NPTXR	3.13019	4.07529e-11
PKIG	0.64459	3.8993e-11
RP11-473I1.5	2.09139	4.10009e-11
MT-ND1	0.227396	3.74948e-11
AGAP3	1.42536	4.13891e-11
NEK5	2.21082	4.2146e-11
FANCF	1.24097	4.22582e-11
IQCE	1.38914	4.24088e-11
IVD	1.17081	4.57301e-11
AC004556.1	1.97202	4.88255e-11
PBRM1	0.697703	4.80639e-11
RP11-544A12.8	1.44622	5.10555e-11
INTU	1.00453	5.05704e-11
BAIAP2-AS1	1.84325	5.17207e-11
LIPE	2.35012	5.34425e-11
KLHL14	5.45688	5.42665e-11
C2orf69	1.29515	5.31857e-11
MICAL1	1.86923	5.51008e-11
RALGPS1	2.10427	5.53226e-11
CLRN1	9.38485	5.69293e-11
MUS81	1.04386	5.53689e-11
ODC1	0.666442	5.66872e-11
ZNF24	0.682874	5.75931e-11
DNMT3A	0.787744	5.77992e-11
RABAC1	0.449336	5.8096e-11
VSIG10	1.127	6.01148e-11
SLC35E1	1.09114	6.05274e-11
RC3H2	1.12184	6.04374e-11
SLC4A8	4.14918	6.3361e-11
CEP68	0.892984	6.1038e-11
TTC39B	1.44801	6.53528e-11
SRI	0.565956	6.61634e-11
MLLT6	0.927855	6.72557e-11
TUBB4A	4.76683	7.12917e-11
SPSB4	4.99769	7.14328e-11
CD34	0.779713	7.14245e-11
JKAMP	0.824188	7.19893e-11
RAB2A	0.425011	7.19077e-11
CELSR2	2.18663	7.58057e-11
LAPTM4B	0.798864	7.42713e-11
TSPAN17	1.25454	7.58779e-11
FAM222B	1.24614	7.70535e-11
LRRC61	1.08954	7.8451e-11
LZTS1	1.62221	8.08737e-11
SSBP4	0.710549	7.96196e-11
CBFB	1.18055	8.35368e-11
SH2D3C	1.41824	8.49479e-11
NUDT16L1	0.648923	8.38821e-11
RPRML	3.72065	8.99744e-11
MS4A8	3.69882	9.09882e-11
WDR34	0.762233	8.87192e-11
POGZ	0.722977	8.97624e-11
MDM4	0.649424	9.07643e-11
SF1	0.489206	9.16026e-11
MPST	0.641237	9.309e-11
TMEM57	0.909448	9.4599e-11
SOGA1	1.41816	1.01739e-10
TRIM33	0.839033	1.05101e-10
RP11-51J9.5	1.47716	1.07888e-10
SLC35E2B	0.967519	1.07224e-10
DENND2A	2.53939	1.1102e-10
TMEM35	3.3168	1.11884e-10
COQ4	0.712131	1.09144e-10
ANKRD13D	1.17757	1.10878e-10
HBA1	0.561275	1.12686e-10
PARP9	0.757364	1.14316e-10
DENND6B	2.02787	1.17944e-10
KIAA2013	1.10559	1.16229e-10
GRAMD1A	0.929997	1.16299e-10
CEP72	2.13661	1.19129e-10
ARL8A	1.07218	1.18697e-10
VPS53	0.979462	1.18178e-10
COL4A1	0.635933	1.17803e-10
CADM2	2.61089	1.23858e-10
ARL6	2.24724	1.24471e-10
NKAIN4	0.928103	1.21979e-10
C21orf58	1.27992	1.23796e-10
SUCO	0.792457	1.22331e-10
STARD3NL	0.955452	1.23349e-10
MYO3B	2.3659	1.27592e-10
PCBP2	0.379633	1.23486e-10
SYT17	2.98266	1.32348e-10
CA7	4.76109	1.35939e-10
HEPACAM2	4.92862	1.38039e-10
UBB	0.189194	1.25997e-10
ADAMTS6	1.80959	1.36752e-10
SNAP91	3.37637	1.40214e-10
DMPK	1.3396	1.3886e-10
AGO1	1.38946	1.40158e-10
CCDC34	0.661777	1.37482e-10
SPAG9	0.624636	1.39976e-10
RFX1	1.00326	1.42755e-10
MAPK8	1.13115	1.48631e-10
CKMT1A	3.69311	1.53369e-10
NR2F2	0.601812	1.46663e-10
C17orf100	1.94801	1.52113e-10
FAM131C	3.77259	1.55959e-10
PLCG2	1.5754	1.54467e-10
LZTFL1	1.32668	1.5947e-10
VOPP1	1.01415	1.59243e-10
BCR	1.29804	1.62174e-10
SMARCA5	0.605666	1.60519e-10
PIGP	0.706331	1.61245e-10
SYNE4	1.02297	1.66636e-10
FBXO16	2.6216	1.74818e-10
NME7	0.908237	1.71865e-10
ABCC9	1.83754	1.76582e-10
SV2A	2.40702	1.78041e-10
COQ10B	0.905983	1.73705e-10
C7orf50	0.563754	1.82137e-10
WNK3	1.15521	1.86377e-10
UBE2I	0.431353	1.84056e-10
SHOC2	0.720809	1.93122e-10
C11orf58	0.349301	1.90416e-10
ZNF667-AS1	0.696419	1.95976e-10
LL22NC03-2H8.5	1.03085	1.97871e-10
GPR4	2.52073	2.0334e-10
LRRC49	1.67696	2.02988e-10
LFNG	1.99113	2.0476e-10
CNIH1	0.670453	1.99825e-10
DTNBP1	0.953033	2.05088e-10
PAFAH1B2	0.668086	2.03262e-10
LYRM2	0.666429	2.15111e-10
PTPN4	1.01649	2.23225e-10
NUMA1	0.692111	2.21622e-10
AC074117.10	1.51142	2.26462e-10
MDH1B	2.77258	2.31772e-10
ENKUR	4.21351	2.33691e-10
TBC1D24	1.56209	2.32814e-10
ROCK1	0.645941	2.32291e-10
DCLK3	3.27877	2.44007e-10
C2orf68	0.963548	2.3946e-10
ZNF91	0.811133	2.41901e-10
SLC4A7	1.24323	2.48035e-10
TMOD2	1.55365	2.51508e-10
SCNN1A	1.3091	2.59447e-10
BMI1	1.20904	2.62601e-10
KIAA0232	0.900985	2.6218e-10
RPRM	2.14105	2.68819e-10
TNFRSF12A	0.928122	2.65167e-10
EMC7	0.627069	2.6159e-10
ENG	0.734153	2.64065e-10
NARS	0.534249	2.62692e-10
TTC14	0.675189	2.72226e-10
COQ7	0.875192	2.75571e-10
KMT2C	0.690076	2.76887e-10
HSD17B12	0.679304	2.92724e-10
LL22NC03-121E8.3	6.06451	3.07083e-10
SCAMP4	0.940903	2.97646e-10
NHLRC4	3.12921	3.08841e-10
LDOC1L	1.34593	3.03981e-10
CACUL1	0.70307	3.02246e-10
SEPT15	0.50459	2.99875e-10
RRN3	1.22623	3.08823e-10
ASUN	1.45346	3.11305e-10
CFAP45	3.77318	3.25614e-10
MRPL41	0.491905	3.12913e-10
CASC1	2.55792	3.27335e-10
TMEM246	1.83257	3.26327e-10
RUVBL1	0.775341	3.19945e-10
PRMT1	0.429134	3.18121e-10
KIAA1614	2.88468	3.34403e-10
HSH2D	1.95096	3.36938e-10
RAB39B	4.28906	3.44522e-10
SEMA6C	2.0194	3.44333e-10
SSR2	0.366202	3.31035e-10
FAM177A1	0.547292	3.49741e-10
EXOC7	0.6575	3.51485e-10
CACNA2D1	0.963807	3.55426e-10
MAPKAPK5	1.05752	3.57811e-10
ZBED5-AS1	1.29793	3.61939e-10
ZNHIT1	0.424816	3.53825e-10
DEDD2	0.965943	3.68719e-10
MB21D2	1.89794	3.76284e-10
GRIPAP1	0.953966	3.72061e-10
VTA1	0.985818	3.89282e-10
ARSJ	1.13638	3.91679e-10
EID2B	1.53381	3.97575e-10
DAP	0.76484	4.01924e-10
RP13-870H17.3	5.15508	4.22766e-10
DCTN3	0.45069	4.03149e-10
MTCH2	0.717103	4.09145e-10
CA2	2.98992	4.25794e-10
GDF11	1.24089	4.26765e-10
ADAMTS5	2.19325	4.44636e-10
ITGA3	1.21263	4.49001e-10
CYB5R4	1.55173	4.51506e-10
RAB5B	0.78322	4.56807e-10
DNAJC6	3.42537	4.77602e-10
NSD1	0.645653	4.64594e-10
TEKT2	2.09655	4.87241e-10
CFAP157	4.80316	4.95026e-10
BDH1	2.08776	4.93246e-10
PPP1R42	4.93883	5.01653e-10
DNAAF2	1.03901	4.87789e-10
NDUFS4	0.442255	4.83507e-10
ATF7IP	0.696092	4.90274e-10
ZNF75A	0.813835	4.99204e-10
CIRBP	0.266764	4.88994e-10
ADIPOR1	0.749078	5.1133e-10
GNG4	2.18922	5.24226e-10
CEP89	0.967629	5.43784e-10
TMEM231	2.09382	5.55529e-10
SLC12A2	0.923079	5.48027e-10
APEX1	0.428335	5.39627e-10
FAM117A	1.56105	5.56809e-10
TTC7B	2.3115	5.77425e-10
TRAPPC6A	0.656816	5.63647e-10
SMARCC2	0.708538	5.64947e-10
CMB9-22P13.1	1.18426	5.73865e-10
RUNDC1	1.31822	5.78262e-10
NIN	1.17705	5.81349e-10
ZDHHC21	0.890924	6.02398e-10
FZD1	1.84691	6.23523e-10
NEUROD6	9.57788	6.51416e-10
ABHD6	1.60047	6.39752e-10
OAS1	0.671798	6.52112e-10
VEZT	0.734757	6.66187e-10
SCN3B	2.23263	6.86574e-10
BPTF	0.506439	6.69946e-10
CNBD2	1.45099	6.99163e-10
KLF12	2.11284	7.07384e-10
AKT3	0.97603	7.18008e-10
PROSER3	1.68729	7.28608e-10
ATF6B	0.649688	7.13489e-10
KCNB2	1.78639	7.32701e-10
FAM69B	1.29451	7.297e-10
SOCS4	1.11974	7.28408e-10
EIF5B	0.390572	7.11313e-10
RSF1	0.46904	7.22893e-10
CEL	3.90326	7.64862e-10
ARSG	1.6879	7.58117e-10
ARHGEF2	0.983014	7.64798e-10
NNT-AS1	0.98427	7.75918e-10
BTBD17	6.68417	8.01823e-10
TMEM181	1.42701	7.9339e-10
MORF4L2	0.461269	7.78774e-10
PPP1R1B	2.52075	8.2203e-10
A1BG	1.71782	8.23497e-10
HID1	2.4682	8.32704e-10
GNAI2	0.48211	8.16535e-10
VGF	5.11395	8.76882e-10
SLC25A39	0.611978	8.44876e-10
LIMD2	0.895892	8.55189e-10
SNRPG	0.395656	8.4721e-10
ASPHD1	3.71422	8.91369e-10
RPGR	1.1938	8.77675e-10
PNPLA8	0.815642	8.8046e-10
SPATC1L	0.937474	9.19587e-10
ARMC1	0.798684	9.29302e-10
ANAPC13	0.595973	9.36273e-10
ZNF467	1.3107	9.58242e-10
ACOX1	0.980015	9.62916e-10
UFC1	0.426861	9.73117e-10
VEPH1	3.69057	1.01811e-09
CDH23	1.78175	1.04551e-09
GPATCH2	0.77143	1.04762e-09
RP11-465B22.8	2.32651	1.0995e-09
CFAP46	4.1408	1.12368e-09
HMGN1	0.304634	1.07055e-09
PLPP4	3.36772	1.12957e-09
FGD5-AS1	0.651301	1.09522e-09
MGRN1	0.968249	1.10399e-09
SP5	2.95284	1.14465e-09
WASF1	1.39416	1.14297e-09
CCT8	0.462764	1.11754e-09
ADAD1	25.1026	1.21038e-09
C8orf33	0.603939	1.16582e-09
FGF19	6.41726	1.22456e-09
HAGHL	2.40774	1.21281e-09
RP11-298J20.3	1.65324	1.21079e-09
GPR37L1	3.52469	1.22791e-09
PACSIN1	4.42626	1.24966e-09
CDK5R1	2.07218	1.24136e-09
SPAG8	2.55126	1.25346e-09
DNAJC7	0.49619	1.21048e-09
MYLK2	4.03706	1.27997e-09
ESRRA	1.09708	1.26071e-09
DHX30	0.75788	1.24877e-09
CPM	1.42937	1.296e-09
EBNA1BP2	0.639135	1.27406e-09
UNC13A	4.72616	1.32268e-09
SAMHD1	0.853867	1.29576e-09
SRSF10	0.449426	1.28674e-09
LINC01122	3.77468	1.35086e-09
TNFRSF18	1.61292	1.34072e-09
RP11-242D8.1	1.07715	1.33631e-09
SSTR1	3.11169	1.3694e-09
RCAN2	1.73656	1.35523e-09
NECAB2	4.89336	1.39127e-09
VASP	0.837889	1.35272e-09
KDM1A	0.76189	1.36799e-09
C12orf57	0.364653	1.37682e-09
THUMPD3-AS1	0.491048	1.41475e-09
BRSK2	3.81853	1.4827e-09
CAMK4	2.10691	1.49623e-09
ZDHHC2	1.85304	1.54088e-09
PTAR1	1.02565	1.56333e-09
C10orf35	1.31471	1.58553e-09
CARHSP1	0.546813	1.56773e-09
CEP104	0.959569	1.59322e-09
ILF3-AS1	0.613361	1.61222e-09
ACTL6A	0.846504	1.63677e-09
GMCL1	0.757582	1.65444e-09
USH1C	3.12495	1.70129e-09
ZNF552	1.60246	1.7003e-09
SMTNL2	2.93682	1.72282e-09
MAFA	2.94566	1.73078e-09
ENPP4	1.30209	1.72275e-09
CBX5	0.518049	1.70891e-09
CCDC74B	1.81048	1.75694e-09
ACE	2.27195	1.7643e-09
ARNT2	2.48868	1.78117e-09
ZNF516	1.19109	1.77972e-09
CGGBP1	0.647077	1.78025e-09
AUTS2	0.980408	1.81392e-09
NAE1	0.679723	1.85061e-09
ZFP91	0.92802	1.90779e-09
NTMT1	0.723975	1.91044e-09
NPEPPS	0.664393	1.94248e-09
ZNF439	1.63675	2.01258e-09
RNF182	2.49798	2.05933e-09
PTMA	0.141895	1.95203e-09
TRAPPC10	0.980024	2.0697e-09
SPTLC2	1.06835	2.13768e-09
B9D2	1.47576	2.16826e-09
ZNF750	1.15063	2.20471e-09
ZFHX2	2.42936	2.26752e-09
SEMA6A	0.830724	2.22497e-09
NPPA	3.83037	2.30792e-09
ADCK3	1.07263	2.26346e-09
NME1	0.469992	2.25109e-09
NYAP1	3.75134	2.35449e-09
CLNK	2.90584	2.36243e-09
TMEM98	0.836763	2.32276e-09
LA16c-380H5.3	1.17894	2.36145e-09
LCORL	1.22986	2.41239e-09
CEP170	0.788749	2.41384e-09
ATF6	0.784648	2.4614e-09
SRP19	0.67176	2.46686e-09
ADORA1	4.43883	2.58868e-09
PHTF2	1.31092	2.58378e-09
MARCH5	0.782967	2.5695e-09
AKAP1	1.34108	2.61458e-09
NIPA2	0.895218	2.59159e-09
NIPAL3	0.962062	2.59969e-09
EMC10	0.490984	2.54945e-09
UNC93A	2.91703	2.71239e-09
NME3	0.489818	2.62117e-09
AKIRIN2	0.70455	2.64756e-09
ABR	1.16625	2.67949e-09
C16orf45	0.924579	2.69936e-09
CREB1	0.705521	2.72055e-09
DHTKD1	1.16278	2.79374e-09
SPATA7	1.33931	2.81341e-09
PYGB	1.34485	2.83704e-09
RPN1	0.686291	2.81382e-09
PI4KA	1.20425	2.90162e-09
AKT2	0.777237	2.87616e-09
GARS	0.837657	2.9288e-09
TSPYL5	1.44943	2.95382e-09
CACNA2D2	2.6463	3.01494e-09
SLC35G2	1.30999	3.02252e-09
UBE2N	0.515821	3.00013e-09
RP4-594I10.3	2.4112	3.162e-09
HOTAIRM1	1.05958	3.1417e-09
ACTR5	1.98222	3.17297e-09
DAZAP2	0.574643	3.11176e-09
HECTD4	0.995032	3.19666e-09
CCT6A	0.458312	3.17194e-09
ASCL3	4.93394	3.33121e-09
BTF3L4	0.520193	3.22062e-09
SDHAF2	0.702783	3.29925e-09
FGF14-AS2	1.70119	3.37002e-09
SLC9A3R1	1.02313	3.33399e-09
GOLGA2	0.649961	3.31325e-09
LINC00662	0.941967	3.37036e-09
ABHD14A	0.716687	3.3759e-09
NOSIP	0.52384	3.37594e-09
EIF2S2	0.371417	3.38082e-09
NPAS4	5.63633	3.56632e-09
PIR	1.11027	3.5003e-09
FBXL2	1.76667	3.6087e-09
RABGGTB	0.835862	3.58279e-09
MARK3	0.660188	3.5674e-09
HOOK1	1.31396	3.62258e-09
LIN7B	1.38031	3.63727e-09
OTUD6B-AS1	0.604707	3.61738e-09
CYP26A1	2.86951	3.75444e-09
PRPF4B	0.424648	3.67011e-09
ACTR2	0.574887	3.72489e-09
RABGAP1L	0.982838	3.7794e-09
PLLP	1.31286	3.81914e-09
AARSD1	1.25758	3.83931e-09
DGKE	1.45052	4.02964e-09
MEGF9	1.86758	4.06503e-09
ADK	0.630336	4.00924e-09
ASPDH	5.91164	4.18523e-09
DCC	1.72155	4.20446e-09
SGPL1	0.895837	4.28763e-09
MZT1	0.889617	4.32164e-09
CYSTM1	0.642566	4.32086e-09
SPTAN1	0.621888	4.39371e-09
FUNDC1	0.843981	4.42561e-09
GRASP	1.26266	4.52464e-09
UBE2F	0.794479	4.49751e-09
ACOT13	0.716208	4.51884e-09
CTNND1	0.592052	4.53542e-09
CCNG2	0.710088	4.72918e-09
GUCA1A	5.06186	4.87417e-09
TOX	2.81002	4.90488e-09
KNOP1	0.565951	4.77245e-09
EEF1E1	0.711278	4.8105e-09
SOCS2	0.766793	4.8856e-09
CHMP1B	0.555746	4.85173e-09
RDH11	0.683126	4.88444e-09
GTF2IRD1	1.24502	4.96481e-09
UBE2Q2	0.764951	5.03879e-09
CHRNA3	3.88601	5.18748e-09
BTBD10	0.898932	5.13279e-09
COMMD3	0.56911	5.10875e-09
ZNF426	0.96594	5.18139e-09
NPHP1	1.14967	5.21308e-09
ACTR3B	1.68324	5.2602e-09
RP3-333A15.1	5.84082	5.35029e-09
RP11-258F1.1	4.52455	5.42093e-09
SMCR5	0.925424	5.39092e-09
SLC8A1-AS1	3.43498	5.68629e-09
FKBP2	0.38172	5.49044e-09
FOXP4	1.17758	5.62221e-09
SLC37A1	1.79787	5.70562e-09
NCAM1	1.80907	5.72367e-09
CCDC110	2.912	5.78781e-09
CADM4	1.56834	5.74463e-09
GOLPH3	0.743186	5.78252e-09
CHN1	1.58046	5.96886e-09
TRMT10C	0.634556	5.93682e-09
CBLN4	6.6467	6.18216e-09
NCOR1	0.454369	6.02822e-09
TEAD1	0.860902	6.15993e-09
TOM1L2	1.04994	6.24579e-09
DYRK1B	1.07863	6.27264e-09
FO538757.2	0.954967	6.28617e-09
ITGA7	1.67956	6.45247e-09
DNAJB6	0.3834	6.28853e-09
SEMA3A	2.40609	6.54266e-09
HIST1H4J	1.53412	6.54309e-09
CCNY	0.830177	6.49781e-09
SCIN	3.6582	6.71424e-09
MCOLN1	0.962609	6.61961e-09
PHIP	0.498478	6.57305e-09
COPE	0.359925	6.55843e-09
PLBD2	1.76812	6.98243e-09
FAM229B	0.702053	7.05025e-09
ABI2	0.604534	7.03209e-09
IRGQ	1.25218	7.30205e-09
CCDC96	3.18005	7.54178e-09
SPEF2	1.38703	7.74721e-09
ZNF518A	0.697859	7.68556e-09
PCCA	0.946148	7.80058e-09
KIF3C	2.5004	8.09148e-09
CYP4F3	2.78692	8.14961e-09
ADAMTSL2	3.19237	8.22885e-09
CAPN10	1.39937	8.13024e-09
GRB2	0.578773	8.03797e-09
PPM1L	1.40999	8.19753e-09
CAPZA2	0.490419	8.02758e-09
GMPR	1.29278	8.21744e-09
EMC4	0.480143	8.10517e-09
IFT74	0.834441	8.20201e-09
CSRNP3	1.14898	8.42845e-09
LINC00094	1.57126	8.5065e-09
ASPSCR1	0.754009	8.55394e-09
ME2	1.065	8.86224e-09
SPTSSA	0.656673	8.92262e-09
MCTS1	0.584996	8.93797e-09
TTC26	1.78848	9.12568e-09
SLC25A22	1.19646	9.16276e-09
MADD	1.28759	9.3197e-09
MAP2K6	1.67786	9.40172e-09
NOC2L	0.686004	9.33173e-09
RIMKLA	3.51774	9.82557e-09
ACYP1	0.741995	9.783e-09
COQ6	1.17481	9.93433e-09
FAM171B	1.09111	9.96658e-09
KCNQ1OT1	0.470519	9.83936e-09
PNPT1	0.900394	9.98097e-09
RP11-499P20.2	1.65939	1.01321e-08
STIM2	0.777018	1.02289e-08
SLC2A1	1.43704	1.03628e-08
PRH1	3.2816	1.05293e-08
HNRNPH3	0.468863	1.02194e-08
SELT	0.531413	1.02737e-08
NDUFA9	0.563189	1.0552e-08
MIRLET7BHG	1.59314	1.07738e-08
PLCB3	1.89562	1.09647e-08
SCPEP1	1.00991	1.08759e-08
COPA	0.725597	1.08143e-08
NEUROD4	6.73281	1.11464e-08
LINC00969	0.552075	1.09014e-08
AGBL4	4.33555	1.143e-08
NHLRC3	0.626158	1.11299e-08
ARID3A	1.25675	1.13124e-08
EGR4	3.56444	1.15052e-08
PRR4	0.831129	1.16457e-08
IP6K2	0.48811	1.15444e-08
MYBPHL	4.38523	1.19575e-08
FAM179B	0.824939	1.16869e-08
CPTP	1.10008	1.19515e-08
SLC35B1	0.67567	1.18487e-08
C8orf82	0.799883	1.21317e-08
WHSC1	1.02479	1.2311e-08
DCAF13	0.73559	1.23411e-08
SLC39A7	0.818671	1.24723e-08
RPL38	0.159933	1.22786e-08
WRN	1.11581	1.27311e-08
ZNF33B	0.861152	1.27312e-08
EYA2	0.676314	1.28115e-08
STK38	1.17393	1.29787e-08
PRND	1.37534	1.30622e-08
SHD	1.72811	1.32111e-08
RDH5	1.3743	1.33312e-08
ATAD1	0.836909	1.32795e-08
SYT13	5.80595	1.36682e-08
PSMB10	0.826576	1.3445e-08
[truncated: 1 more rows]

## Sheet: Myoid
	logfold	pvalue
NEB	8.08972	2.52033e-244
TPM2	4.35343	3.35825e-213
NNAT	5.21199	5.64919e-200
EMC10	4.91482	2.45116e-194
MYOG	8.55471	4.70511e-189
TTN	9.72023	7.00447e-189
CTD-2545M3.8	9.75717	1.74345e-176
MYL5	6.73065	6.94989e-171
KLHL41	8.6181	4.6517e-170
PDLIM3	5.64091	2.14687e-165
ACTC1	8.8956	8.50951e-158
PPP1R14B	3.73461	8.01056e-158
MYL4	8.94032	1.46353e-153
CKM	9.4563	1.5614e-147
TNNI1	9.25199	6.97345e-137
RPL37A	0.886212	1.25687e-141
TNNT1	7.72297	1.51155e-132
TNNT3	6.72395	3.02892e-129
TNNT2	8.25296	1.47655e-126
MEG3	2.76536	2.24883e-125
HSPB1	1.46085	1.91043e-129
RBP1	3.22731	8.7637e-124
STAC3	8.21658	4.62601e-116
TPM1	3.54766	5.65694e-116
COX6A2	9.40258	6.58576e-113
BLCAP	2.83928	3.89565e-114
DES	8.73973	2.30723e-112
CKB	4.13419	1.86113e-112
ACTA1	9.10583	2.24535e-108
MYH3	9.63131	1.70691e-107
HES6	3.24509	1.31533e-107
RASSF4	4.99685	3.56671e-105
NES	4.65886	9.67562e-105
RPS21	1.11434	3.10294e-108
MEF2C	3.70909	2.67514e-103
ARPP21	5.77206	1.37985e-101
FITM1	8.45046	2.75725e-97
TMSB4X	1.51026	9.68918e-100
MYLPF	7.99316	1.97522e-93
SEPW1	1.79855	5.66282e-95
TNNC2	7.3654	1.37025e-91
SMPX	7.54959	1.07861e-89
HN1	2.78233	3.32362e-89
SEPT4	4.58628	2.09316e-85
FILIP1	3.38038	1.81685e-85
DMPK	5.04884	1.76476e-84
SLN	9.00327	1.50812e-82
COX7A2	1.23451	2.05473e-83
TNNI2	6.94183	1.43325e-79
RPLP2	0.634478	2.37445e-80
RPL36A	0.986189	3.65808e-81
UQCRQ	1.19529	2.34773e-80
EEF1A1	0.565352	7.08865e-79
PDE4DIP	4.1753	3.40197e-75
GAPDH	0.845707	1.05754e-77
LRRN1	6.21257	9.95117e-72
DSTN	1.51052	1.65843e-72
TUBB2B	3.07635	2.44395e-71
FST	4.54787	9.46777e-71
AC090498.1	1.51493	2.81508e-71
YBX1	0.926696	6.72983e-71
ATP5I	1.19324	2.04518e-70
RBM24	5.89808	1.30027e-68
PKM	1.33279	4.34061e-70
MRLN	5.58998	3.15105e-68
LDB3	4.58055	1.47909e-67
TRIM55	7.61579	1.01128e-66
SHD	6.5164	2.85952e-66
ERBB3	4.26363	6.38905e-66
PCBP4	3.146	1.86392e-64
WRNIP1	3.19338	7.20317e-64
COBL	5.60399	1.43806e-63
TEX14	6.98053	1.74699e-63
SLC25A6	1.05203	2.41407e-64
CRIP2	1.82624	1.845e-63
MYL1	8.35744	1.89324e-62
SMYD1	7.55182	3.23596e-62
ATP5G2	0.99084	2.45447e-63
TBCA	1.16114	5.2264e-63
MYOD1	8.82102	6.61877e-61
RBFOX2	2.11185	8.78756e-61
CYB5R1	2.14077	1.08211e-60
CACNA2D1	3.28552	6.60614e-60
MB	4.45303	9.80348e-60
RPS26	0.634665	5.84604e-61
TNNC1	7.2868	3.19631e-59
RTN4	1.48052	1.52703e-59
HSPB3	10.3338	1.32443e-58
ARFGEF3	6.02666	1.28855e-58
TRDN	8.00068	9.72573e-58
CNN3	1.44691	2.65678e-58
MAP1LC3A	1.97869	1.36053e-57
PITX2	8.35764	5.34387e-57
UBE2E3	1.85541	1.51283e-57
SRPK3	7.8048	7.77054e-57
RUNX1	3.18214	8.21709e-57
SH3GLB1	1.84362	5.79432e-57
RPL4	0.65802	4.21117e-58
SEC61G	1.30413	5.73405e-57
IFI27	1.39085	4.06299e-57
TESC	3.23176	6.30644e-56
TPPP3	3.02747	7.48798e-56
BIN1	3.20847	1.10409e-55
ENO3	3.34126	4.29419e-55
RP1-302G2.5	6.6971	8.92755e-55
CDKN1C	2.24507	5.11271e-55
MEGF10	6.13336	1.72817e-54
SPARC	1.37595	1.93886e-55
IGF2	1.92571	5.36455e-55
MYCL	3.51707	1.87766e-54
ZEB2	2.8042	1.56778e-54
UQCR11	0.95435	4.04647e-55
EEF2	0.83106	1.11791e-51
CHRNA1	4.6257	1.43339e-50
AKAP9	1.31808	5.24264e-51
DCT	7.30436	6.74205e-50
NEXN	4.78161	1.17364e-49
MAP1A	2.78789	7.17597e-49
CAP2	3.53597	3.00993e-48
RPS5	0.56146	7.45633e-49
UNC45B	8.30665	5.06109e-48
RPL35	0.409676	4.5835e-49
NDUFA4	0.82749	1.56979e-48
ANXA11	1.82475	8.04407e-48
NELL1	3.91048	2.12852e-47
COL19A1	4.05696	4.30365e-47
DBN1	2.5413	4.19802e-47
POLA2	3.54781	7.32321e-47
SOX4	1.47566	5.72375e-47
RPS17	0.623719	2.62197e-47
ACTN2	7.12434	2.90961e-46
LAD1	3.19356	3.8538e-46
MYL9	1.77966	2.36529e-46
XIST	1.7704	2.6351e-46
PGS1	3.24872	7.62212e-46
FXR1	1.44582	3.84208e-46
P4HA2	2.37986	9.52662e-46
IFI6	1.30981	1.69714e-45
UCP2	3.30182	5.69994e-45
TPM3	1.36982	2.67377e-45
SVIL	1.45026	4.14302e-45
PDLIM7	1.5465	1.05903e-44
ANK1	5.87519	1.16376e-43
ATP2A2	2.27268	9.64283e-44
EFHD2	2.86343	2.51647e-43
CHRND	7.1491	3.82966e-43
RPS29	0.528525	2.4598e-43
SOD3	2.20879	6.66226e-43
DCX	5.47977	1.89307e-42
YBX3	1.23747	8.85073e-42
NDUFB9	1.12878	9.13896e-42
EI24	1.56685	1.36319e-41
SLC25A4	2.01258	1.9751e-41
KIF1A	3.13033	3.81139e-41
SGCA	2.80842	4.62015e-41
CCNG2	2.18889	4.18325e-41
UCHL1	2.10488	1.03281e-40
ATP2A1	6.93961	2.02777e-40
SEC11C	2.14423	1.55934e-40
RBFOX1	5.90787	2.77222e-40
RPSA	0.531975	8.35952e-41
UQCRH	0.742963	1.16505e-40
AK1	2.4141	4.43963e-40
ATP2B1	1.96956	4.64348e-40
MYBPH	7.86602	1.20384e-39
TSPAN3	1.47389	7.34394e-40
LMO4	1.36351	8.05977e-40
H3F3A	0.494634	5.68123e-40
SCT	8.4753	3.04435e-39
ATP5E	0.563726	5.94265e-40
CELA3A	7.69813	3.75593e-39
LMOD3	5.02011	5.51054e-39
CHCHD2	0.698596	1.26766e-39
RYR1	4.21069	5.86484e-39
LSM7	1.03372	2.10413e-39
NENF	1.17665	3.39139e-39
RPLP0	0.434071	2.64053e-39
KIAA1211L	3.04321	1.25064e-38
NPNT	2.37807	2.89076e-38
ENAH	1.29663	2.58412e-38
UBL5	0.777055	3.32111e-38
FGGY	2.35866	1.30793e-37
TMEM38A	2.92986	1.56051e-37
MYOZ2	9.52458	1.96852e-37
MT-CO2	0.559064	4.32285e-38
EEF1B2	0.733247	6.71372e-38
SYNPO2L	7.061	3.764e-37
CRACR2B	3.84227	5.37769e-37
TULP4	2.06375	5.48599e-37
MEF2A	2.05025	5.77094e-37
MYL6B	1.49077	9.94788e-37
CDH15	6.9304	1.58067e-36
MIF	1.01627	8.69657e-37
RP11-161M6.2	4.47079	2.82901e-36
IDH2	1.78056	2.03318e-36
DBI	1.12282	1.49583e-36
RAPSN	7.75053	3.59101e-36
MARCKSL1	1.04787	1.46088e-36
SNHG23	3.03703	3.91088e-36
SNRPN	1.18157	2.31683e-36
ZNF592	3.58073	5.17192e-36
DDHD1	2.57359	5.37201e-36
KIF1B	2.23141	5.40911e-36
ANKRD36C	2.9311	1.74815e-35
PCBP1	1.06509	1.4744e-35
PSME1	1.12835	1.67029e-35
TMEM123	1.57832	3.64334e-35
DUSP26	3.26134	1.98708e-34
CACNG1	7.76173	7.14538e-34
RUNX1T1	2.41695	6.04884e-34
RPS11	0.427087	2.6779e-34
PPP1R12B	2.37429	6.72478e-34
FNDC5	4.25614	1.19243e-33
VDAC1	1.19285	7.51476e-34
SRL	5.78593	1.39738e-33
UQCR10	0.83801	6.20575e-34
C1orf105	7.54018	1.72051e-33
ANXA6	1.45008	1.41643e-33
TTLL7	3.19034	2.60873e-33
RTN2	3.45931	3.89686e-33
ZNF106	1.4497	3.03771e-33
PDLIM4	1.51585	6.5445e-33
CAV3	8.77075	1.90789e-32
OCIAD2	1.40657	1.21066e-32
CASQ2	5.73593	2.16251e-32
FABP7	4.87403	6.08205e-32
NRCAM	3.28277	6.3501e-32
EPCAM	1.58723	5.43856e-32
TMEM56	3.42065	1.32523e-31
RPL15	0.29771	8.9475e-32
RPL27A	0.388598	2.14608e-31
RPL31	0.478207	2.55771e-31
RPS2	0.307631	2.75302e-31
CSDE1	0.997179	6.06973e-31
MIR503HG	4.26473	1.24505e-30
CHGB	3.31613	1.37661e-30
SLIRP	0.898347	7.7359e-31
SIRT2	1.84309	1.18759e-30
FLNC	4.96088	1.62282e-30
B4GALT5	2.41246	1.57635e-30
KIF19	2.07589	1.58006e-30
APOBEC2	2.13373	1.76862e-30
OLFML2B	3.59805	2.16941e-30
ARHGEF7	2.29396	2.42742e-30
BEX1	2.18822	3.29937e-30
GOLGA8B	2.66027	4.08409e-30
RPRM	4.68544	4.82117e-30
ATP5G3	0.764518	5.22092e-30
HFE2	8.55733	1.9352e-29
WNT10A	4.53827	2.29355e-29
SPG21	1.54255	2.19091e-29
RASSF3	3.33111	3.13222e-29
TUBB6	2.18258	3.01622e-29
SMC6	2.08528	2.95177e-29
NEURL1	3.27031	3.41788e-29
KCNQ1OT1	1.21085	4.8302e-29
GRB2	1.4581	5.41741e-29
ADAM19	3.01992	7.47896e-29
FBXO32	1.57137	7.22602e-29
AURKAIP1	0.943084	6.21033e-29
RPS3	0.357017	5.56571e-29
PGF	2.13638	1.05568e-28
TMEM8C	8.71368	1.88467e-28
MRAS	2.34506	2.159e-28
TMEM52	4.33558	2.51344e-28
MAPK15	4.05057	2.79101e-28
MT-ND1	0.514333	1.50349e-28
LZTS1	3.34715	4.79737e-28
PARM1	2.13123	6.33154e-28
MLLT3	2.65498	7.03359e-28
TRIM72	3.80107	7.72057e-28
ATP5J2	0.719266	4.61379e-28
NUTF2	1.29969	6.28163e-28
MICAL1	3.91754	1.05465e-27
PREPL	1.82305	1.16948e-27
WWTR1	2.07056	1.38842e-27
SNTB1	3.81232	2.15473e-27
COX17	0.978858	2.34383e-27
PDLIM5	2.21329	5.45658e-27
DAG1	2.11105	5.62632e-27
SPTB	4.7212	6.886e-27
SNHG8	0.783076	4.00626e-27
KLHL40	8.64823	7.94485e-27
COX7B	0.88367	5.48417e-27
RPL18A	0.293166	5.56108e-27
MSI2	1.69119	9.23827e-27
RPL13A	0.326009	7.38846e-27
PLEKHO1	2.27353	1.48803e-26
LAMTOR5	0.851989	1.04589e-26
VASP	1.91101	1.54157e-26
ALPK3	3.76566	2.18422e-26
BBC3	2.78794	3.32526e-26
BCL7A	1.47504	2.95198e-26
PABPN1	1.12113	2.68995e-26
SH3BGR	3.81141	5.13756e-26
LINC00685	1.48345	4.16372e-26
MYF6	7.95375	6.5308e-26
VASH2	2.05439	6.42166e-26
ALDOA	0.676338	4.57679e-26
JSRP1	5.55958	8.15482e-26
USP22	1.3003	7.2171e-26
VAC14	2.5493	9.47146e-26
NDUFS5	0.618765	6.08524e-26
RPS12	0.324042	9.70413e-26
PSEN2	3.72659	1.57641e-25
SSR4	0.864881	1.07587e-25
RP11-14N7.2	1.44107	1.26939e-25
SPHKAP	3.55347	1.9254e-25
MURC	6.71696	2.42918e-25
SH3PXD2A	1.42082	2.24395e-25
AGPAT5	2.1897	3.02607e-25
ZBTB18	2.71248	4.80874e-25
CHRNB1	2.496	5.47321e-25
RPL5	0.342595	4.35634e-25
ESPL1	3.54031	8.52337e-25
CADM1	1.67882	7.59576e-25
SLCO3A1	2.04567	8.83054e-25
PSD3	2.6693	1.03225e-24
PURB	1.66791	9.57999e-25
FRMD3	3.09282	1.10275e-24
RNF186	4.19122	1.23001e-24
FBLIM1	2.17547	1.21642e-24
RPS28	0.300851	9.18675e-25
NCOA1	1.94655	1.39884e-24
CBX5	1.13154	1.37759e-24
LMNA	0.790585	1.31867e-24
CFL1	0.625702	1.37673e-24
NDUFA1	0.744489	1.56077e-24
TMEM38B	3.09674	2.41039e-24
RP11-766F14.2	4.67237	2.52834e-24
DDB1	1.51053	2.85461e-24
BEST3	5.78658	5.46115e-24
CACNB1	4.48801	6.11132e-24
LMO7	1.44818	6.435e-24
COL4A4	3.53723	8.87959e-24
CCSER2	1.50994	8.72884e-24
SOHLH2	9.26589	1.1544e-23
COL25A1	4.78546	1.19598e-23
DYRK2	2.31511	1.18002e-23
HDGF	1.22242	1.09881e-23
DESI2	1.62547	1.72584e-23
ITGA7	3.47079	2.05939e-23
OSTC	0.970561	1.5895e-23
PBXIP1	2.02109	2.37315e-23
MEX3A	2.00893	2.38966e-23
TAGLN3	2.32105	2.46534e-23
EEF1D	0.509279	1.75761e-23
ZDHHC1	3.28944	2.83706e-23
RCN1	1.10956	3.11483e-23
RPS4X	0.317027	3.58458e-23
CCNA1	5.68558	5.95451e-23
CAPN6	3.04224	5.83135e-23
ZFAS1	0.6047	4.52236e-23
PMAIP1	1.47152	6.62876e-23
PALM2	5.15981	8.04954e-23
AC013461.1	1.46417	7.55115e-23
NDUFB2	0.65937	6.11347e-23
JAM3	2.34763	9.06217e-23
NDUFS6	0.766347	6.78789e-23
PLPPR1	5.68198	1.29305e-22
TARSL2	1.71309	1.28762e-22
VDAC3	1.08623	1.23e-22
ABR	2.44552	1.47105e-22
C19orf70	0.864573	1.28406e-22
SLF2	1.53005	1.5986e-22
RPS16	0.291788	1.14701e-22
GAMT	1.21496	1.7207e-22
PEG10	0.908826	1.89644e-22
AHNAK2	3.69615	2.67758e-22
PROX1	2.94258	2.71117e-22
MAP2K1	1.81995	4.29608e-22
SNHG25	1.40634	4.17846e-22
ANKRD44	3.40196	5.47423e-22
H2AFV	1.04318	5.02866e-22
HACD1	3.87466	6.31518e-22
CLSTN2	5.03021	7.63015e-22
PRDX1	0.647879	6.37976e-22
RPN2	1.06969	9.19164e-22
FGFRL1	3.9401	1.14654e-21
TCF12	1.68341	1.08119e-21
COX7C	0.41536	9.20671e-22
EIF3J	0.950409	1.14598e-21
CSRP3	8.48787	2.13182e-21
CALML6	5.76179	2.12613e-21
SGCD	3.44143	2.12109e-21
KRT18	0.995982	1.76858e-21
USO1	1.48306	1.93636e-21
HMGB3	1.74674	2.35111e-21
RAB3B	2.62175	2.75053e-21
FBXL22	4.36037	3.00785e-21
HSPB2	3.3525	3.18352e-21
HIP1R	2.23628	3.17946e-21
POLR2I	0.749542	3.30927e-21
EHD4	2.02667	5.06332e-21
CD24	1.52068	5.80989e-21
AIF1L	2.64958	6.9791e-21
YAF2	1.37522	7.34755e-21
SMCO4	1.15235	7.30382e-21
PHLDA1	1.15083	7.66525e-21
TPI1	0.639763	7.2504e-21
SEPT11	1.40424	8.96353e-21
SDC2	1.95125	9.48238e-21
TEAD1	1.83392	9.73222e-21
EBF1	1.75347	1.15871e-20
MAGED1	1.33942	1.24468e-20
NDUFAB1	0.815216	1.17579e-20
LARP1B	1.90028	1.5224e-20
COX7A1	0.863953	1.60777e-20
COX5A	0.769677	1.66439e-20
CELF2	1.02506	1.83099e-20
TGIF1	1.34927	2.13842e-20
BEX2	1.00196	2.26119e-20
TOMM5	1.42307	3.06841e-20
LA16c-321D4.2	5.35527	4.42764e-20
CASZ1	2.81278	4.38951e-20
MVK	2.11539	5.1309e-20
TXLNB	1.67677	5.36258e-20
YWHAE	0.52661	5.42408e-20
CYCS	0.892947	8.49641e-20
TMEM134	1.16069	9.57012e-20
SLC25A5	0.77508	8.83387e-20
FAM212B	2.87898	1.20424e-19
PEBP1	0.575666	9.40191e-20
RHOBTB3	0.9558	1.13122e-19
BCL2L1	1.67022	1.54374e-19
CLDN9	2.70079	1.81835e-19
ARHGEF2	1.87265	1.75835e-19
PVRL3	3.00064	2.04916e-19
MTSS1	1.2751	1.8606e-19
AL132709.8	3.25376	2.23177e-19
MYOT	6.21399	2.54772e-19
EIF3L	0.667002	2.04557e-19
CDK5R1	3.70178	3.20632e-19
MTURN	2.13193	3.15511e-19
AUTS2	1.90494	3.42736e-19
DLK1	1.75412	3.57674e-19
NUDT16L1	1.1858	3.31462e-19
MED16	1.94819	3.68221e-19
TMEM258	0.560362	3.29434e-19
GJD4	8.28711	4.87131e-19
INPPL1	2.55576	5.07473e-19
HRC	4.19765	5.37744e-19
ZNF556	3.42303	5.98593e-19
RPL37	0.31164	4.69853e-19
STK26	2.11507	5.7847e-19
ISG15	0.956306	5.76811e-19
LOXL2	2.51305	8.30759e-19
USP13	2.77894	8.67141e-19
TAF11	1.06089	7.65584e-19
CRYAB	1.4889	1.0053e-18
MT-CO1	0.314661	7.74912e-19
KLK12	3.32504	1.34386e-18
NHP2	0.789976	1.31696e-18
EPB41L3	1.53257	1.55174e-18
DCLK1	2.56717	1.65046e-18
EMC9	1.92432	1.73262e-18
NR2F2	1.07642	1.61824e-18
EIF5A	0.795027	1.72396e-18
CDH2	1.80465	1.97233e-18
PPM1L	2.56908	2.20926e-18
SPPL2B	1.71283	2.18904e-18
MCU	2.51164	2.41897e-18
RPAIN	1.0051	2.23905e-18
KISS1R	5.92011	2.62845e-18
RPS23	0.226111	1.96579e-18
KATNBL1	1.27373	2.42472e-18
GNG5	0.691509	2.27985e-18
JPH1	2.46607	3.12798e-18
YPEL1	2.29918	3.21665e-18
LINC01372	6.31865	3.45588e-18
PDCD11	1.72168	3.19108e-18
EIF4G2	0.672825	2.81119e-18
GMPR	2.38377	3.4659e-18
RPL41	0.223109	3.41349e-18
FBXO15	4.99816	4.53638e-18
SEMA6A	1.56529	5.22151e-18
TIMM8B	0.687281	4.62727e-18
CSTF3	1.31083	5.17613e-18
ASAH1	1.23423	5.41215e-18
BTF3	0.377997	4.59345e-18
WSB1	0.740514	5.17816e-18
RALY	0.931554	6.04596e-18
RGS17	1.66979	6.49121e-18
TCEA3	1.95037	6.75291e-18
TXNL4A	0.95995	6.22528e-18
RPL27	0.2741	5.44017e-18
MIR133A1HG	10.1159	7.82892e-18
FAM3C	1.29194	7.26965e-18
TFF3	2.04297	7.91013e-18
MYH8	3.63363	8.51993e-18
CANX	0.871106	7.56143e-18
MACROD1	1.91222	8.55052e-18
SVIP	1.08017	7.89218e-18
ADSL	1.30032	8.5685e-18
MYOM1	4.44835	1.02224e-17
ANKRD10	1.31951	1.10357e-17
DDI2	2.07747	1.20672e-17
ASIC2	4.88858	1.31998e-17
TMED9	0.864655	1.14096e-17
TSPAN13	1.20542	1.30325e-17
CFL2	1.28061	1.66602e-17
SLC29A1	2.22424	1.92944e-17
TNC	1.93037	1.93844e-17
TCEB2	0.496133	1.82375e-17
CDH13	1.34278	2.41579e-17
EGLN3	2.6573	2.69557e-17
C5orf24	0.965753	2.88987e-17
RIMS3	3.5205	3.40599e-17
CELF1	1.09514	3.76479e-17
TSPAN33	3.75004	4.38479e-17
MTSS1L	2.59819	4.78184e-17
SERF2	0.345741	4.31186e-17
SEMA6B	2.72608	5.59486e-17
SCRIB	2.48335	6.1269e-17
CELA3B	6.80408	7.05665e-17
DCAF6	1.55405	7.2075e-17
ST6GALNAC4	2.35666	1.0079e-16
CARD19	1.52117	9.69184e-17
C7orf55	1.01002	9.47188e-17
MDH2	0.814879	1.07591e-16
RBM38	2.50706	1.22117e-16
TMOD1	4.38234	1.36529e-16
LRIG1	2.51143	1.46059e-16
PTP4A2	0.915755	1.32812e-16
LINC00342	3.53605	1.51772e-16
PFDN2	0.783076	1.32045e-16
TNK2	2.31856	1.50747e-16
HINT1	0.402719	1.29878e-16
PFN1	0.533002	1.60363e-16
COX5B	0.491919	1.65936e-16
FHL1	2.08061	2.107e-16
HYOU1	1.54241	2.18067e-16
COMMD10	1.60797	2.30666e-16
MEF2D	2.47882	2.63202e-16
VKORC1	0.936739	2.63049e-16
IRS1	1.79832	3.29987e-16
NAP1L1	0.487202	2.96006e-16
MAPT	2.11833	3.64867e-16
FKBP3	0.875539	3.82389e-16
SMS	0.85594	4.02931e-16
SBDS	0.927119	4.08298e-16
NEFM	3.13915	5.43293e-16
SSX2IP	2.0551	5.68224e-16
STAG3	3.75516	6.0535e-16
GATM	1.98837	6.28719e-16
PTGES3L	5.87866	6.75202e-16
SYMPK	1.43462	6.45354e-16
STMN1	0.681044	5.70743e-16
FAM174B	2.1296	6.95202e-16
MRPS21	0.565658	6.37932e-16
ACOT11	2.86383	1.00859e-15
MYLK	1.76038	9.91944e-16
DTNA	3.32585	1.0747e-15
NME1	0.797646	1.02625e-15
MIR1-1HG	10.4978	1.20991e-15
BAG1	0.8956	1.19388e-15
SLC40A1	1.97366	1.30722e-15
ABLIM3	2.87727	1.37944e-15
ALPK2	2.07053	1.41013e-15
MUC6	3.58139	1.73332e-15
ARMCX2	1.46271	1.64244e-15
LINC00936	1.95314	1.78934e-15
COX6B1	0.45991	1.55086e-15
RPL22	0.275229	1.47932e-15
ANKRD37	1.51701	1.93741e-15
EIF4E2	0.954681	1.96284e-15
NCAM1	2.91125	2.28456e-15
CTXN1	2.74422	2.46101e-15
GPC1	1.37629	2.41667e-15
ATF7	1.60007	2.72584e-15
ZNHIT1	0.663656	2.80701e-15
MYBPC2	2.1868	3.17687e-15
CEP68	1.38393	3.11482e-15
PALLD	0.839505	3.13162e-15
ARF5	0.863921	3.41647e-15
GTF3A	0.907544	3.50336e-15
PRDX6	0.734842	3.61711e-15
PPFIA4	4.06936	4.83126e-15
CSRP2	0.737351	4.53197e-15
TMTC1	1.62805	5.24821e-15
ZSCAN16-AS1	1.03292	5.18896e-15
RRAGD	1.78823	5.5552e-15
NMRK2	8.82229	5.95914e-15
PRMT1	0.682763	5.27469e-15
MYPN	7.82548	6.10686e-15
SUN1	1.24109	5.72647e-15
NPEPPS	1.11821	5.71943e-15
MRPL23	1.03271	5.68381e-15
UQCRFS1	0.722917	5.48331e-15
SLC12A6	2.29015	6.27542e-15
SOX8	4.22388	7.2131e-15
SCGB1C1	6.73117	7.29611e-15
ADCY2	2.86771	7.34527e-15
RABGGTB	1.39563	7.01204e-15
ZNF467	2.24322	7.60791e-15
CAMK2D	1.41181	7.54485e-15
NDUFA3	0.603045	7.1523e-15
WSCD1	2.5992	8.17443e-15
NLRP1	1.58035	8.0711e-15
KLHL23	1.38519	8.1843e-15
CRMP1	2.32859	8.56473e-15
CSNK1E	1.01627	9.48095e-15
COX8A	0.501279	9.07877e-15
DOK7	4.87384	1.08688e-14
GPI	1.10816	1.03135e-14
AC018647.3	5.38944	1.14348e-14
KIAA0319L	1.46527	1.16416e-14
CBFA2T2	1.36007	1.16364e-14
MEG8	4.54406	1.256e-14
USMG5	0.508041	1.13969e-14
CLCN5	2.67384	1.34271e-14
TMSB10	0.359255	1.19125e-14
BRD3	0.994273	1.37463e-14
ROMO1	0.594029	1.34329e-14
TEAD2	1.92877	1.76458e-14
RERE	0.932891	1.70438e-14
INPP4B	2.3316	1.90565e-14
GNPTAB	1.25371	1.96595e-14
PPP1R9A	1.93445	2.09619e-14
CCNY	1.36713	2.21289e-14
ZCRB1	0.783236	2.24718e-14
CPEB4	1.60284	2.43185e-14
SET	0.540552	2.26513e-14
CTA-221G9.12	5.63742	2.76153e-14
CHPF	1.60724	2.99689e-14
EIF2S2	0.598575	2.93026e-14
C12orf49	1.60518	3.22609e-14
CTD-2020K17.1	2.95487	3.35641e-14
SMARCC1	0.978395	3.31119e-14
KREMEN1	1.24226	3.4657e-14
HBG2	0.69633	3.53443e-14
ITGA3	1.87066	3.94165e-14
QKI	1.04334	3.81163e-14
WNK3	1.7525	4.08248e-14
LIMCH1	0.93117	3.96937e-14
RPS19	0.189905	3.71097e-14
RNF145	0.892658	5.04293e-14
SARDH	3.18839	5.54929e-14
VPS8	1.9356	5.42386e-14
KLC1	1.22726	5.40323e-14
PFKM	1.9081	5.7354e-14
KCNH2	3.02799	5.85795e-14
MACF1	0.936779	5.95032e-14
RP11-299L17.3	5.94414	7.04229e-14
CARNS1	5.10366	7.07356e-14
SLC12A2	1.41795	7.01744e-14
ATP6V1G1	0.527625	6.45784e-14
ZFAND6	0.826078	6.92137e-14
HBA2	0.694587	6.86729e-14
SSTR1	4.34825	8.02065e-14
AKAP1	2.12119	7.95143e-14
H1FX-AS1	3.55643	9.28539e-14
KTN1	0.497739	8.87069e-14
ATP5J	0.457608	8.88005e-14
SORBS1	2.04672	1.02293e-13
NNT-AS1	1.54057	1.09466e-13
RPL38	0.289697	1.03869e-13
RGS16	1.15957	1.21226e-13
NIPSNAP3A	1.51896	1.28568e-13
MAL2	1.62464	1.29283e-13
TEAD4	2.114	1.51776e-13
MAP3K7CL	3.04776	1.61937e-13
SETD3	1.38776	1.63017e-13
SLC17A5	2.69586	1.70813e-13
RPL29	0.228329	1.57551e-13
CDKN1A	0.939462	1.81143e-13
GRSF1	1.07168	1.97944e-13
ACYP2	1.20886	2.17511e-13
ADK	1.03326	2.20032e-13
RUFY3	1.24832	2.22465e-13
MAP6D1	3.3791	2.47529e-13
NCALD	2.03618	3.02913e-13
CCT3	0.66917	3.02961e-13
NRIP3	3.78103	3.34272e-13
ODC1	0.953125	3.40584e-13
METAP2	0.591285	3.62241e-13
CORO1C	1.48547	4.02465e-13
KIAA1671	1.58166	4.43524e-13
KCNIP2	5.18066	4.64122e-13
CECR2	3.14733	4.97399e-13
IMPA2	2.47149	5.0832e-13
ZNF275	2.24765	5.77543e-13
CD151	0.73873	5.93539e-13
PRRG3	1.80591	6.32294e-13
SIX1	0.633953	6.06681e-13
BIK	3.17208	7.18897e-13
P4HB	0.662755	7.28393e-13
CCT2	0.719811	7.34985e-13
TRPT1	1.34263	8.03285e-13
DUSP27	8.22418	8.97271e-13
MADD	1.95751	8.67552e-13
NAV1	1.45902	8.67577e-13
PLA2G16	1.26666	8.82771e-13
FATE1	2.24917	9.37462e-13
LANCL1-AS1	9.4615	1.00379e-12
MYLK4	5.75683	1.04824e-12
HOPX	1.11245	1.00256e-12
OAZ2	0.736884	1.04695e-12
GSE1	1.25832	1.16426e-12
DHRS7	0.796235	1.37004e-12
RPS27L	0.591176	1.43696e-12
CASC15	2.09015	1.60758e-12
SPTBN1	0.682093	1.5441e-12
SLC25A34	4.03079	1.697e-12
TBC1D1	1.53455	1.63431e-12
ADCY7	4.08466	1.81551e-12
MAP7D1	1.20029	1.80504e-12
MORF4L2	0.652302	1.7932e-12
TGFB2	2.44249	1.94488e-12
FAM127A	0.922897	1.85527e-12
SMARCD3	1.98837	2.01312e-12
PAAF1	1.29714	2.00618e-12
MTHFD1L	2.08221	2.10887e-12
RPL23	0.264497	1.96174e-12
PRR15L	2.76837	2.33117e-12
RGS2	1.79801	2.36039e-12
SNRPF	0.58607	2.25943e-12
ZEB1	1.2698	2.81525e-12
SCN9A	2.55675	2.90128e-12
PROB1	5.77559	3.13631e-12
CD81	0.764769	3.21329e-12
DBNDD1	3.45979	3.55059e-12
CSDC2	4.63724	4.12404e-12
SNHG19	0.926708	3.90439e-12
SEC11A	0.549728	3.77644e-12
EPHB1	3.45601	4.1801e-12
VCL	1.03581	3.96823e-12
NOXO1	3.15242	4.17752e-12
AC096669.3	7.93166	4.27854e-12
USP53	1.18498	4.2646e-12
GAL3ST1	3.95079	4.56164e-12
MYO18B	1.88287	4.78563e-12
BIRC6	1.04782	4.85384e-12
ZNF704	1.57177	5.27795e-12
TNIP1	0.983081	5.23669e-12
MAP4K4	1.20864	5.62782e-12
ENDOG	1.36652	5.94879e-12
PDCD5	0.631573	6.07061e-12
SYT6	4.59994	6.83738e-12
HOXA-AS3	5.3582	6.90435e-12
MUM1	1.01295	6.62274e-12
EIF4G1	0.892148	7.33656e-12
SGCG	4.60429	8.09535e-12
NUAK1	1.54388	7.98494e-12
MRPL28	0.810142	7.92864e-12
SNX18	1.70252	8.30547e-12
FYN	1.41647	9.09623e-12
HHATL	3.19436	9.41548e-12
RP11-279O9.4	4.18158	1.0056e-11
HNRNPUL1	0.830276	9.70762e-12
MYBPC1	2.80943	1.03568e-11
FAM65B	1.61619	1.00688e-11
ATP6V0B	0.612642	9.73799e-12
TCAP	5.83585	1.07421e-11
ARPC5L	0.779567	1.03033e-11
ATP5B	0.545347	1.03741e-11
RBBP4	0.662647	1.04735e-11
PRADC1	1.41102	1.20732e-11
EIF5B	0.570632	1.22479e-11
PALMD	1.0882	1.26365e-11
CYC1	0.635299	1.27663e-11
UTP11L	0.983754	1.38402e-11
CALU	0.940224	1.38786e-11
HIGD1A	0.900214	1.39181e-11
SMARCA4	0.824644	1.393e-11
SRM	0.87907	1.55997e-11
ELL	1.55943	1.67353e-11
COMMD6	0.397731	1.57888e-11
TMED2	0.636545	1.62426e-11
C1orf43	0.740042	1.64353e-11
DYSF	1.40492	1.73896e-11
PARD3	1.29364	1.77905e-11
POLD2	0.847438	1.77785e-11
AC004556.1	2.45478	1.88328e-11
MAPK13	1.35695	1.959e-11
DDX21	0.664412	2.03075e-11
EXOSC5	1.26646	2.10476e-11
SNU13	0.487299	2.03582e-11
ATP6V1F	0.560633	2.13018e-11
SCAMP1	1.24857	2.21642e-11
DLGAP1-AS1	1.89569	2.30429e-11
DCAF11	1.26431	2.30694e-11
TRIM54	6.87799	2.47358e-11
[truncated: 1,217 more rows]

## Sheet: Myelin+
	logfold	pvalue
[truncated: 2,000 more rows]
