# Supplementary material for: Single-cell transcriptional profiling of human thymic stroma uncovers novel cellular heterogeneity in the thymic medulla
Source: Nat Commun. 2021 Feb 17;12:1096. doi: 10.1038/s41467-021-21346-6 (PMC7889611; doi:10.1038/s41467-021-21346-6)
Supplement: Supplementary file 7 — Supplementary Data 3 [file 41467_2021_21346_MOESM7_ESM.xlsx]

## Sheet: Immature TEC-1
Supplementary Data 3. Marker genes for immature TECs.
	logfold	pvalue
SOCS3	2.54872	3.09913e-227
IRF1	2.74441	3.22199e-217
ACTB	1.61525	2.27014e-219
JUNB	2.05258	2.93489e-215
KRT17	2.41105	1.95729e-208
RPS4Y1	3.00959	2.53666e-183
GADD45B	2.12215	2.6111e-169
FOS	1.82244	1.06794e-162
EGR1	1.86253	8.09636e-161
PTMA	0.78727	1.34312e-143
MEG3	1.96297	6.09665e-137
IER2	1.73978	2.83678e-132
LGALS1	2.08151	4.72176e-129
ATF3	2.22032	1.96167e-126
MDK	1.74753	2.2426e-124
CXCL14	2.29734	6.45396e-123
RPS17	1.04441	1.93811e-123
FOSB	1.6907	7.05942e-120
NFKBIA	1.40187	1.35684e-115
GAPDH	1.05241	1.91062e-110
HSPA8	1.50311	1.22542e-107
ISG15	1.98481	1.32536e-106
RPL31	0.750479	2.04257e-105
ZFP36	1.7593	6.16098e-104
ANXA1	1.6158	7.47987e-104
CCL25	2.44072	5.29924e-103
ANXA2	1.23565	1.38683e-102
CCL2	2.32588	1.81353e-100
CD74	1.5752	8.64747e-99
JUN	1.41918	1.03705e-97
IFI6	1.6878	9.93802e-98
FABP5	1.71905	1.57648e-97
ZFP36L1	1.30259	5.94297e-97
HLA-A	1.12019	1.85174e-91
CCL19	1.90127	1.16195e-89
DNAJB1	1.47639	3.02312e-88
NFKBIZ	2.04118	7.06567e-84
PPP1R15A	1.49109	2.76641e-83
PKM	1.53942	3.26708e-83
S100A14	1.18395	6.77233e-83
TUBA1B	1.37666	4.6015e-81
B2M	0.674939	8.87252e-80
TMSB4X	1.27344	6.54843e-79
TUBB	1.41223	7.36467e-78
HBG2	1.94118	1.63758e-77
IL32	1.91765	1.51797e-75
THY1	1.62581	2.45759e-75
TUBB4B	1.26087	7.49602e-75
FKBP1A	1.22354	2.22272e-72
IFIT3	1.79416	7.0285e-69
HBA2	1.88503	4.69908e-68
LMNA	1.30585	1.81723e-67
SERPINH1	1.74733	2.14279e-64
H3F3A	0.633087	4.18451e-64
SERTAD1	1.68304	5.75074e-63
COL1A1	2.00778	2.17419e-62
CALM2	0.906284	4.09934e-62
CYR61	1.95288	7.55367e-61
HSP90AA1	0.746488	6.58986e-61
MYADM	2.22873	4.9632e-60
NFKBID	3.42401	5.28892e-59
CFL1	1.05393	3.45593e-60
MAFF	2.29365	2.00188e-58
ENO1	1.08361	6.06286e-56
PLTP	1.23907	8.91869e-56
CXXC5	1.58208	2.26702e-55
UBB	0.619261	4.77329e-55
TYMP	1.41381	7.69338e-55
KREMEN2	1.93529	1.23622e-54
EMP3	1.63047	3.96135e-54
MYL6	0.643583	2.70097e-54
COL1A2	2.14479	8.35181e-54
PEG10	1.13815	1.10699e-53
PFN1	0.885546	1.85975e-50
PABPC1	0.865752	1.34919e-48
MYC	1.78118	6.27389e-48
CTD-3252C9.4	2.97298	2.02042e-47
CCND1	1.47761	1.53963e-47
COL3A1	1.74876	2.07267e-47
PRSS16	2.0969	8.26758e-47
COL6A2	1.14192	1.22455e-46
DNAJA1	0.995465	8.42132e-46
HBA1	1.7767	3.5588e-44
HLA-DRA	1.14173	3.69709e-44
EGR2	2.74035	4.05654e-43
LDHA	0.956461	2.67273e-43
MARCKSL1	1.23298	6.57398e-43
MIDN	1.73443	1.6347e-41
RAB42	2.03437	7.74895e-41
PMAIP1	2.3411	8.04033e-40
PLK2	1.30999	3.81695e-39
CDKN1A	1.34888	4.60378e-39
RBP5	1.59333	6.57221e-39
SPARC	1.15614	5.55095e-39
GBP1	1.53583	2.93655e-38
PSMB9	1.09671	4.21499e-38
KLF10	1.36639	1.82193e-37
TSC22D1	0.594957	2.84933e-37
LINC00176	2.19933	8.15442e-37
TAGLN2	0.988586	5.90122e-37
CDH13	1.71971	9.69987e-37
HNRNPA0	1.00587	1.21975e-36
CCDC28B	1.70236	2.06672e-36
IFI27L2	1.05239	1.77253e-36
SYNGR2	1.33132	3.31822e-36
TPI1	0.8045	3.32108e-36
HSPB8	1.72831	7.51775e-36
C10orf10	1.62969	1.30089e-35
MCL1	1.0848	1.06387e-35
ACTG1	0.501958	1.00329e-35
PPIA	0.569206	1.05942e-35
EIF4A1	0.937477	1.51933e-35
RPL13A	0.23794	1.54025e-35
PSMB11	2.25134	5.33696e-35
NR4A1	1.54545	5.04893e-35
CD99	1.03284	5.11686e-35
TBATA	2.05737	7.14991e-35
CD63	0.556901	5.20561e-35
IGF2	1.69001	1.14691e-34
EIF1AY	2.91625	2.49953e-34
RPL4	0.506242	1.12686e-34
CALML3	0.93105	2.57162e-34
SNHG9	1.09158	3.38875e-34
CRABP2	1.30072	7.67758e-34
TRIB1	2.52349	2.41325e-32
RPS15A	0.230047	3.22412e-32
TUBA1C	1.4788	8.90021e-32
TMSB10	0.53545	9.37328e-32
TUBA1A	0.991236	4.94782e-31
RAN	0.803177	9.57163e-31
AKAP12	0.995317	1.1092e-30
MEST	1.59202	1.47392e-30
KCNQ1OT1	1.18831	1.46056e-30
PTN	1.19237	2.22284e-30
KRT13	1.88524	2.96356e-30
HCFC1R1	1.0639	3.04723e-30
ICAM1	1.88737	4.19786e-30
FUS	0.682453	3.54659e-30
IGFBP6	1.07594	4.71819e-30
ACTA2	0.951803	9.02825e-30
VMP1	1.12279	1.36239e-29
IFI44L	1.2383	4.56924e-29
EIF4A3	1.03614	1.90084e-28
CKS2	1.87288	3.23606e-28
NFKB2	1.72794	4.17383e-28
VIM	0.823909	3.66814e-28
FSCN1	1.65691	5.29348e-28
ATOX1	0.877786	7.98933e-28
ID2	1.02058	8.79138e-28
SHISA2	1.8533	1.45158e-27
HLA-DQB1	0.987766	1.64672e-27
SFN	0.902512	2.56659e-27
CALR	0.771378	3.51564e-27
STMN1	0.97786	1.18938e-26
TCF7	1.7056	1.94397e-26
HLA-E	0.738881	1.8494e-26
BRD2	0.911278	2.91632e-26
CSRP2	0.84612	3.25915e-26
NCL	0.584206	3.86316e-26
KIAA0101	2.44546	7.52895e-26
CSRNP1	2.0094	2.37564e-25
LAPTM4A	0.578041	3.39045e-25
RCAN1	1.94341	5.06848e-25
LRRC17	1.33746	7.75942e-25
CD47	1.04512	7.90814e-25
TXN	0.644114	7.47768e-25
THBS1	1.78489	1.15342e-24
ZC3H12A	2.08372	2.17093e-24
H3F3B	0.281305	2.5657e-24
STAT1	1.0372	3.03192e-24
FAM53C	1.18604	3.48411e-24
ANKRD22	2.03577	4.54415e-24
TRIM47	1.57353	4.40746e-24
KRT8	0.72347	5.60662e-24
TAP1	1.34752	6.8504e-24
BIRC3	1.69797	9.00312e-24
NPFFR2	1.45723	1.00812e-23
PDLIM7	0.999066	9.42475e-24
UQCRQ	0.666297	1.09533e-23
PSMB5	0.729906	1.43853e-23
PSME2	0.825401	1.8472e-23
NAMPT	1.11906	1.98646e-23
TMC8	2.26736	2.7532e-23
ANK2	2.14826	2.94843e-23
DYNLL1	0.630468	3.84453e-23
CCL5	1.81431	5.50304e-23
SNRPE	0.674154	6.47148e-23
MORF4L1	0.599711	7.65371e-23
BTG2	0.769773	8.30914e-23
HLA-DQA2	2.32093	1.11769e-22
HLA-DPB1	1.01961	1.17384e-22
GPC3	1.77128	1.72277e-22
TK1	2.5756	2.1285e-22
SRSF2	0.714035	1.82261e-22
FTH1	0.239501	1.85264e-22
EPSTI1	1.33135	2.22488e-22
SOCS1	1.52704	2.66277e-22
IFI27	0.693802	2.34039e-22
PGAM1	0.860637	4.41364e-22
RGS16	2.01841	6.01772e-22

## Sheet: Immature TEC-2
	logfold	pvalue
IGFBP5	3.14252	3.25999e-176
IGKC	2.51486	1.51872e-160
TPT1	1.01325	6.00824e-155
MT-ND3	1.63392	1.48327e-151
NNMT	2.44928	3.55557e-151
RPL30	0.718186	6.00602e-150
MT-ATP6	1.43923	4.8893e-144
TXNIP	2.11928	6.00918e-140
MT1X	2.6965	6.99083e-128
MT-CYB	1.30889	5.00183e-128
SAA1	2.41145	2.60213e-122
MAOA	2.12887	8.86992e-119
FAM107A	2.14812	1.61802e-103
TSC22D3	1.87401	1.73934e-103
CSTA	1.64683	1.75227e-102
FKBP5	2.03976	5.80695e-100
XIST	2.04387	6.4686e-99
MT-CO2	0.831767	1.50752e-93
RPLP1	0.342149	1.27147e-91
RPS4X	0.438859	1.84232e-89
CD81	1.63698	4.40843e-89
MT-ND2	0.915657	5.74977e-89
DPYS	2.07035	1.63249e-87
MT-ND1	1.01028	6.21354e-88
SEPP1	1.7027	1.2975e-86
RPL37	0.489549	1.57728e-85
GSTO1	1.38035	6.07632e-85
IGLC2	2.23114	3.86191e-80
MT-CO3	0.70483	2.73162e-80
FAM213A	1.50654	1.63083e-79
LMO3	1.49794	5.60919e-78
MT-ND5	1.04399	1.10658e-76
GNAS	1.20218	7.17349e-76
RPL9	0.465793	2.59476e-75
RPL13	0.274004	9.90312e-75
NACA	0.616017	9.41907e-74
MT-ND4L	1.24144	2.20223e-73
AES	1.32207	5.0444e-73
ZBTB16	1.75895	1.07995e-71
NUPR1	1.1661	2.96748e-70
RPS3A	0.418621	1.2437e-67
BRI3	1.35226	1.60005e-67
RPS24	0.41574	2.71403e-67
RPS21	0.570384	5.16928e-65
TOMM20	1.28321	3.96455e-65
RPL18	0.39867	1.63296e-64
SLPI	1.73438	1.42231e-63
RPL5	0.408037	1.27357e-63
CHPT1	1.8558	7.49111e-62
AQP3	1.55892	4.42831e-62
RPS12	0.320555	6.08194e-62
RPS28	0.320178	3.87724e-61
PRDX6	1.08367	1.6454e-60
IGLC3	2.32555	1.76425e-59
MT-ATP8	1.76951	3.27385e-59
MXI1	1.56229	1.47205e-58
LAMA3	1.65492	4.55504e-58
RPS27A	0.290343	2.22992e-56
GSTM3	1.465	4.05424e-56
FBXO32	1.56914	1.19514e-55
DCXR	1.43798	5.03792e-54
OSBPL1A	1.40592	4.94243e-54
MT-ND4	0.581257	7.94751e-54
GLUL	1.15165	9.18494e-54
RPL7A	0.342744	1.70419e-53
RPL22	0.50122	4.40625e-53
CMTM8	1.58475	2.01136e-52
CYP3A5	1.72781	5.58674e-51
LMO4	1.12688	1.12467e-50
FTL	0.638345	1.14358e-48
YPEL3	1.36051	2.7701e-48
RPL8	0.325322	9.11094e-48
CIRBP	0.72134	1.70612e-47
EEF1B2	0.739281	1.42154e-46
CTSV	0.882637	1.89086e-46
C12orf57	0.885381	4.04459e-44
HIF3A	1.59885	9.33437e-44
C19orf33	1.38281	7.68691e-44
GLTSCR2	0.76733	1.03071e-43
PURA	1.33694	1.56955e-43
SNHG8	0.835428	1.68345e-43
METTL7A	1.56778	7.54582e-43
SESN1	1.66296	1.1371e-42
NDRG2	1.35906	1.56944e-42
CAST	1.0087	1.78041e-42
AKAP9	0.953596	4.15847e-42
KIAA1456	1.86983	1.23768e-41
SLC6A1	1.76992	1.85858e-41
EPB41L4A-AS1	0.973492	1.46071e-41
RPS23	0.266359	1.63615e-41
TMEM204	1.41169	2.5579e-41
CCND3	1.62803	5.09377e-41
DCN	1.11611	3.80915e-41
YBX3	0.884913	9.51144e-41
IL1R1	1.48848	2.15656e-40
RNPC3	1.47495	7.8101e-40
RIC3	1.34709	1.53993e-39
AKR1C3	1.69817	2.29893e-39
PERP	0.880905	2.2435e-39
SELM	0.918353	3.44836e-39
RPS3	0.286342	7.72809e-39
RPL37A	0.268205	1.50668e-38
RPL36	0.231886	1.89708e-38
CLU	0.925782	4.80832e-38
TMEM238	1.97365	4.39219e-37
ACADL	1.82373	4.97873e-37
FIBIN	1.56217	1.95827e-36
RPS9	0.269022	1.44414e-36
HIST1H4C	0.923824	2.48076e-36
MT-CO1	0.409144	9.84385e-36
IGHG1	1.85908	2.63796e-35
RPS26	0.386434	1.71406e-35
CPE	0.857871	3.77348e-35
MYBPC1	2.74969	2.12972e-34
TOMM7	0.528288	1.92621e-34
PDCD4	0.952086	3.39723e-34
RPL14	0.275375	5.81029e-34
GOLGA8A	1.5757	1.07278e-33
MLXIPL	1.82632	2.21118e-33
RPS29	0.291701	2.34415e-33
BOD1L1	1.15884	7.11913e-33
UBE2M	1.32141	8.71467e-33
UQCRB	0.673804	1.10286e-32
TCEAL4	0.779382	1.54955e-32
KLK11	1.46091	2.76225e-32
ITGA10	1.85314	1.51401e-31
MGST1	1.06278	1.3415e-31
RPL11	0.201638	1.51585e-31
PDK4	1.19534	1.84911e-31
RPL24	0.312408	1.92901e-31
UFD1L	1.01433	3.09392e-31
SAT2	0.982804	4.53789e-31
ALDH1L1	1.42278	1.60039e-30
MEIS2	0.830984	2.38495e-30
SPRY1	0.895326	9.93532e-30
TMEM38A	1.87446	2.38951e-29
RPL19	0.199403	1.8111e-29
NSA2	0.752657	2.83764e-29
GALNT15	1.43923	3.74212e-29
PFDN5	0.460916	3.86394e-29
MACROD2	1.49515	4.50963e-29
NPR3	1.78755	7.01991e-29
CCDC3	0.98613	7.42336e-29
FAU	0.290643	8.54589e-29
LL22NC03-75H12.2	1.52712	1.61241e-28
RPL34	0.181207	2.22256e-28
ABCA1	1.38288	3.54879e-28
RPL6	0.249453	1.59289e-27
SLC2A4RG	1.01782	3.31959e-27
KRT7	1.49164	9.09481e-27
PDXK	1.02612	2.7621e-26
S100A6	0.713388	7.49887e-26
RPS13	0.261953	9.64902e-26
MT2A	0.920038	1.19846e-25
MAP2K2	0.961882	1.62487e-25
CFD	1.32422	2.41011e-25
ALKBH7	0.749238	2.83087e-25
KANK1	1.16051	3.59095e-25
NDRG1	1.15546	3.74642e-25
ZFPM1	1.69596	1.48767e-24
FOXC1	0.930129	3.24989e-24
FOXO3	0.914191	3.92527e-24
SLC1A5	1.3303	4.77246e-24
SNHG7	0.731879	6.3115e-24
STOX1	1.06937	1.68586e-23
GCC2	0.958433	4.3626e-23
IGHG3	2.13361	7.56747e-23
DIRAS3	1.80136	1.07665e-22
ENPP1	1.01819	1.04839e-22
LMO2	1.16432	1.17886e-22
NRTN	1.71701	2.19793e-22
EEF1A1	0.167382	2.06289e-22
PTPN1	0.973792	2.46802e-22
CALCOCO2	0.943067	3.36484e-22
ATP8B4	1.69756	4.99054e-22
VEGFB	1.29558	8.56484e-22
WBP1L	1.07517	2.15624e-21
RPL38	0.282695	2.06907e-21
CHCHD10	0.92927	2.16676e-21
CALM1	0.641627	2.72516e-21
AMOT	1.54162	4.23631e-21
UBE2B	0.758049	4.28951e-21
NME3	0.788427	8.84753e-21
ILF3-AS1	0.989213	9.63603e-21
MBD2	1.28876	1.07252e-20
FAM134B	1.04838	1.39775e-20
SPSB3	0.844738	1.5164e-20
PIK3R1	0.648273	2.5557e-20
UBAC1	0.841726	3.92842e-20
IGHA1	1.82245	5.90861e-20
UBALD2	1.13877	5.29127e-20
GNG7	1.71596	7.53838e-20
TCEAL3	0.95464	9.48435e-20
NT5C	0.859623	9.42624e-20
KLF9	1.09085	1.26158e-19
BRD1	1.49521	1.86241e-19
AKR1C2	1.7985	2.88222e-19
MXRA7	1.19283	3.22174e-19
EIF4B	0.635785	3.12822e-19
KRT6A	1.13175	4.05924e-19
FXR1	0.723385	4.11733e-19
SYF2	0.623593	5.63822e-19
N4BP2L2	0.592291	5.89151e-19
CHD9	0.713477	6.42972e-19
RPL36AL	0.451275	1.06046e-18
SH3BP5	0.673532	1.17219e-18
PAXBP1	1.28673	1.34777e-18
ST13	0.525454	1.87928e-18
SH3GLB2	1.23028	2.10186e-18
RASSF8	1.16396	2.52133e-18
SEC62	0.521987	2.55903e-18
ADH5	0.709478	2.55519e-18
HEBP1	0.860469	2.86115e-18
RASSF6	1.01819	3.15653e-18
SCNN1A	1.72501	3.4817e-18
SOD3	1.08468	3.2663e-18
NPTX1	2.58131	8.35278e-18
EMB	1.51088	9.03659e-18
SRGAP3	1.16723	8.90684e-18
ING2	0.80304	9.03065e-18
JUND	0.716976	9.16706e-18
C6orf141	1.66707	1.25254e-17
C1orf132	1.74758	1.32687e-17
ZCCHC11	0.782976	1.33892e-17
TM9SF3	0.919593	1.91631e-17
FAM210B	0.893261	2.02113e-17
ARHGAP10	1.03052	2.24428e-17
TMX4	1.03659	2.53214e-17
NFIC	0.671917	2.58917e-17
AKR1A1	0.607896	2.61761e-17
C8orf59	0.64084	4.22093e-17
ITM2B	0.390781	4.67745e-17
HEXDC	1.21352	4.9229e-17
RPS7	0.17281	5.2629e-17
ARG2	1.14361	6.19598e-17
CMYA5	1.12525	6.91771e-17
RPL28	0.164067	7.90698e-17
ANAPC16	0.563959	9.37761e-17
OTULIN	1.36597	1.18903e-16
ERP29	0.550008	1.12779e-16
PCMTD1	0.744562	1.53582e-16
SMDT1	0.517577	1.59809e-16
SNHG19	0.83759	1.63809e-16
CSNK2A2	1.17856	1.75583e-16
CYHR1	0.891408	2.00886e-16
AR	0.930615	3.10102e-16
OXR1	0.930907	3.39958e-16
OTUD6B-AS1	0.823806	3.42081e-16
HTRA1	1.01923	3.624e-16
COPS2	0.841808	3.59185e-16
NR2F2	0.805824	3.74778e-16
RSL24D1	0.567424	4.34543e-16
SULF2	1.03089	4.95487e-16
CREBRF	0.882419	5.34623e-16
UBXN1	0.544603	5.29162e-16
SLC16A11	2.08554	6.41734e-16
RPS14	0.138206	5.78043e-16
EPHX2	0.996801	8.00475e-16
EYA1	0.91782	8.88643e-16
PQLC1	1.00095	9.00053e-16
SMIM7	0.705769	1.11134e-15
SLC9A9	0.976363	1.48475e-15
PRRG4	0.813024	1.50548e-15
LY6K	0.915345	1.54025e-15
IGFBP2	0.61923	1.65754e-15
GABARAP	0.874098	2.45555e-15
MPHOSPH8	0.57592	2.45112e-15
TP53INP1	1.39866	2.69836e-15
NFIL3	1.07516	2.97447e-15
KRTCAP3	1.09341	3.40907e-15
ADCY2	1.89583	4.03701e-15
RPS16	0.181523	4.04995e-15
LRPAP1	0.621482	4.13163e-15
ITGB5	1.18587	4.50241e-15
SLC25A28	1.06304	5.02483e-15
ERRFI1	0.788605	8.26698e-15
GAL	2.37927	1.00457e-14
BTBD6	1.43022	9.31649e-15
CREBZF	1.08203	2.14441e-14
SURF1	0.794241	2.39472e-14
RPS27L	0.54792	2.60032e-14
ZNF787	1.32223	2.94306e-14
EIF3G	0.498861	3.01392e-14
F3	1.09218	3.30912e-14
GSTP1	0.394093	3.34369e-14
NUMA1	0.84362	4.68877e-14
SPIDR	0.69537	7.19021e-14
SF1	0.619028	7.1751e-14
KLF13	0.932448	7.4375e-14
RASSF8-AS1	1.13889	7.60777e-14
PTPRA	0.834398	8.64355e-14
ECHDC3	1.20174	9.103e-14
ABHD17A	0.848481	9.85236e-14
GHR	1.35394	1.04929e-13
C3	0.899826	1.1228e-13
AAK1	0.625586	1.28073e-13
TARSL2	1.07053	1.77203e-13
FOXO1	0.853828	1.9255e-13
RPL3	0.130961	2.07203e-13
VAMP8	0.528114	2.09578e-13
COPZ2	0.983268	2.19736e-13
FIS1	0.508221	2.20763e-13
RASSF9	1.01107	2.27563e-13
BEND5	0.674225	2.32443e-13
ZRANB2	0.570737	2.40387e-13
TST	1.24069	2.73135e-13
MTPN	0.651746	2.69483e-13
USP7	1.07055	2.83196e-13
ECI1	0.707075	2.78896e-13
CTSD	0.684644	2.83786e-13
NRP1	0.805593	3.10898e-13
PPP6R2	1.19482	3.23411e-13
PINK1	0.997333	3.371e-13
UBL3	0.886835	4.50415e-13
RPS19BP1	0.596525	5.12841e-13
EIF5	0.490363	5.23673e-13
ORMDL1	0.729	5.32996e-13
VPS51	0.768371	5.44213e-13
ZNF708	1.30341	5.70446e-13
LAMTOR4	0.480106	5.56327e-13
OARD1	0.778641	6.58748e-13
ISCU	0.566615	6.63902e-13
MTSS1	0.742145	6.88053e-13
TMEM91	1.11461	7.64755e-13
R3HDM2	0.807189	7.5834e-13
LETMD1	0.752745	7.87872e-13
LDLRAP1	1.177	8.1218e-13
IL6ST	0.546783	8.65835e-13
SYTL4	1.63754	1.03402e-12
NMRK1	0.941033	1.0297e-12
TCEAL2	1.36989	1.10207e-12
ANKRD49	1.04935	1.24007e-12
PHF3	0.608788	1.21734e-12
TMEM59	0.480878	1.22453e-12
CTSF	0.860032	1.29697e-12
CIB1	0.721527	1.33387e-12
NRG2	1.32099	1.4672e-12
UPF2	0.601504	1.47754e-12
ENC1	1.24762	1.61067e-12
HIST1H4E	1.39076	1.66832e-12
CPAMD8	1.53091	1.68341e-12
PBX3	0.897501	1.69004e-12
FAM162A	0.571494	1.8874e-12
CSDE1	0.526663	1.97349e-12
CORO6	2.12659	2.9605e-12
FAM89B	0.817927	2.89853e-12
AFAP1L1	1.07289	3.31942e-12
RPL21	0.162701	3.28945e-12
ACBD6	0.738772	3.45037e-12
ARRDC2	1.06225	3.51065e-12
SMIM19	0.694837	4.13999e-12
SERPINF1	0.566547	4.32143e-12
TSPYL2	0.769803	4.37147e-12
MAF1	0.657376	4.44663e-12
KRT10	0.488051	4.46131e-12
PHC2	1.19417	4.79194e-12
HSBP1L1	0.794389	5.08161e-12
AC090498.1	0.467617	5.46251e-12
RPS27	0.120795	5.74059e-12
VPS36	0.765474	5.89007e-12
DDIT4	0.55201	6.43992e-12
FRAT2	1.18553	7.09204e-12
HIST2H2AC	0.84649	7.14624e-12
HEBP2	0.597075	7.59225e-12
TAF10	0.765786	7.97331e-12
ANP32B	0.46428	1.358e-11
PIGH	1.09918	1.41688e-11
BST2	0.346349	1.52792e-11
CDV3	0.762232	1.5823e-11
FRA10AC1	0.757595	1.74357e-11
TMTC1	0.982942	1.76375e-11
SDK1	1.08243	1.82618e-11
PHB2	0.545896	1.89482e-11
CDKN1C	0.652475	1.9353e-11
SPAG9	0.690147	2.03744e-11
ITGB1	0.472926	2.15695e-11
MGAT4B	1.00488	2.47893e-11
ZC3H6	0.73345	2.91459e-11
ADHFE1	2.06852	3.11058e-11
CHURC1	0.56183	3.2377e-11
SLC25A3	0.387811	3.39376e-11
ANKRD18A	1.12886	3.47259e-11
UBA52	0.184215	3.67458e-11
ERICH1	0.64828	3.725e-11
BEX2	0.548498	3.99936e-11
TMEM54	0.992332	4.23068e-11
H1F0	0.746185	4.31512e-11
POLR3GL	0.751648	4.67953e-11
RFNG	0.94138	4.81367e-11
NKTR	0.606716	4.89207e-11
MYO1D	1.48085	5.28778e-11
CBR1	0.682055	6.21445e-11
LINC00116	0.685319	6.56463e-11
WBSCR17	1.5332	7.27916e-11
SERPING1	0.617812	7.31574e-11
KRTCAP2	0.600997	7.83468e-11
DUSP23	0.632052	8.52278e-11
MTCH1	0.479259	9.20961e-11
URI1	0.696548	9.68842e-11
CNBP	0.427916	9.96813e-11
ZNF524	1.05067	1.08647e-10
SARAF	0.48187	1.08697e-10
KLF15	1.57855	1.31362e-10
CWF19L2	0.636756	1.33106e-10
XRRA1	0.698552	1.38272e-10
ZHX3	1.21927	1.42241e-10
SHPRH	0.822693	1.66844e-10
WDR11	0.881103	1.6817e-10
VPS13C	0.708394	1.71828e-10
AZI2	0.747015	1.80199e-10
QKI	0.686167	1.83741e-10
TMEM259	0.730025	1.94895e-10
FANCE	1.38071	1.99877e-10
MLH3	0.912485	2.13673e-10
RAB34	0.562906	2.2841e-10
MET	1.39823	2.49465e-10
BAG1	0.598273	2.66172e-10
EIF3E	0.34712	2.67106e-10
PDE1A	0.715463	2.91888e-10
KCTD6	0.980787	2.98228e-10
PRR13	0.623889	2.96053e-10
ATP10D	1.08314	3.01012e-10
HBP1	0.650656	3.12441e-10
RPS25	0.12582	3.36495e-10
RP11-154H23.3	2.13334	3.58859e-10
EBPL	0.582512	3.68351e-10
CD46	0.671712	3.68765e-10
ZNF358	0.870523	3.71637e-10
KIAA1217	0.585	3.7402e-10
C16orf89	1.71834	3.92505e-10
TMEM141	0.594916	3.9943e-10
TMEM109	0.702374	4.14498e-10
TMEM243	0.805878	4.17752e-10
PLXNB1	1.08494	4.31321e-10
ANG	1.04166	4.61441e-10
SUN2	1.03031	4.87655e-10
OSBPL6	1.2558	5.01189e-10
GOLGA8B	1.14363	5.00781e-10
PRPF8	0.794655	5.16705e-10
FLRT3	0.673009	5.38863e-10
USP34	0.627362	5.43869e-10
RANBP2	0.918701	5.87062e-10
FARP1	0.847564	5.91968e-10
TMEM237	0.727847	6.42459e-10
UPF1	0.959731	6.48193e-10
PIK3CA	1.03113	6.72635e-10
PPP4R3B	0.809346	6.70419e-10
PTMS	0.442457	6.68698e-10
GXYLT2	1.18473	6.83859e-10
ANKS1B	1.44257	8.19851e-10
CDH2	1.49021	8.30867e-10
NFKBIL1	0.782777	8.24053e-10
SGF29	0.870839	8.28892e-10
DENND6A	1.13987	9.04599e-10
CIR1	0.504384	8.97017e-10
OCIAD1	0.488887	1.05166e-09
NR2F6	0.82432	1.09996e-09
NFIX	0.774161	1.11345e-09
CAMLG	0.515878	1.12634e-09
CENPB	1.13497	1.16477e-09
GLRX5	0.636177	1.15907e-09
CRYAB	0.616153	1.16966e-09
DTWD1	0.664887	1.19213e-09
LAMTOR1	0.43559	1.22512e-09
RPL29	0.131832	1.23701e-09
GALNT1	0.731376	1.24312e-09
DHRS7	0.548522	1.24668e-09
FLNB	0.682694	1.24861e-09
HACD4	1.22435	1.28285e-09
MACROD1	1.05709	1.40336e-09
PLXNA2	0.988469	1.45553e-09
MED10	0.605092	1.56056e-09
ADARB1	1.25782	1.69272e-09
SSBP4	0.759704	1.70728e-09
NUDT3	0.585701	1.77844e-09
LRP1B	2.1339	1.8928e-09
FOXJ3	0.916044	1.81696e-09
MIR497HG	1.4428	1.84457e-09
SMARCD2	1.02988	1.84231e-09
UGP2	0.576913	1.92478e-09
MBD4	0.75865	2.2122e-09
CTBP2	0.77919	2.33595e-09
PIK3IP1	0.774204	2.41915e-09
ADI1	0.484303	2.46561e-09
TRIM28	0.680975	2.49712e-09
TAF15	0.591129	2.7655e-09
CEP112	1.1197	2.82155e-09
POR	0.697553	3.0208e-09
LAMB1	0.630308	3.0519e-09
HSD17B2	2.12623	3.27671e-09
TKT	0.611962	3.15743e-09
CTSZ	0.709583	3.51267e-09
ARL14EP	0.645108	3.68997e-09
LINC-PINT	1.20133	3.97547e-09
FOXG1	0.817683	4.02866e-09
IQGAP1	0.618961	4.7647e-09
CALCOCO1	0.808633	4.83588e-09
FHOD3	1.56037	5.00936e-09
CTD-2336O2.1	0.722977	5.34199e-09
MACF1	0.583596	5.49735e-09
