# Supplementary material for: Single-cell transcriptional profiling of human thymic stroma uncovers novel cellular heterogeneity in the thymic medulla
Source: Nat Commun. 2021 Feb 17;12:1096. doi: 10.1038/s41467-021-21346-6 (PMC7889611; doi:10.1038/s41467-021-21346-6)
Supplement: Supplementary file 8 — Supplementary Data 4 [file 41467_2021_21346_MOESM8_ESM.xlsx]

## Sheet: mTEC lo
Supplementary Data 4. Marker genes for medullary epithelial clusters.
	logfold	pvalue
KRT15	5.96691	0
CCL19	5.15309	0
SAA1	4.44629	0
KRT5	3.03673	0
RPLP1	1.05558	0
KRT19	2.90315	0
CTSV	3.51217	0
CLU	3.10293	8.469473655e-315
KRT14	4.00971	4.87988e-291
TSC22D1	2.2454	3.28415e-305
JUNB	2.48022	2.24155e-298
DCN	3.02001	2.55263e-289
ZFP36L2	2.77789	1.43907e-276
GSTO1	2.67361	1.02786e-265
SOCS3	2.731	2.98066e-268
GADD45B	2.88248	1.84889e-257
CCDC3	3.64456	4.20001e-238
CXCL14	3.44158	1.52131e-240
CEBPD	2.43562	1.03879e-236
KRT17	2.87816	5.57902e-233
CH25H	3.77083	3.29685e-210
FOS	2.13147	5.44687e-218
RPL13	0.663906	2.87155e-212
C1S	3.03913	3.23762e-207
IFITM3	1.67294	9.25444e-212
APOE	2.47072	1.81224e-191
DST	2.16473	2.67761e-191
BST2	1.62216	3.52804e-192
NFKBIA	1.89004	9.419e-191
C1R	2.71772	3.53043e-182
ANGPT2	2.98999	2.03021e-170
SH3BP5	2.20794	4.01459e-174
BCAM	2.0288	1.01899e-168
RPS10	1.03461	2.33682e-165
SAT1	1.88362	8.22583e-165
JUN	1.6857	1.04319e-159
ALDH2	2.50895	1.54704e-154
NUPR1	1.91534	5.12976e-152
RPS24	0.723862	2.33257e-149
RPS9	0.658982	4.01713e-148
TIMP1	1.77273	4.91161e-144
NPM1	1.14613	5.06071e-143
RPL30	0.74196	2.70512e-141
MT1X	2.62812	7.38349e-138
DNAJB1	1.88435	1.51548e-134
RPS27A	0.573304	1.6526e-130
EGR1	1.76682	2.2066e-130
FN1	1.89223	1.06154e-129
CCL2	2.54574	2.79848e-126
RPL11	0.571666	4.20653e-126
IGFBP5	2.3832	1.13227e-123
SYNPO2	2.3324	1.80592e-123
HSP90AB1	0.968305	1.01445e-124
PNRC1	1.33238	1.41764e-124
ITM2B	1.11589	6.17549e-122
EGFR	2.77113	7.01197e-118
PTGDS	2.61295	7.55168e-118
ARID5B	1.69615	3.09729e-120
LL22NC03-75H12.2	4.99432	4.84443e-112
TGFBI	2.88159	1.61246e-114
HSPA1A	1.78284	6.9201e-117
PIK3R1	2.10914	7.00149e-115
IRF1	1.82187	2.02278e-114
LIMA1	1.51695	8.31601e-113
SPIDR	2.4974	3.78725e-110
FTL	0.897548	5.94651e-111
HES1	1.79004	3.18144e-110
SOD2	2.0288	1.39849e-108
FOXC1	2.40881	5.38212e-107
SCARA3	2.8186	5.65314e-106
GMDS	2.08103	9.17916e-106
RPS3A	0.60916	4.93395e-106
BEND5	2.55972	5.08576e-103
PDLIM1	1.41253	1.69765e-103
EIF1	0.746938	3.02216e-103
SELM	1.51693	2.29988e-102
GNB2L1	0.642298	6.26546e-100
TPT1	0.668285	1.04131e-100
SEPP1	1.92741	1.00322e-97
CALD1	1.27572	6.7705e-98
CYP1B1	1.95116	4.14929e-95
DDIT4	1.60629	1.14286e-94
TXNIP	1.61873	3.31983e-94
RPL19	0.487101	7.01929e-94
RPL28	0.512322	9.17471e-94
LAYN	2.93485	3.19171e-91
PPP1R15A	1.53737	1.47597e-92
PLTP	2.15477	2.15139e-91
DEK	1.31923	7.33175e-91
LAMB3	3.55768	6.39348e-88
RPS14	0.456187	4.4297e-89
IL6ST	1.5686	2.54369e-87
SERPINF1	1.48203	1.82054e-87
ASCL1	1.80442	1.05712e-86
LMO3	2.44042	2.3866e-85
FLRT3	2.39948	3.52979e-85
HCAR2	3.14356	2.82883e-83
CPE	1.34046	2.96838e-83
RAB34	1.856	2.12474e-82
RPL34	0.475866	7.91457e-82

## Sheet: mTEC hi
	logfold	pvalue
HLA-DPB1	3.3952	1.46902e-74
HLA-DRA	3.41377	6.82217e-70
HLA-DPA1	3.16757	1.4876e-63
CD74	3.26499	2.65114e-60
HLA-DQA1	3.2046	3.40137e-58
CSTA	3.63651	2.24391e-52
CRIP1	3.51323	2.90076e-45
FXYD3	3.20594	6.87595e-46
HLA-DRB1	2.78326	1.07861e-45
HLA-DQB1	2.54841	9.89275e-43
AIRE	6.11811	1.17973e-36
NPB	4.4915	1.22226e-37
CLDN3	3.11375	2.94361e-37
CLEC7A	3.80733	2.07666e-33
FABP6	5.83051	6.7388e-32
LSP1	3.12608	5.03507e-32
NTHL1	2.89452	2.48532e-32
CCDC28B	2.60562	1.43999e-32
CALML5	3.00467	3.00869e-31
TAGLN2	1.98686	4.30017e-31
ATOX1	1.73978	9.88042e-31
SRGN	3.4846	9.75091e-28
SPIB	3.6593	4.31217e-26
ADIRF	2.23385	3.16068e-27
TYMP	1.98762	4.53134e-27
SNCG	2.58599	9.86887e-27
CSTB	1.77891	1.52323e-26
FEZF2	4.03216	8.91896e-25
MARCO	5.61521	1.3209e-23
FYB	3.33073	1.75028e-24
IL2RG	3.2254	3.33564e-24
S100A6	2.00653	4.02385e-25
USMG5	1.48391	2.66481e-24
COX17	1.68647	1.228e-23
S100A14	1.83116	2.22462e-22
CTSS	2.66383	6.52593e-21
PLAC8	2.65464	7.09102e-21
DEFB4A	4.92085	1.21833e-19
IL32	1.78202	1.0133e-20
CD70	4.6046	2.21518e-19
TMSB10	0.956582	2.38647e-20
JCHAIN	4.11122	3.73327e-19
RPS28	0.613253	5.44158e-20
SYT1	3.58185	3.47227e-19
INPP1	2.20603	1.02334e-19
CYBA	1.77346	1.35023e-19
IL4I1	4.69416	1.54641e-18
GPX4	1.21807	2.36806e-19
BLVRA	2.16918	4.69449e-19
NINJ1	2.23045	4.8287e-19
TMSB4X	1.1909	7.39584e-19
RPS27A	0.607197	2.48586e-18
CAPG	2.20775	5.86029e-18
CALML3	1.85827	4.30921e-18
SNX8	3.81857	7.59464e-17
RHOV	2.34486	4.32011e-17
RAB11FIP1	2.1435	1.04951e-16
FCER2	8.17219	1.04101e-15
TMC8	2.9057	3.63794e-16
MYBPC1	3.58504	5.21922e-16
CCL27	4.00896	9.98558e-16
STARD10	1.69163	2.5326e-16
LTF	3.61141	9.59076e-16
CFP	5.36336	1.89733e-15
PLEK	4.23766	2.21845e-15
DBI	1.37119	6.58532e-16
CEP135	2.40313	1.19498e-15
TSPO	1.46419	8.96469e-16
TC2N	3.06612	2.48793e-15
B2M	0.833551	1.24385e-15
SLC15A3	3.64096	5.00507e-15
HINT1	0.895008	1.80907e-15
ATP5E	0.842562	1.96246e-15
SH3BGRL3	1.47348	2.41479e-15
NCF1	4.49003	1.13869e-14
RAB29	3.10414	1.66579e-14
DLX5	2.64745	2.41765e-14
RELB	2.18439	1.92963e-14
ATP5G1	1.28278	1.56553e-14
RAMP1	2.38271	3.69249e-14
FXYD2	2.23606	7.41628e-14
CCND2	2.19796	1.70298e-13
PARM1	1.87868	1.70315e-13
EPHX2	1.91332	2.16622e-13
TNFRSF9	5.34628	8.1553e-13
SPOCK2	1.8661	3.08854e-13
MT3	4.49666	7.87728e-13
CLDN7	1.91276	3.48698e-13
ARF3	1.6092	6.2778e-13
C17orf99	4.74959	1.95915e-12
LAPTM5	3.2451	1.587e-12
CCL25	1.9844	9.19995e-13
DSC2	1.81899	1.38532e-12
CLDN4	1.56383	1.45247e-12
PKM	1.14371	1.66165e-12
RHOF	3.24019	3.68418e-12
ABCA3	2.74816	4.49142e-12
CTSZ	2.02507	4.47843e-12
RPS19	0.448344	3.87951e-12
S100A11	1.14602	3.9804e-12

## Sheet: Keratinocyte-like
	logfold	pvalue
CALML5	6.50743	3.46718e-275
KRT6A	6.5854	1.28525e-208
SPINK5	8.02645	3.59538e-190
SLPI	5.49625	1.3483e-218
S100A9	6.45804	2.30242e-200
PI3	7.33246	2.95035e-191
PERP	3.7005	8.89062e-195
SFN	4.0776	4.79471e-190
CSTB	3.12306	7.44437e-182
TACSTD2	4.84776	3.83687e-152
CLIC3	4.41239	1.12172e-144
KRT23	7.73542	2.36396e-132
LYPD2	7.6628	4.3862e-132
LYPD3	5.35524	3.33652e-133
C19orf33	4.47086	5.04247e-135
KRT10	3.91739	1.89464e-135
CSTA	3.97047	1.32164e-130
KRT1	6.9251	9.93894e-116
SNCG	3.53582	3.76879e-124
PPDPF	2.13504	8.4617e-125
SERPINB3	7.99326	3.69826e-107
NDRG2	3.65125	5.53026e-114
CYP4B1	5.97008	1.43178e-105
LGALS3	2.58402	1.72866e-119
CST6	6.86766	2.35345e-104
ELF3	3.54608	1.4149e-112
S100A11	2.33398	2.96286e-116
HOPX	4.51184	4.94974e-104
DEFB1	5.23548	1.45708e-98
ANXA1	3.28092	1.80243e-102
S100A8	5.59907	4.3005e-95
AQP3	3.84769	9.7165e-98
MAL2	3.98074	4.06057e-97
GSN	2.39079	1.0048e-104
A2ML1	7.42202	2.78221e-92
LCN2	7.36558	4.75052e-92
CNFN	5.42832	5.48963e-93
MUC15	3.52231	1.03535e-97
SPRR1B	7.39326	2.48122e-90
GLTP	3.04247	3.83357e-97
KRT16	5.35133	1.42676e-89
PVRL4	5.66825	4.48506e-88
RAB25	2.76226	3.17229e-94
FXYD3	2.9612	4.31678e-94
S100P	6.38609	1.62103e-84
DMKN	3.09262	5.70896e-89
SERPINB13	7.89825	2.93947e-83
IVL	8.17201	3.41142e-83
ADIRF	2.61711	7.06927e-93
NCCRP1	6.67005	8.3552e-83
ASPG	6.7076	1.90965e-81
PDZK1IP1	4.7156	1.14054e-82
CD24	2.81735	2.25e-88
AC006262.5	8.14328	6.16619e-80
PLA2G2F	6.84302	6.49345e-80
PYDC1	6.28787	7.76229e-80
SMIM22	2.86495	2.37949e-85
SERPINB7	6.46204	2.00597e-78
S100A16	2.16625	8.68504e-85
KRTDAP	6.29561	9.06496e-75
PSORS1C2	7.4907	5.73764e-74
SBSN	6.75242	6.56798e-74
SERPINB4	7.19071	1.0276e-73
IL1RN	6.37165	1.38932e-73
CYSRT1	6.90334	1.6541e-73
TMEM40	5.22285	2.93623e-74
LY6G6C	6.96172	1.58337e-72
VAMP8	2.01194	2.99732e-78
RHOV	3.31906	1.36748e-74
JUP	2.46627	7.18253e-76
CTSD	2.27943	7.99279e-76
CLDN4	2.44767	2.51315e-76
PLAC8	3.50382	4.43533e-73
FAM3D	5.99086	1.05761e-68
MYH14	3.41366	1.9155e-71
LY6D	5.2906	1.45436e-68
CD9	2.0257	1.16822e-72
GRHL1	5.57977	4.67618e-66
CCDC64B	3.43645	2.86048e-68
ALDH3B2	6.56145	5.87372e-65
SCEL	8.21227	5.31094e-64
SSFA2	3.06295	5.56863e-67
C2orf54	5.42925	1.54109e-63
RAB11FIP1	2.81131	1.40807e-66
KRT7	3.3543	3.48369e-65
PYCARD	2.21991	2.15243e-67
SDC1	3.43112	2.11193e-64
S100A14	1.99244	1.2159e-66
CXCL17	6.68634	3.04644e-61
HSPB1	1.39204	4.21783e-66
HIST1H1C	2.61982	3.04938e-64
LYNX1	5.70097	5.59533e-58
EPHX3	3.76188	1.38627e-58
GDPD3	5.88685	7.1636e-57
SDC4	3.3155	4.5561e-58
MALL	3.51795	6.06761e-57
SF3B3	2.77613	7.91542e-58
DBI	1.73869	2.84698e-59
MUC16	4.923	4.53995e-55
SMAGP	3.03589	1.75257e-55

## Sheet: Tuft-Ionocyte
	logfold	pvalue
SOX4	2.48434	9.80023e-81
CAMK2B	3.16	2.61548e-48
HES6	2.37253	1.24587e-48
CLDN3	2.33692	5.68874e-45
NTHL1	2.29588	6.4984e-40
SEC11C	2.04461	3.60379e-38
TUBA1A	1.61349	5.2601e-37
EPCAM	1.67111	1.37898e-32
TMEM61	3.02845	5.6965e-29
RGS17	2.20618	3.33625e-29
H3F3A	0.709136	2.17256e-29
NNAT	2.1233	1.24892e-28
RBP1	1.67552	4.50495e-28
NEURL1	2.72281	7.27615e-26
BEX1	1.87983	2.49235e-26
GHRH	3.08772	1.52997e-25
SCG5	2.49564	2.42295e-25
CD24	1.64022	1.77098e-25
TESC	1.96329	2.93043e-25
PCSK1N	2.57024	1.66058e-24
NKAIN4	2.51179	1.85278e-24
RASSF6	2.06087	3.31311e-24
ZACN	3.68949	4.85266e-23
WDR60	1.73859	1.88003e-23
SIX1	1.33854	6.43071e-23
ACTG1	0.684129	8.14569e-23
PROX1	2.63526	2.96961e-22
CDKN1C	1.66072	1.86766e-22
MALAT1	0.686803	2.99654e-22
MARCKSL1	1.06862	6.35328e-22
STMN1	1.197	2.60451e-20
CLDN4	1.45916	3.72392e-20
TOX3	2.52633	7.99001e-20
FXYD6	1.26189	7.61765e-20
SPON2	2.83078	2.57586e-19
KIF19	1.60691	1.2943e-19
RNF186	3.14553	6.30104e-19
ASCL1	1.45467	2.60902e-19
PLIN5	1.92078	8.966e-19
MUC6	3.54434	2.64109e-18
DAPL1	2.24808	1.80695e-18
PTMA	0.498818	3.21814e-18
DMRT2	1.84653	4.49493e-17
KLK11	1.92152	6.29345e-17
KLK12	2.51806	8.41015e-17
ETV1	2.08639	7.69434e-17
CRIP2	1.08286	6.79209e-17
ESPL1	2.51142	1.38976e-16
CLDN9	2.10851	1.26378e-16
TPPP3	1.71268	1.10589e-16
SLC25A6	0.73038	1.09316e-16
NOL4	3.5127	3.78619e-16
MCTP2	2.48298	3.28275e-16
KCNH2	2.90833	3.47719e-15
NLRP1	1.58895	2.99828e-15
USHBP1	2.75317	6.30595e-15
BAZ2B	1.21355	4.81477e-15
CMIP	1.47047	6.75928e-15
ESPN	2.09054	1.31236e-14
ATP6V1G1	0.758783	1.3704e-14
CYBA	1.13	1.48227e-14
TCF4	0.919234	1.44419e-14
CCDC88C	1.75251	2.78131e-14
CDH2	1.53109	2.7995e-14
ITPR2	1.63418	3.43314e-14
RBMX	0.837063	3.45836e-14
LA16c-380H5.3	2.30242	5.07841e-14
TUBB2B	1.26378	4.98844e-14
GSE1	1.51886	6.17996e-14
CKB	1.25717	5.79552e-14
SLCO3A1	1.45256	1.07633e-13
FBXO32	1.20779	1.02832e-13
MSI2	1.26364	1.07478e-13
RPAIN	1.07443	1.23568e-13
COTL1	1.74065	1.50912e-13
PRDX2	0.747428	1.86608e-13
NWD1	2.73872	5.1504e-13
MISP	2.00179	5.67066e-13
PRKAR1A	1.05335	4.80113e-13
SNAP25	2.20554	7.85008e-13
FAM60A	1.12917	6.72326e-13
KLHL23	1.56348	1.72127e-12
MIF	0.805351	1.6914e-12
SEZ6L2	1.63451	1.96058e-12
CPXM2	1.85522	2.82064e-12
MDK	0.829442	4.10279e-12
SLC25A25	1.63835	1.46541e-11
IFI6	0.866992	1.65533e-11
TRPM2	4.42166	2.6137e-11
DDX11	1.63514	2.29015e-11
GFRA4	4.87848	3.75261e-11
SCG3	1.78218	3.01045e-11
TACC2	1.45633	3.2589e-11
MB	1.56544	4.38061e-11
CADM1	1.22041	4.34237e-11
PSMB10	1.57097	5.53021e-11
CAMK2N1	1.504	5.28822e-11
NAV1	1.49435	6.4585e-11
DHRS7	0.940817	6.40402e-11
FOXI1	4.25929	1.12725e-10

## Sheet: Neuroendocrine
	logfold	pvalue
GNG8	5.99488	1.13609e-161
NEUROD1	7.69559	1.72872e-132
STMN1	3.41471	2.53438e-145
TUBA1A	3.41709	2.59162e-136
MAP1B	3.95981	2.31911e-131
C21orf59	4.21989	1.36643e-115
TUBB2B	3.8077	1.41332e-118
KIF19	3.91155	8.07022e-120
NHLH1	5.92259	1.49015e-99
STMN2	7.4575	8.01572e-95
RTN1	6.12994	2.28093e-84
UCHL1	3.84948	3.14604e-92
HES6	3.36329	2.88992e-93
HIGD1B	6.11288	2.62896e-77
BEX1	3.37359	2.58437e-89
SH3BGRL3	2.78227	1.73218e-89
TMSB10	1.61006	5.24985e-87
KLHL35	5.23166	5.08974e-73
PCSK1N	4.40156	5.22232e-75
GKAP1	4.45828	1.9198e-71
TAGLN3	3.78238	1.02412e-73
NLRP1	3.62996	2.46658e-68
PCBP4	3.09332	3.32679e-66
SOX11	4.39935	2.71423e-61
BASP1	2.98267	7.80407e-64
ARHGAP36	6.62225	6.43885e-54
C4orf48	2.99844	2.55826e-55
KIF1A	3.16678	4.21733e-55
SSTR2	3.5148	9.40468e-54
CALM1	1.93375	5.3393e-54
PEG10	2.47862	2.64582e-53
TCF4	1.85363	2.19548e-52
MARCKSL1	1.72465	3.73252e-51
FABP3	5.61351	7.14486e-46
DUSP26	3.48357	2.36659e-47
FAM213A	2.1465	6.93146e-49
MIAT	3.39721	2.044e-46
GAP43	6.64862	7.69096e-43
SOX4	1.9317	1.08655e-44
UQCRQ	1.65318	1.25836e-44
CIB2	2.64187	9.46781e-44
POU4F1	5.57166	1.31758e-40
H3F3A	0.950438	1.39057e-42
TSPAN13	2.39134	5.72461e-42
PPP1R17	5.26206	2.14159e-39
NREP	2.25971	1.30572e-37
MLLT11	3.13533	1.42606e-34
STX1A	4.30733	7.45138e-34
SCG3	3.2487	8.32078e-34
NGFRAP1	1.32453	1.02436e-34
PTMA	0.752361	7.99936e-34
DYNC1I2	1.58564	2.8431e-34
HN1	2.00265	7.88564e-34
CD24	2.02585	6.26601e-34
GNG3	5.82318	1.17329e-31
BAMBI	3.96613	6.74691e-32
MDM1	2.98085	2.01694e-32
KRT81	4.9024	4.35343e-31
SKP1	1.11219	8.34284e-32
JPH4	4.48708	4.00559e-30
CHGB	2.95895	1.05636e-30
TMPRSS6	3.5963	2.57572e-29
PEBP1	1.21106	1.86765e-30
CDH2	2.36415	1.54725e-29
MYO6	2.15982	3.94369e-29
NEUROG1	4.80905	3.82257e-27
PRDX2	1.20563	1.70586e-28
SERINC2	2.2788	1.19007e-27
SEZ6L2	2.58351	1.43488e-27
ELAVL4	3.60383	5.79453e-27
SIX1	1.58264	8.31447e-28
CELF4	3.70447	3.16519e-26
SRP14	0.826731	7.61234e-27
FXYD6	1.55554	8.71639e-27
COX7A2	1.0249	1.17725e-26
NRXN1	2.45807	2.92714e-26
NPDC1	1.75196	2.43978e-26
MEX3A	2.4933	1.55417e-25
APLP1	3.2676	5.39018e-25
SPOCK1	2.54471	3.45023e-25
ALDOC	3.15198	7.52248e-25
RAB26	3.70086	1.02499e-24
PEX5L	3.7234	1.45986e-24
CHD7	2.00489	5.72245e-25
AC004540.4	3.71917	4.53256e-24
TCEB2	0.980273	9.88155e-25
CALM2	0.988101	1.46329e-24
SHOX2	4.80466	2.07172e-23
WBP5	1.31784	5.44628e-24
TCEAL7	2.12837	1.3365e-23
DPYSL2	1.77303	1.81276e-22
PTX3	4.51804	1.47945e-21
METRN	2.05937	3.76193e-22
SNRPB2	1.35312	2.83435e-22
CENPV	2.79727	1.59449e-21
RBFA	1.94814	1.27855e-21
PAPSS1	1.86251	1.17026e-21
MALAT1	0.720114	2.67052e-21
SCG5	2.42132	2.54728e-21
NFIA	1.34853	1.80976e-21

## Sheet: Ciliated
	logfold	pvalue
PCP4	7.75785	5.93282e-114
MYO6	4.59918	4.29235e-83
CCER2	7.35403	1.54504e-67
S100A1	7.97661	6.02222e-67
ATOH1	8.52837	4.88018e-63
MYO15A	6.08077	5.65666e-67
ABCA5	5.2727	9.31544e-67
HES6	4.33868	1.40814e-75
KIF19	4.1293	1.87081e-71
CIB2	4.28476	9.108e-68
BEX1	4.03181	7.95885e-71
KCNH6	7.26807	1.39912e-56
FAM213A	3.38858	4.53881e-64
METRN	4.20446	1.21863e-54
GRXCR1	9.1448	2.17048e-46
TJAP1	5.38755	1.29631e-46
SKP1	2.12013	7.89428e-53
MIAT	4.20156	2.45341e-49
TAGLN3	3.9786	8.12651e-50
PKIB	6.26024	7.47938e-44
SOX2	4.6057	5.65564e-45
CLEC18A	7.6821	2.3942e-40
FAM183A	6.6495	2.10352e-40
IRX2	4.79166	2.1579e-41
RSPH1	5.04796	2.10525e-40
S100A13	2.91943	1.10141e-44
CALM2	2.03833	1.35919e-43
RP11-96L14.8	8.46734	4.10858e-35
KIF9	3.92958	5.66181e-38
CETN2	2.99107	3.46344e-40
RP11-373I8.1	31.1119	2.09412e-34
TMEM205	2.54051	5.27152e-40
NGFRAP1	1.94939	1.23281e-38
PAPSS1	3.09582	7.7535e-37
LHX3	8.41616	2.24843e-32
BARHL1	9.05331	2.35981e-31
UQCRQ	1.94541	1.73328e-35
RAB3B	3.861	2.10757e-33
CD164L2	6.02322	3.72217e-31
CFAP126	7.13578	4.57312e-31
GNG8	3.56906	4.61702e-35
PLIN5	3.46198	1.71205e-33
OCIAD2	2.31953	5.98179e-35
STARD10	2.58297	1.25688e-34
DLK2	4.5997	4.66182e-31
RPL3	0.958503	3.66049e-33
SMIM18	5.45272	5.13072e-30
LYSMD2	3.54355	6.76612e-31
NHLH1	3.58259	1.4018e-31
C14orf132	3.80565	3.03267e-30
C1orf194	7.00159	1.58006e-28
C9orf116	4.8476	5.80727e-28
TRIOBP	2.90372	2.90028e-29
KIF1A	3.02473	4.62981e-29
MLF1	3.49437	1.36363e-27
RPS5	1.04573	9.02299e-29
TUBA1A	2.11289	3.30075e-28
CRIP3	7.14363	1.35815e-25
CABP2	8.76367	2.94757e-25
STRC	7.90569	2.65546e-25
C5orf38	4.17533	2.50753e-26
MDM1	3.31444	5.38116e-27
BDNF	5.39798	2.02414e-25
CYLD	2.99327	7.19046e-27
BEX2	2.15567	7.81191e-28
ATP1B1	2.30215	9.92504e-28
DRC3	4.07618	2.69958e-25
TUBB4B	1.82655	1.2536e-26
C21orf59	2.71371	2.24761e-26
PAX2	6.44033	4.88224e-24
NSMCE1	2.29379	6.37866e-26
CFAP77	7.22253	9.54683e-23
ESPN	3.60195	1.05945e-23
PCBD1	2.07923	6.59993e-25
PGM2L1	3.42309	9.65933e-24
C2orf40	4.16292	3.81618e-23
LRRIQ1	4.06197	3.71118e-23
SPOCK1	2.9896	1.29915e-23
ST3GAL5	3.34169	7.08904e-23
LRRC53	5.83175	7.5672e-22
CHRNA1	3.327	8.63685e-23
ELMOD1	5.43732	9.00261e-22
TMPRSS3	4.33793	5.18861e-22
PDZD7	4.54665	9.0646e-22
AP3M2	3.43385	6.97685e-22
SCG3	3.31337	6.79344e-22
COX7A2	1.25526	5.19421e-22
MAPK12	4.32476	5.34271e-21
TMEM183A	2.60457	1.58858e-21
IGFBP2	2.05965	5.06471e-22
DDHD1	2.68543	1.7354e-21
RASD2	4.13092	1.01837e-20
SYNE4	3.37164	9.561e-21
USH2A	9.42582	7.58284e-20
AC004540.4	3.9504	1.2582e-20
HSBP1	1.47961	1.45797e-21
MB	2.97979	7.25886e-21
MT-CO1	0.978984	8.52838e-21
SRGAP1	2.75173	1.06991e-20
CLEC18B	7.48201	2.47784e-19

## Sheet: Myoid
	logfold	pvalue
NEB	6.56335	2.35411e-258
TTN	9.06208	9.00799e-190
MYOG	7.07624	1.15052e-191
TPM2	4.68301	2.85827e-230
CTD-2545M3.8	8.67054	3.24638e-177
MYL5	6.95248	6.49404e-176
EMC10	4.68268	2.11635e-197
KLHL41	7.07713	1.00702e-170
ACTC1	8.11336	1.76198e-157
MYL4	8.39417	8.63895e-154
PDLIM3	5.18256	2.28024e-166
NNAT	4.6643	7.61815e-185
MEG3	4.50878	6.93487e-184
CKM	8.44637	2.58137e-147
TNNI1	8.30578	2.24113e-136
TNNT2	7.7978	2.60172e-126
TNNT1	6.37351	1.2428e-129
TNNT3	5.67458	3.80455e-124
STAC3	7.76065	8.04062e-116
COX6A2	8.59227	1.40908e-112
DES	8.22714	4.65366e-112
ACTA1	8.42226	5.73082e-108
MYH3	9.03129	3.1247e-107
FITM1	7.40531	1.62145e-96
PPP1R14B	2.84985	5.77939e-113
ARPP21	5.29419	4.41117e-99
NES	4.33682	5.7055e-100
BLCAP	2.98738	5.74562e-106
MYLPF	7.20651	4.36435e-92
RPL37A	1.05373	1.24393e-100
TNNC2	6.04451	1.58582e-88
SMPX	6.08676	4.28359e-87
SLN	8.12699	4.72157e-82
MEF2C	3.33368	5.40781e-89
RASSF4	3.53795	2.34159e-85
TNNI2	5.94348	3.24192e-77
DMPK	4.24005	1.00108e-77
SEPT4	3.71611	6.91083e-74
LRRN1	5.31001	8.30911e-69
PDLIM7	2.92614	1.57953e-72
ENO3	5.77801	2.28647e-66
RBP1	2.40648	8.67707e-73
TRIM55	6.42442	2.76524e-65
FILIP1	2.92913	5.79918e-69
PDE4DIP	3.5362	9.67666e-66
CKB	2.66175	6.3609e-69
TPM1	2.42105	1.25293e-68
TEX14	5.99469	8.23722e-62
MYL1	7.02859	2.5219e-61
MYOD1	7.88482	1.78975e-60
SHD	5.00747	9.06902e-62
SMYD1	5.99488	2.89708e-60
RBM24	4.36098	1.90608e-61
HSPB3	9.17641	2.05358e-58
TNNC1	6.20092	1.03494e-57
RPS21	1.12578	2.23618e-63
TRDN	6.67371	1.30658e-56
PITX2	7.08958	3.51582e-56
MRLN	3.93334	5.97745e-58
COBL	4.24337	6.81774e-57
SRPK3	6.30102	2.54941e-55
FST	3.36919	1.11325e-56
ARFGEF3	4.76321	2.18746e-54
GAPDH	1.14126	5.3693e-57
RP1-302G2.5	5.4753	2.46066e-52
RPLP2	0.751433	2.42382e-56
MEGF10	5.04896	1.94329e-51
WRNIP1	2.86237	9.0999e-53
BIN1	3.20227	2.94308e-51
DCT	6.81536	3.72541e-49
HN1	2.08872	3.03524e-52
NEXN	4.81384	1.08994e-48
UNC45B	8.141	6.94552e-48
RPS17	1.08172	1.32966e-51
SEPW1	1.57323	4.16434e-52
RPL35	0.693196	4.29323e-50
LDB3	2.99513	4.29239e-49
ACTN2	7.0654	5.04426e-46
COX7A1	1.94516	5.95057e-48
POLA2	3.8107	1.65697e-45
SOD3	2.85471	2.98117e-46
ERBB3	2.82342	3.10489e-46
RBFOX2	2.08639	6.12108e-47
SGCA	3.73595	7.50014e-45
APOBEC2	4.19978	3.72729e-44
CAP2	3.50257	2.17986e-44
RPS2	0.669719	3.10753e-44
RPL4	0.961025	2.95804e-44
NPNT	3.22819	1.1338e-42
CHRND	5.6195	2.62684e-41
COL19A1	3.5887	2.30708e-41
IGF2	2.12441	1.38149e-42
CACNA2D1	2.47361	1.65621e-41
ANK1	4.4822	8.50791e-40
HSPB1	1.1948	1.63618e-41
SCT	8.54012	3.5046e-39
YBX1	1.0368	1.85273e-41
MB	2.81323	8.97217e-41
RPL36A	1.02878	2.50253e-41
MYBPH	6.35357	1.11034e-38

## Sheet: Myelin+
	logfold	pvalue
S100B	9.39858	1.78129e-66
PMP22	7.06703	9.12037e-63
GPM6B	5.74093	7.39058e-59
PLP1	7.57483	5.07514e-51
CRYAB	4.66215	2.53338e-56
VIM	3.21352	2.16527e-47
FXYD1	4.57109	1.01742e-38
MAL	5.3696	5.95989e-37
MPZ	7.9008	5.19945e-34
LGI4	6.89015	1.84386e-33
S100A10	2.61501	1.11435e-33
LGALS1	2.74073	1.01928e-31
TSC22D4	3.94599	6.04479e-29
NRXN1	4.31475	8.72757e-27
EPB41L2	3.45033	8.2102e-27
SEMA3B	5.03201	1.37845e-23
CNP	3.55791	7.44176e-24
TIMP3	3.24103	1.76749e-24
CDH19	10.5094	5.9086e-22
PLEKHA4	4.97891	3.40644e-22
SPARC	2.32497	3.11625e-24
MBP	5.20865	2.59813e-21
APOA1	6.33492	1.86295e-20
MALAT1	1.20605	2.69403e-21
FTH1	1.09466	6.44251e-22
SCN7A	5.93702	8.82222e-20
TTYH1	6.43838	1.30163e-19
PRKCDBP	2.8188	3.5332e-20
SOX10	9.90114	1.44825e-18
ATP1A2	5.59016	1.61608e-18
GAS2L3	5.87593	6.64706e-18
HSPA12A	5.90413	8.24455e-18
CUEDC2	3.03776	2.79414e-18
QKI	2.6906	1.93198e-18
PRX	6.45239	2.63239e-17
RGCC	3.38292	1.80278e-17
ARPC1B	2.38138	1.48557e-17
PLA2G16	3.10159	4.47317e-17
GAS7	5.09784	1.64202e-16
GNG2	4.00642	1.36324e-16
CD9	1.95412	1.95395e-17
COL14A1	4.70725	5.06981e-16
CMTM5	7.35757	8.4237e-16
NCAM1	4.81713	7.27636e-16
MIA	4.69673	8.27137e-16
GLDN	7.37611	1.80426e-15
ZEB2	2.63531	1.75518e-15
SMTN	3.66087	4.9038e-15
HSPG2	2.37531	1.49424e-15
AP1S2	3.14331	5.45358e-15
MATN2	4.61262	1.32574e-14
TNFAIP6	4.89396	1.47713e-14
RELN	6.89944	4.70412e-14
COL4A1	2.2338	6.99596e-15
MT2A	2.29586	9.45917e-15
PMP2	8.15546	9.42637e-14
ANXA2	1.4916	1.46259e-14
EMP2	2.01605	2.10454e-14
TMEM176B	3.40325	9.48944e-14
GJC3	7.995	1.99389e-13
LAMB1	2.80718	9.7375e-14
CLDN19	5.79604	3.06909e-13
AZGP1	6.13511	3.29653e-13
MAG	8.10401	5.46173e-13
SHC4	6.05517	7.94125e-13
SECISBP2L	2.96465	4.17591e-13
COL4A2	2.1077	1.75462e-13
S100A6	1.70132	1.55501e-13
PLLP	3.38936	1.03884e-12
CLIC4	2.74822	8.62601e-13
MLIP	6.11268	3.71746e-12
METRN	2.36561	1.06001e-12
ABCA8	4.35285	3.07333e-12
MT3	4.41829	4.44877e-12
ERBB3	2.69534	3.47382e-12
CHL1	5.91439	8.07907e-12
CTNNAL1	2.51768	3.27481e-12
FOXD3-AS1	5.13546	8.89503e-12
CALM2	1.24962	2.16942e-12
BCAS1	4.28533	8.65316e-12
COL5A3	4.65426	1.26356e-11
POU3F1	4.14962	1.481e-11
KCTD12	2.24748	1.35727e-11
SAMHD1	2.88935	2.5138e-11
MT1M	4.47501	3.69988e-11
MT1E	3.50625	3.23905e-11
TUBA1A	1.60081	1.35529e-11
SFRP5	8.21818	6.23623e-11
CADM4	3.62021	4.85243e-11
COL3A1	2.15422	2.19804e-11
GFRA3	6.92618	9.68057e-11
MEGF9	3.95409	1.04929e-10
PEBP1	1.2365	3.99667e-11
AATK	6.06378	1.86557e-10
NKAIN3	6.0597	2.28583e-10
UGT8	4.24072	1.99264e-10
TSPAN15	2.63197	1.48085e-10
USP53	2.59588	1.72561e-10
ST6GALNAC2	3.39827	3.84274e-10
MYL9	1.69188	2.01872e-10
