# Supplementary material for: Single-cell transcriptional profiling of human thymic stroma uncovers novel cellular heterogeneity in the thymic medulla
Source: Nat Commun. 2021 Feb 17;12:1096. doi: 10.1038/s41467-021-21346-6 (PMC7889611; doi:10.1038/s41467-021-21346-6)
Supplement: Supplementary file 9 — Supplementary Data 5 [file 41467_2021_21346_MOESM9_ESM.xlsx]

## Sheet: Thymic Ionocyte
Supplementary Data 5. Genes differentially expressed in tuft cells vs ionocytes.
	logfold	pvalue
MGST1	5.46891	3.00736e-28
GOLM1	4.76645	6.34117e-26
IGFBP5	4.93735	8.92545e-20
RARRES2	5.67869	5.9679e-19
FOXI1	3.7993	8.9843e-19
LINC01187	30.12	1.37997e-15
CLCNKB	6.23164	1.00309e-15
CFTR	6.55559	6.08735e-15
KIF21A	4.57259	5.40275e-15
CLNK	4.92001	1.75297e-14
CD9	2.63957	1.09439e-12
TMEM61	3.00155	1.30576e-14
ASCL3	5.42025	1.95048e-14
APLP2	2.50844	1.29777e-13
TFCP2L1	5.88063	1.33235e-13
LINC00969	3.15627	5.49174e-14
ARL4A	3.57693	1.97008e-13
RARRES3	2.81345	1.69146e-12
RHEB	2.1395	1.91174e-11
IL6ST	3.21344	5.01002e-12
GADD45B	3.20113	8.155e-12
S100A6	2.72196	2.14648e-10
THBS1	4.3076	8.89513e-12
SEMA3C	3.96102	1.0744e-11
ITPR2	3.26208	1.19383e-11
AKAP7	29.4651	6.72716e-11
FOXP1	2.28126	1.01321e-10
NCALD	3.85847	2.92167e-11
SLC35F3	29.1925	1.60221e-10
ID3	2.80262	1.13509e-10
DST	2.45621	2.96723e-10
ATP6V1C2	4.47148	2.23591e-10
ARHGAP18	2.59272	4.57681e-10
IFNGR1	3.07485	7.07715e-10
SYT17	28.8485	1.72681e-09
FAM114A1	3.17821	9.29238e-10
AQP3	4.4273	1.54586e-09
TACSTD2	3.14648	1.55547e-09
IGF1	4.49886	2.47815e-09
UNC5B-AS1	3.42228	2.066e-09
KCNMA1	3.91044	4.11575e-09
MGLL	3.5911	3.71006e-09
HSPB1	1.737	3.35469e-08
COX5B	1.2621	1.56622e-08
STAP1	28.9839	1.42467e-08
KRT7	2.95514	1.18935e-08
CLCNKA	5.08835	1.3704e-08
SC5D	3.4632	9.37019e-09
WLS	28.7362	1.89361e-08
FAM131C	3.71179	1.67467e-08
TRPM2	28.5239	3.68992e-08
MAB21L3	28.8852	3.73803e-08
ATP6V0D2	28.6014	4.93785e-08
RACGAP1	29.2652	5.60298e-08
ST3GAL5	4.45491	4.23675e-08
ATP6V1B1	3.25282	4.3083e-08
ATP6V1A	1.85784	5.86744e-08
ETS2	2.56639	5.44461e-08
CHCHD10	2.03464	9.62411e-08
TFPI	2.58998	5.86074e-08
TPD52	1.80438	1.43891e-07
TRIB1	2.58998	1.2213e-07
GOT1	3.43099	1.43062e-07
LBH	3.3914	1.96476e-07
SERTAD4-AS1	28.4644	3.06697e-07
RAMP2	2.03483	3.76711e-07
RASD1	3.78225	2.77534e-07
YWHAH	2.24769	3.44963e-07
NCOA7	1.95604	3.96816e-07
ARSJ	4.11849	4.79689e-07
FXYD2	3.37734	4.85653e-07
PLIN5	3.35639	4.8508e-07
PHLDA1	2.31703	7.15853e-07
RP11-356J5.12	3.81237	8.06901e-07
KANK2	28.1797	1.19497e-06
S100A2	3.57456	8.53122e-07
GABRB2	28.3277	1.244e-06
SNTB1	4.91581	1.1791e-06
CCDC8	4.64361	1.48108e-06
SLC3A2	2.40338	1.29965e-06
SEC11C	1.47972	2.07901e-06
SYNE2	1.80001	1.85311e-06
BSND	2.74955	1.56135e-06
CXCR4	4.05949	1.59552e-06
USHBP1	2.60889	1.7669e-06
PPARGC1A	4.63281	1.90107e-06
SCNN1A	2.36779	1.89469e-06
TRIM47	2.50628	1.9347e-06
GABARAPL1	2.34599	2.24026e-06
MUM1	1.86031	2.74487e-06
SNCAIP	28.0511	3.4368e-06
SNX7	4.61671	3.13879e-06
EIF2AK1	1.85304	3.59124e-06
PDE11A	27.8498	3.7151e-06
PCP4	4.1705	3.27817e-06
CRYBG3	4.54495	3.45362e-06
MUC20	2.26048	4.61431e-06
ESRRG	3.13317	3.01631e-06
PLCB4	3.49604	3.27483e-06
NEDD4L	2.1067	3.75466e-06
FBXO32	1.6916	4.76288e-06
METRNL	3.51538	3.82591e-06
PACRG	2.59155	3.7029e-06
SH2D4A	3.56914	3.99661e-06
LMO7	2.68328	4.19161e-06
DMPK	27.7749	5.47407e-06
KLF10	1.91696	5.03382e-06
LTBP2	27.8398	5.68657e-06
AKR1B1	1.59338	5.81842e-06
C12orf75	2.87516	5.28054e-06
ZFYVE21	1.90208	5.34077e-06
BCL2	1.83745	5.80457e-06
ETV1	27.8149	6.85913e-06
C9orf78	1.53404	9.12099e-06
FAM3C	2.6138	7.1762e-06
SCNN1B	28.0711	9.31004e-06
CMTM8	1.82821	8.25279e-06
PNPLA8	1.84803	8.44467e-06
CHST15	3.08017	8.38804e-06
MT1X	1.93544	1.12829e-05
CD24	1.91548	1.90045e-05
CD2AP	1.99083	1.09729e-05
HES1	2.6899	1.24865e-05
JADE1	2.50727	1.11257e-05
C16orf74	27.7572	1.51831e-05
KIF13B	2.46966	1.26515e-05
PHACTR3	2.89013	1.29362e-05
SLC43A2	2.45091	1.32493e-05
BAG3	3.30378	1.48095e-05
ATL1	27.6703	1.8821e-05
TWF1	2.10116	1.5632e-05
GADD45G	1.95893	1.68392e-05
MUC16	3.59072	2.13652e-05
RIMKLB	3.87607	2.19469e-05
IER3	2.63308	1.94487e-05
BAALC	27.9612	2.42268e-05
GAREM1	27.4367	2.42478e-05
NTAN1	3.19331	1.97497e-05
RRAGC	2.72665	1.99569e-05
COLGALT2	27.5977	2.52884e-05
TMEM51	2.17086	2.05723e-05
IMPA2	27.5825	2.73617e-05
TMEM233	3.34534	2.78215e-05
NTN1	27.6182	3.34558e-05
ST14	1.76758	3.07852e-05
MOB3B	2.70495	2.82171e-05
AMN	2.75518	3.14684e-05
PPP1R10	1.92881	3.4669e-05
TSC22D2	3.30068	3.63344e-05
WBSCR17	27.5221	4.23323e-05
RRAS2	4.11763	3.94266e-05
PKP2	1.92133	3.81885e-05
H1F0	1.55212	4.06652e-05
ID1	2.01866	4.09017e-05
PLEKHF2	2.13095	3.91774e-05
C11orf16	2.3384	4.15518e-05
GPSM2	2.70229	4.36956e-05
NGFR	2.93846	4.75501e-05
TNFRSF12A	2.29316	4.82564e-05
MAGI1	2.01164	4.93581e-05
BLNK	2.78965	5.03858e-05
ID2	1.74942	6.06224e-05
MIR22HG	2.98945	5.10708e-05
TP53I11	3.64945	5.57893e-05
SLC25A5	1.12898	6.92595e-05
CCNI	0.868662	0.000101752
MFSD6L	27.5058	6.75907e-05
CYR61	3.09618	6.05459e-05
SCIN	3.65438	6.46429e-05
TMCO4	2.73025	6.62187e-05
TMEM53	2.9227	6.70806e-05
CTTNBP2	27.5081	8.0836e-05
JAM3	4.35011	7.84203e-05
TGFBR2	2.5517	7.32324e-05
PCNXL4	2.13773	7.84439e-05
COL15A1	27.7361	9.32599e-05
C9orf152	4.16488	8.69607e-05
EXOC4	2.91744	8.24499e-05
PMFBP1	27.6594	9.48649e-05
LDHA	1.33784	0.00010951
PLXNA2	3.55038	8.9577e-05
CENPW	3.85856	9.3043e-05
NFE2L2	1.27819	0.000124672
SERTAD1	1.76439	9.85142e-05
TIMP2	3.0819	9.19073e-05
SMCR5	27.4324	0.000111166
ATP7A	2.83857	0.00010277
SETBP1	27.2148	0.0001318
FRMD4B	3.64344	0.000119709
IQGAP2	2.94018	0.000119018
PAK7	27.4578	0.000138122
GPR157	4.14737	0.000131609
TMEM171	2.91225	0.00012526
FAM3B	1.36101	0.000157615
DGKI	2.48367	0.000129999
LGALS3	1.47725	0.000180549
SCUBE3	27.3442	0.000149651
ISYNA1	2.05093	0.000136864
DNAJC3	1.65582	0.000133375
KLHL23	1.6309	0.000141901
STXBP6	2.15495	0.000132654
HES6	1.70214	0.000176707
PSEN2	2.27484	0.000139435
EPS8	1.76879	0.000147757
MIAT	3.07186	0.00014647
PRKAG2	1.99895	0.00015587
SMOC1	3.72601	0.000155431
SEPT10	2.08698	0.000153423
KIT	1.81411	0.000166582
TRMT11	3.00415	0.000159756
NFU1	2.34611	0.000163176
CPXM2	2.51645	0.000167577
CTSL	2.12961	0.000167636
CSGALNACT1	27.2378	0.000189214
SOX7	3.52792	0.000169903
CHD7	1.81368	0.000173549
S100A10	1.55123	0.000179582
DSTN	1.14804	0.00024789
LRGUK	3.48779	0.000182749
MYOF	27.3264	0.000198034
PLEKHH3	2.0664	0.000176129
ACVR2A	27.0436	0.000210034
SPSB3	1.37358	0.000213265
SPSB1	3.30523	0.000204867
CD59	1.31833	0.000254828
TACC1	2.9343	0.000219487
KITLG	2.31026	0.000214104
ZNF827	3.02586	0.000219433
FKBP5	2.76491	0.000233818
ZNF44	27.2023	0.000262753
LSM6	1.42981	0.000260363
BBIP1	1.87367	0.00024863
TNFAIP3	2.80147	0.000251435
MTRNR2L1	29.3202	0.000282307
CLEC2B	4.25121	0.000285054
RPA2	1.66753	0.000292265
ENTPD5	4.37119	0.000298063
ELP3	4.10477	0.0003073
TAGAP	27.4462	0.000328498
EPB41L3	3.81575	0.000306351
RRAGD	3.56238	0.000306729
LGALS1	1.30826	0.000401865
GYG1	1.85743	0.0003212
IRF7	1.9222	0.000339468
LUZP1	2.65306	0.00034228
ENTPD2	27.4057	0.000386278
NARF	1.49389	0.000364348
H3F3B	0.651943	0.000567122
QPCT	3.2226	0.000376024
NUPR1	1.52635	0.00046216
STAC2	3.3017	0.000388535
C4orf48	1.8666	0.000386371
PTPRE	3.23958	0.000399949
IL1R1	2.47739	0.000386845
KLF6	1.55056	0.000464467
PDE1C	1.9118	0.000455628
POLR2J3	1.56637	0.000428435
PNMA6A	2.41406	0.000410331
FAM134B	2.80508	0.000418002
AAED1	3.75293	0.000438641
GNAS	1.0426	0.000494687
SCP2	1.23384	0.000484259
ARRDC2	3.61142	0.000439674
RP11-44F21.5	2.25247	0.000427359
SOD2	1.552	0.000464981
THEMIS2	2.08288	0.000478089
EPCAM	1.07006	0.000638995
KIF19	2.06748	0.00047395
MAP4	1.52252	0.000511368
MRPL46	2.52568	0.000485234
GAS2L1	27.1152	0.000561551
ALDH3A2	1.61458	0.000516263
PXYLP1	3.44753	0.000521702
TMEM201	26.8279	0.000570826
CDH5	26.9755	0.000571657
DMRT2	1.36009	0.000580636
ACTR3C	3.66006	0.000545723
HAUS3	3.0044	0.000549969
DDX4	27.0322	0.00059929
C1QTNF4	2.17544	0.000547724
PFKP	1.49851	0.000609157
TBC1D4	3.4436	0.000564669
ZBTB16	2.8852	0.000575257
SERPINE1	27.2223	0.000638373
TJP1	1.60415	0.000612436
SMIM24	27.3987	0.000641497
GAS6	1.42165	0.000616739
ATP6V1G3	27.3795	0.000652871
ZFP36L2	1.27642	0.000684461
SMS	1.14225	0.000741818
PI3	2.24733	0.000678816
SSFA2	1.88132	0.000700775
SCLT1	26.7965	0.000728859
RP11-138A9.1	26.9696	0.000743723
NFIA	1.21017	0.000762891
MYO6	1.3077	0.000747385
MAR8	26.776	0.000769097
PTTG1IP	1.26817	0.000773182
TUBB4B	1.06563	0.000783659
MITD1	1.9191	0.000732522
ZCCHC8	2.61312	0.000743413
CLDN1	2.147	0.00075517
KRT33B	27.3181	0.000835252
TST	1.82032	0.000776473
THRB	26.943	0.000858391
ITIH5	2.66156	0.000806438
NRIP3	26.7881	0.000873594
SGPL1	1.90943	0.000807391
AIMP2	1.67878	0.000850707
FAM135A	2.40292	0.00083536
HERPUD1	1.1946	0.000978812
KDM3A	3.29906	0.000890763
C11orf54	2.58258	0.000872546
SUN1	1.48967	0.00092966
PRR15	27.055	0.000958811
RNF168	2.95663	0.000903539
EMC3	1.53152	0.000930118
CRIP2	1.0316	0.00106547
PPP1R12B	1.90066	0.000911343
TSHZ2	3.3016	0.00092348
CACNA2D3	3.28154	0.000927274
SLC16A10	27.085	0.00101433
SHISA2	26.8324	0.00102679
SORBS2	1.37868	0.00100169
FILIP1	3.04766	0.000973145
TMEM9B	1.29758	0.00105435
FMO5	2.6713	0.000978683
PRKAA1	2.13081	0.00101482
FAM24B	27.2109	0.00110169
RGCC	2.3052	0.00101643
CENPC	1.57324	0.00105146
SCD5	2.30562	0.00103457
RASGEF1B	3.05552	0.0010665
THADA	26.6902	0.00119489
MALL	27.1351	0.00120165
BACE2	2.22392	0.00111909
DHRS7	1.04782	0.0012924
ARID3A	3.23866	0.001139
POSTN	27.4511	0.00122781
CA12	3.64474	0.00117029
AC159540.1	26.7083	0.00123895
CBR1	1.35887	0.00117702
EZR	0.974143	0.00127797
HNRNPA2B1	0.764738	0.00153372
TXNIP	1.2578	0.00136921
GBP2	2.22554	0.0012488
ZNF426	2.21909	0.00127806
THOC3	2.1084	0.00127853
CIB1	1.34888	0.00148616
RGMA	26.9104	0.00143617
NDRG2	1.42264	0.00140111
COLCA1	2.85391	0.00137212
RNF121	3.35169	0.0013891
SACM1L	1.93494	0.00140135
HCAR2	2.61112	0.00140691
ATP6AP2	1.06054	0.00151734
BRD4	1.36993	0.00151338
MTRNR2L8	2.27478	0.00147938
SARDH	26.6458	0.00166844
CLDN23	2.7429	0.00158287
UBA3	1.61197	0.00160134
CAST	1.21779	0.0017742
WASH1	2.16171	0.00164287
CYBA	1.20263	0.00177097
RP11-544A12.8	26.6522	0.00180058
ID4	2.35322	0.00168186
GZF1	26.5511	0.00181011
LRIG1	26.306	0.00181685
REEP3	1.9446	0.00171204
CTB-50L17.14	26.9324	0.00188735
SLC30A3	26.89	0.00190113
FOXI2	26.4255	0.00190772
ZNF592	26.499	0.00191294
TPST2	26.5863	0.00192194
LAMB1	2.21921	0.00184863
SPCS3	1.58092	0.00190344
MIEF1	26.2763	0.00203179
WDFY3	3.44748	0.00197265
BAALC-AS2	26.8988	0.00208065
CDKL2	26.4547	0.0020815
SFTPB	27.1587	0.00210839
UBL3	1.49557	0.00211996
PHLDB2	2.76842	0.00201492
BAMBI	3.35486	0.00205753
SFN	1.58021	0.00206495
SH3BP1	3.62174	0.00210884
KRTAP5-8	26.6784	0.00219521
MAFA	26.4309	0.00220001
EFNA1	1.33152	0.0021134
RNH1	1.07394	0.00222369
ACVR1	2.74112	0.00211666
CMTR2	3.46469	0.0021483
DHFR	26.4747	0.00226027
AC016831.7	26.7757	0.00227696
R3HDM2	1.88853	0.00216009
C9orf3	1.93996	0.00215162
SMIM6	26.9798	0.00229927
ANKRD9	2.69418	0.00216728
FKBP15	3.86529	0.00225846
CSPP1	2.48353	0.00217118
PTDSS2	3.20739	0.00221062
RPRM	2.52599	0.00221122
STAM2	2.65367	0.00220071
RINL	3.51414	0.00228371
CYCS	0.97656	0.00246849
CRTAP	2.82334	0.00228667
ENOX2	2.9786	0.00227635
SLC16A3	2.69456	0.00228395
SDF4	1.30218	0.00240957
CAV2	2.45899	0.00233422
FOLR1	26.7985	0.00247069
REST	1.51235	0.0024237
NET1	1.50892	0.00249785
MIS12	2.40267	0.00236954
HMGB3	1.54874	0.00242881
CGA	28.64	0.00254303
F2R	4.07617	0.00251784
FAM46B	26.5584	0.00259268
BAG2	1.92664	0.00248743
TNFSF12	26.3137	0.00261914
NCAM1	1.76123	0.00256401
PDE9A	2.60423	0.00250028
IGSF1	26.6326	0.00266816
DYNC1LI1	1.6846	0.00258648
KLHL2	3.5703	0.00263555
FAM213A	1.25185	0.00285435
TCF7L1	26.578	0.00274816
TRMT2B	3.23134	0.00263035
SLFN5	1.82637	0.0026216
SNHG12	1.65685	0.00261471
PTK2	1.4576	0.00274976
RP3-394A18.1	26.6153	0.00280882
SGMS2	26.0242	0.00281345
GPM6B	2.30626	0.0026581
TTC39B	2.51577	0.00266892
PXK	2.28392	0.00267578
TCEAL1	1.82247	0.00270532
SBF2-AS1	3.86867	0.0027915
SH3BP4	2.10592	0.00270345
FNDC3B	2.69534	0.00273075
AHNAK2	3.42397	0.00278421
STARD7	1.389	0.00292755
SNAI2	26.4357	0.00292613
PAFAH1B2	1.52866	0.0027956
PIK3R1	1.61964	0.00287443
CLYBL	26.6401	0.00302807
SNX16	26.4826	0.00303076
DSP	0.899806	0.00326623
OXCT1	1.41043	0.00292976
NR3C2	26.4436	0.00305266
BEND5	2.07525	0.00289055
SGK223	3.66672	0.00298017
CPT1A	1.66776	0.00294986
RAP2B	1.90997	0.00298567
MPHOSPH8	0.984734	0.00319632
MT-ATP6	0.535895	0.00334706
RUFY3	1.73165	0.00304303
TBP	2.89049	0.00314339
UACA	2.3324	0.00310082
MAOA	26.4978	0.00335403
PTPN13	1.71297	0.00319544
MT-CYB	0.558277	0.00368862
IQGAP1	1.16522	0.00341402
IL6R	1.79829	0.00334835
SMIM19	1.48326	0.00331826
PDLIM3	2.24056	0.00328396
HEG1	26.4288	0.00350807
ZNF703	2.00638	0.00340337
RAB42	26.449	0.00355578
SNCA	2.1664	0.00338871
DHRS3	2.78197	0.00343003
CTD-3131K8.2	26.7317	0.00359151
LIFR	2.08993	0.00344695
CKB	1.13738	0.0037474
HMBOX1	1.97253	0.00343509
CHST3	2.2249	0.00351097
RP11-728F11.4	26.4551	0.0037287
MCL1	1.15575	0.00381118
TMEM127	2.0496	0.0035837
FAM13C	2.1132	0.00364907
RSPO3	26.5639	0.00379925
FTX	2.20899	0.00364639
LONP1	2.05548	0.00363767
CDCA7	3.20604	0.00371427
IRF9	1.63404	0.00372465
SLCO3A1	1.4467	0.00380588
CHCHD3	1.4256	0.00372343
WWP1	2.66948	0.00373228
BPIFA2	3.22423	0.00376468
SAP18	0.831264	0.00427628
GEM	1.96466	0.00376415
ATP6V0A4	2.24035	0.00375182
SPPL2A	1.59467	0.00379018
HIST1H4C	0.985306	0.00411114
GMPR	2.33668	0.00383162
OS9	1.05991	0.00394942
CTA-398F10.2	3.35505	0.00393636
FLRT3	26.7074	0.00408738
FRK	1.94266	0.00401434
CKLF	2.32445	0.00391127

## Sheet: Thymic Tuft
	logfold	pvalue
ANXA1	4.60488	9.94911e-26
SMIM10L1	4.916	4.39237e-15
BMX	7.74475	1.09381e-12
PRH1	11.8196	2.91009e-12
OVOL3	6.63262	1.99197e-11
POU2F3	4.88438	1.56079e-11
GNG13	7.69745	4.05447e-11
RASSF6	2.67632	1.90303e-13
RPL29	1.00312	1.52633e-10
LRMP	5.9132	1.23633e-08
RPL28	0.873466	1.74787e-09
ANXA4	2.24752	1.27168e-08
RPL36	0.908359	5.159e-09
GNB3	5.76457	1.72302e-07
AVIL	3.63844	1.14996e-07
UCP2	4.09282	1.62375e-07
ESPL1	3.54786	1.75617e-07
TOMM7	1.13873	2.1763e-08
HEPACAM2	2.12089	9.70857e-08
C11orf53	3.19313	2.44332e-07
ADH6	7.50598	8.38786e-07
RPS18	1.04557	1.22617e-07
PBXIP1	2.56442	5.05487e-07
RPL32	0.677601	2.10449e-07
RPL37	1.00562	1.70964e-07
RPS8	0.780393	4.37387e-07
ZNF106	2.29053	7.60931e-07
GNAT3	7.30851	2.21455e-06
CSRP2	2.62869	1.11018e-06
PRH2	30.6103	2.88443e-06
NDUFA4L2	3.81693	1.89317e-06
PLCB2	7.09383	3.01891e-06
RPL35	1.00386	4.17119e-07
NHP2	1.68728	1.21382e-06
SPTSSB	29.8249	4.82907e-06
RPL7A	0.819048	1.50885e-06
CCDC109B	4.51098	4.85217e-06
FXYD6	1.72572	2.04271e-06
TAS2R4	7.58661	9.02675e-06
TXNL4A	1.83479	3.67422e-06
KRT18	1.60123	2.98362e-06
GUCA1A	2.71591	8.03291e-06
RPS19	0.962591	5.25086e-06
TRPM4	3.39903	1.19109e-05
BLOC1S1	1.53053	5.55699e-06
RPS14	0.629588	4.92654e-06
RPL24	0.650688	3.3366e-06
HIST1H2AC	2.52996	1.16317e-05
RPS15	0.634681	4.25846e-06
AZGP1	29.9537	2.06568e-05
SRD5A1	3.15764	1.47495e-05
RPL39	0.74599	4.30755e-06
ALOX5	3.3993	1.67283e-05
EXOSC4	2.39227	1.25237e-05
HLA-DRA	1.94573	1.23643e-05
RPL3	0.642489	1.32191e-05
ASCL2	7.13282	3.8866e-05
ACSL4	3.82907	4.42924e-05
FIGF	29.6534	6.28987e-05
IFT27	1.95989	4.0208e-05
CXADR	2.13613	4.74391e-05
PIR	3.74727	6.55114e-05
SH2D6	29.8736	7.63064e-05
ST6GALNAC5	5.18933	7.11019e-05
RPS12	0.617465	4.99179e-05
OLA1	1.60588	4.92532e-05
PCAT1	7.51616	0.000109962
EEF2	0.751335	3.87819e-05
LPIN1	2.24239	8.14362e-05
NCK2	2.59912	9.33195e-05
AK4	3.43285	0.000124751
RAN	1.13327	7.81911e-05
FYB	4.50875	0.000160335
CLNS1A	1.53071	9.22939e-05
COX7A2	0.680475	6.62689e-05
ZNF428	1.16857	8.7797e-05
RBM38	1.98833	0.000117137
GSTP1	0.814266	8.578e-05
EYA1	3.07207	0.00015639
RPL41	0.58921	8.04534e-05
RPL37A	0.684133	7.39422e-05
HINT1	0.745523	8.21086e-05
COX14	1.3577	9.86525e-05
TRPM5	28.7469	0.000205992
RPS3	0.582616	9.15426e-05
PHF20L1	1.97672	0.000155646
QPRT	3.27953	0.000186208
TCEB2	0.73275	9.00689e-05
SLITRK6	29.0547	0.000227463
RPS7	0.53484	0.000131666
CCDC28B	1.79398	0.000152422
RIC8B	3.40328	0.000228589
RPL31	0.813822	0.000124604
PLPP2	1.72399	0.00021725
ITGA3	1.98945	0.000241229
RPL18	0.592842	0.000205373
NLK	4.6207	0.000351364
ARHGAP4	3.67724	0.000329608
S100A14	1.59021	0.000231605
AADACL2	28.6945	0.000375627
RPL19	0.482745	0.000241645
IGSF21	4.6038	0.000364536
FAU	0.500323	0.000191361
RPS2	0.740162	0.000288572
SH3BGRL	1.2158	0.00023944
ARNT2	2.55892	0.00033273
C1orf122	1.39636	0.000269282
CSK	3.73875	0.00040851
PLOD2	3.94761	0.000435081
CORO2B	6.03241	0.000460283
MAP7	2.3969	0.000400572
RPS28	0.502954	0.000254929
SMIM22	1.79163	0.000372491
AKR1A1	1.60607	0.000388938
LINC01252	5.33199	0.000558456
SPIB	4.45845	0.000567421
HSBP1L1	2.48182	0.000484877
ELOVL5	1.97747	0.000460229
RBP1	1.77241	0.000478585
MZT2B	1.38453	0.000430027
CCSER1	2.85744	0.000564002
TMEM258	0.879905	0.000396173
SNHG18	3.61561	0.000671648
RPL15	0.46867	0.000470431
TBCB	1.09345	0.000466466
TMEM57	1.95208	0.000610683
TAS1R3	28.828	0.000744525
CST3	1.12071	0.000546867
KRCC1	1.86095	0.000609826
RPL4	0.602555	0.000482346
DGUOK-AS1	27.9384	0.000810959
NEK6	2.91703	0.00081651
MANF	1.52471	0.000645181
ATP5G2	0.561425	0.000475375
HAP1	2.82911	0.000800431
EFNB2	2.0409	0.00080434
CALHM3	28.737	0.00096513
DCN	2.43808	0.000900882
PAK3	6.85541	0.00102909
ADH1B	5.42372	0.00106295
H3F3A	0.483666	0.000636599
RPSA	0.568208	0.000660606
UBA52	0.473091	0.000653266
RPS21	0.573484	0.000654473
PDE2A	27.8022	0.00115654
SNRPC	1.21665	0.000804278
HMGN3	0.982366	0.000844147
CCDC3	3.80956	0.00113364
WDR60	2.18564	0.00107759
RPL13	0.478167	0.000907638
RGS13	7.76564	0.00132811
RPL38	0.599229	0.000772244
ARHGEF38	4.24336	0.00142249
RPS19BP1	1.21285	0.00105895
CAP1	1.24252	0.00112464
CCDC167	1.96246	0.00122044
BEX2	1.34027	0.00117275
RPL14	0.499303	0.00112771
NFE2L1	1.71291	0.00129522
HMCES	2.23597	0.00138655
ESPN	1.22788	0.00118537
RPL10A	0.524953	0.00122599
HIST1H1C	2.18279	0.00148433
PLEKHB1	1.96803	0.00149942
SLC18A3	28.0774	0.00174662
CREG1	2.53025	0.00164073
RPL34	0.424141	0.00117463
TIMM8B	1.1877	0.00134123
FAM43B	6.06814	0.0018729
RPS6	0.477351	0.00127041
HSP90AB1	0.578852	0.00126114
CAPG	1.65576	0.00161526
EID1	0.801133	0.00131962
ANO7	28.0107	0.00200218
GTF2I	0.952793	0.00141116
EBLN3	1.72791	0.00177226
BASP1	1.66523	0.00173666
RPS24	0.459285	0.00164363
TMED4	1.18461	0.00162039
ASMTL	2.49691	0.00197221
RPS17	0.866688	0.00156999
ZDHHC3	1.84355	0.0019264
OCIAD2	1.08262	0.00174668
CREB3L1	5.84188	0.00233905
DNPH1	1.40829	0.00188279
NAP1L1	0.974591	0.00180365
CIART	2.42525	0.00219035
INPP5B	2.78149	0.00238604
BTF3	0.479861	0.00173746
KSR2	3.10603	0.00239356
TC2N	2.80615	0.00238876
RNF183	3.26144	0.00237141
RPL6	0.424331	0.00197027
RSPH1	3.40692	0.00259005
PAM	2.4393	0.00245372
MAN1A1	3.20685	0.00258645
AK1	1.60085	0.00224939
FGF12	28.6334	0.00281263
RP11-504A18.1	28.0411	0.00283261
FBXO2	1.71285	0.00241143
CHN2	27.807	0.00291043
COPZ1	1.08692	0.00224497
POLR2L	0.688108	0.00212768
SSBP1	1.02573	0.0023513
TAS2R30	28.3273	0.00310394
MORF4L1	0.902614	0.002398
COMMD1	1.15379	0.00238234
ST18	2.95161	0.0027692
DAAM1	1.42538	0.00264322
MOCOS	2.82655	0.00294314
RDH5	3.0154	0.00302894
TSPAN13	1.48681	0.00267149
CASP6	1.65395	0.0028356
ENSA	1.1748	0.00279899
TMEM37	5.15041	0.00337698
SSR4	0.871357	0.00255777
PTPN18	1.7633	0.00297697
RPLP2	0.535725	0.00253131
PSME2	0.989052	0.00273234
IFI6	1.23769	0.00295966
VBP1	1.27286	0.00283675
EHF	2.39856	0.00321792
PIK3R5	3.19557	0.00369354
AKAP12	1.84067	0.00345184
OGDHL	2.87786	0.00373242
ARPC5	1.02381	0.00326574
PTRHD1	1.21271	0.00312426
RPS25	0.391922	0.00277251
HSP90B1	0.820006	0.00322657
ASRGL1	3.5741	0.00399874
RPL18A	0.504655	0.00339523
TRAK1	2.36473	0.00384893
PDLIM1	1.04073	0.0032962
RPS5	0.511054	0.00333935
AKAP17A	1.95895	0.0037037
TERF2IP	1.04912	0.00350856
PRR4	1.80205	0.00384199
CCND1	1.46791	0.00358629
PAFAH1B3	1.25649	0.0035569
JAG2	2.78408	0.00413385
COL25A1	5.31582	0.00471062
PEAK1	2.50596	0.00433732
RBM15B	2.18937	0.00441486
HMGA1	1.46174	0.00423381
GFI1B	3.98292	0.00481928
RICTOR	1.24158	0.00425126
MARCKSL1	0.813033	0.00418115
DYNLL1	0.806083	0.00406486
COX17	0.956351	0.0041341
P3H3	5.47549	0.00514237
STAP2	1.5754	0.0044498
C2CD2L	27.4231	0.00530786
ACAA1	1.40802	0.00440064
KDM4A	2.05312	0.00485146
RPS4X	0.434675	0.00456765
RALGPS2	2.31555	0.0051971
GRASP	2.84188	0.00543911
PANK3	2.14964	0.00527055
CECR1	2.73037	0.00528812
SH3KBP1	3.03371	0.00550695
C19orf38	2.88577	0.00539257
NDUFA4	0.641369	0.00459301
TAS2R10	28.1453	0.00581492
CALM3	1.07888	0.00478704
PLA2G4D	5.52571	0.00589236
LRRC56	3.61911	0.00580345
GNB2L1	0.440169	0.00506877
CAPZA1	1.62931	0.0052763
CDS1	2.16181	0.00566825
PTGS1	28.1248	0.00623504
MYO5B	3.6226	0.0061348
FIBP	1.17619	0.00535498
USP18	1.79514	0.00559905
PRRX1	1.86872	0.00574978
PRDX4	1.2484	0.00557824
C12orf45	2.23297	0.00582219
NACA	0.424567	0.00529392
NAB1	1.68049	0.00574688
LINC00675	27.6933	0.00661868
CSE1L	1.91524	0.00588222
BCAT1	4.18739	0.00654714
CXXC5	1.00513	0.00534793
SUDS3	1.37778	0.00578675
TRAPPC6A	1.24031	0.00563339
TENM4	3.1558	0.00624056
PARD6G-AS1	5.65363	0.00673622
NMU	4.69086	0.00671584
PKIA	2.30529	0.00637487
USMG5	0.761047	0.00556326
PTP4A2	1.30194	0.0061137
PSMC1	1.0054	0.00582184
PAIP2B	2.28375	0.00666352
ADH1C	28.3089	0.00725563
DYRK4	1.95186	0.00652979
ZSCAN16-AS1	1.35073	0.00645346
RPLP1	0.363745	0.00621444
KCTD13	2.45114	0.00695028
NDUFB1	0.805216	0.00600287
BCL11A	1.98985	0.00717234
RPAIN	0.8393	0.00654855
PYURF	0.955535	0.00671045
RPS26	0.489447	0.0065492
EIF5A	0.938864	0.00676364
GCNT2	4.57292	0.00806844
TNFAIP2	1.42889	0.00726146
PPP1CA	1.07531	0.00691706
CCDC129	27.5688	0.00829682
RPL35A	0.381013	0.00689825
RP11-295M3.4	28.3733	0.00834646
RPL27	0.483306	0.00634087
BLOC1S6	1.51398	0.00755977
ATP2A3	2.62533	0.00824852
AIG1	1.81385	0.00784145
TRIP6	1.70335	0.00777486
LCN12	2.67245	0.00838128
VPS72	1.26651	0.00764856
MAP3K11	3.00804	0.00843441
NAV2	1.66843	0.00800609
KRT8	0.81317	0.00776521
HLA-DRB5	1.96507	0.00822306
REC8	2.20158	0.00872934
FURIN	2.35751	0.00872571
CLSTN2	3.02932	0.00893595
TXNDC9	1.26864	0.00830663
RPS29	0.580422	0.00734218
MYO1D	2.27862	0.00929509
BECN1	1.48041	0.00881768
RPL5	0.368845	0.00867199
KCNB2	6.31551	0.0101814
FUT2	27.2444	0.0103097
PFN1	0.676636	0.00887651
SEC24B	2.29581	0.00956643
EIF3M	1.01485	0.00917414
GSTM2	2.95318	0.0100211
CNOT2	1.18481	0.00943393
FAM217B	1.70931	0.00975857
SCAMP5	2.42817	0.00979166
EEF1B2	0.879367	0.00940571
CRMP1	2.09405	0.0102454
CTD-2089N3.2	3.10007	0.0108459
SRI	1.05626	0.00984346
SIL1	1.2362	0.00990293
IMP4	1.42328	0.0103465
TFF3	1.99522	0.0110915
UQCC1	1.882	0.0107947
PDCD4	0.952346	0.0102736
GIPC1	1.85377	0.0110762
SERBP1	0.632611	0.0104582
CNTNAP2	1.12263	0.0106996
SUGT1	1.18348	0.0109682
TMEM134	1.11848	0.0107319
RPL8	0.297111	0.0106522
SLC37A4	2.01212	0.011498
ALDH4A1	4.5559	0.0126014
CSNK1E	1.17766	0.0113115
MORC3	1.76383	0.0116697
TIMM17B	1.14549	0.0112974
SRP14-AS1	26.7801	0.0130474
ATP5I	0.681393	0.0108905
DYNLT1	0.765131	0.0111947
TUBA1A	0.79494	0.0111898
HCK	6.47046	0.0131474
VAV1	4.43139	0.0130494
LACTB2	2.13856	0.0126495
UCHL1	2.02762	0.0126216
IFT172	2.26407	0.0126667
PPP1R1B	27.6252	0.0135474
MRPS33	0.955765	0.0116125
RNF149	2.11527	0.0129084
PEBP1	0.685261	0.0118909
PSTPIP2	3.90988	0.0134559
PSMD1	1.17364	0.0124146
HLA-DPB1	1.00609	0.012375
IGBP1	0.991632	0.0124477
RP11-532F12.5	1.07057	0.0120726
B9D1	2.5694	0.0133927
IRF2BP2	1.28887	0.012721
STUB1	0.938485	0.0124326
SMYD3	2.17482	0.0136573
NDUFC1	0.735566	0.0122142
ITFG1	1.1934	0.0130745
SF3B5	0.732946	0.0124861
EPB41L1	2.23535	0.0137929
CD14	5.5895	0.0145813
BLM	3.98375	0.0143932
KCNH2	1.97105	0.0137314
CAPNS1	0.992394	0.0131177
RNF24	1.89876	0.013724
CNDP2	1.4254	0.0138141
SH2D3A	2.56903	0.0146775
TMEM108	2.89854	0.0145633
PLSCR1	1.03637	0.0136285
KCNQ4	26.7429	0.0153409
MFSD13A	4.52123	0.0153707
NCK1-AS1	4.27063	0.0154094
COL5A2	2.0015	0.0148836
PCBD2	2.11628	0.0147977
PPM1K	2.0839	0.0150438
ALOX12B	26.9212	0.0159852
CYP4F3	26.8349	0.0161092
PICK1	1.5244	0.0149397
ERBB3	2.63555	0.0157284
ELP6	1.63511	0.0153837
RPL23A	0.446914	0.0141826
TMEM222	1.50432	0.0151992
KIAA0141	2.65707	0.0162046
YWHAG	1.15743	0.0152545
TMEM39A	2.7441	0.0161343
MMP24-AS1	1.00142	0.0154045
SH3BGRL3	0.883919	0.0156166
ARPC5L	1.02552	0.0158366
MED10	0.99904	0.0158107
LINC00176	2.13961	0.0166308
SRSF11	0.782666	0.0156678
PEX13	1.70618	0.0162583
PART1	2.29431	0.017045
APEX1	0.834588	0.0157395
PCOLCE2	26.9334	0.0179312
TNFAIP8	3.1811	0.0177431
RPL23	0.48509	0.0156576
MRPL4	1.06674	0.0165108
ADH1A	27.8123	0.0185322
EFR3B	3.73042	0.0181636
IVNS1ABP	1.47066	0.0173986
CCL25	1.53547	0.0174424
RPS16	0.391532	0.0164496
C19orf53	0.661864	0.0163458
USP14	1.22928	0.0171642
LNX1	2.02224	0.0181403
TMED3	1.15665	0.017356
YWHAB	0.599035	0.0164794
LYPD6B	3.51017	0.0186614
PAPD5	2.09538	0.0182593
EPHA7	26.8028	0.0193116
YBX3	0.856861	0.0174436
MPLKIP	0.940259	0.0176131
LONRF1	2.28621	0.0186903
TMEM14A	1.25945	0.017842
CHST9	3.26711	0.0191882
GPX3	1.30204	0.0182509
TMEM30A	1.18333	0.0178993
COX16	1.37529	0.0181651
TKT	1.03297	0.0182382
RPL36A	0.629586	0.0172874
ANLN	27.0307	0.0200554
BIRC3	1.72489	0.0190758
FAM174A	1.36828	0.0185685
PROM1	3.66145	0.0200373
RP11-496I9.1	27.3168	0.0204159
GLMP	2.1144	0.0190955
METRN	2.50913	0.0199654
PROM2	26.4905	0.0207784
PRSS8	1.42738	0.0191717
PCCB	1.87318	0.0196541
DAP	1.12636	0.019047
DENR	1.00578	0.0191162
PLEKHG5	2.13814	0.0202442
CETN2	1.35779	0.019742
CALM2	0.441916	0.0190409
IFI44	1.67158	0.0202201
FAM49A	2.72995	0.0206932
NMNAT3	1.73497	0.0200213
GHRH	2.63018	0.0207484
SMTN	2.13547	0.0207228
CTNND1	1.17473	0.0200571
CCDC106	1.70059	0.0202421
CYB561D1	2.74719	0.0210667
TALDO1	0.745827	0.0194233
RPL9	0.332025	0.0188356
ZBTB11	2.38914	0.020911
RELT	3.49131	0.0215834
MOCS1	4.81231	0.0221233
CHST2	1.66415	0.0210983
SYBU	4.00617	0.0223375
ZNF436-AS1	2.83288	0.0217148
ANO9	2.07605	0.021602
C5AR1	2.7427	0.0220066
ARL3	0.852692	0.0204424
EIF1AY	1.33729	0.0211987
FAM124A	2.64805	0.022258
ANKRD22	2.68662	0.0224672
SRFBP1	1.83385	0.0222449
IL17RB	4.14349	0.0231398
SH2D7	27.3501	0.0237256
LCMT1	1.28403	0.02212
ANO10	2.06981	0.022514
TCEA1	0.879155	0.0221168
GHRHR	26.4755	0.0241406
CRIP1	1.1957	0.0227841
LUC7L3	0.755461	0.0220124
TLE3	2.33853	0.023369
OXLD1	1.55322	0.0232512
RP11-400N13.1	27.119	0.024557
BTBD11	3.00864	0.0242406
C9orf16	0.785548	0.0222538
RPL21	0.465119	0.0210983
CARM1	2.7727	0.0237166
PRR34-AS1	2.06816	0.0239189
STX16	1.5071	0.0235171
RPL22L1	0.892127	0.0227944

## Sheet: Thymic iono vs pulmonary iono
Thymic	Pulmonary	Common
AAED1	ABCA7	ACTR3C
AC016831.7	ABCC3	ACVR1
AC159540.1	ABCC5	AIMP2
ACTR3C	ABHD11	AKAP7
ACVR1	ABHD5	AKR1B1
ACVR2A	AC009948.1	ALDH3A2
AHNAK2	AC016831.5	AMN
AIMP2	AC058791.1	ANKRD9
AKAP7	AC103957.2	APLP2
AKR1B1	AC105942.1	AQP3
ALDH3A2	AC139491.7	ARHGAP18
AMN	ACADVL	ARL4A
ANKRD9	ACAT2	ARSJ
APLP2	ACKR3	ASCL3
AQP3	ACSL1	ATP6AP2
ARHGAP18	ACTB	ATP6V0A4
ARID3A	ACTL10	ATP6V0D2
ARL4A	ACTR3B	ATP6V1A
ARRDC2	ACTR3C	ATP6V1B1
ARSJ	ACVR1	ATP6V1C2
ASCL3	ADAM9	ATP6V1G3
ATL1	ADCY5	ATP7A
ATP6AP2	ADGRF1	BAG3
ATP6V0A4	ADGRF5	BCL2
ATP6V0D2	ADI1	BEND5
ATP6V1A	ADIPOR2	BLNK
ATP6V1B1	ADRB1	BPIFA2
ATP6V1C2	AFDN	BSND
ATP6V1G3	AFG3L2	C11orf16
ATP7A	AGAP1	C12orf75
BAALC	AGTRAP	C9orf152
BAALC-AS2	AHNAK	C9orf3
BACE2	AIG1	C9orf78
BAG2	AIMP2	CAST
BAG3	AKAP7	CAV2
BAMBI	AKIRIN1	CBR1
BBIP1	AKR1B1	CCNI
BCL2	AL078639.1	CD24
BEND5	AL590637.1	CD2AP
BLNK	ALDH3A2	CD59
BPIFA2	ALDOA	CD9
BRD4	ALKAL1	CDKL2
BSND	ALKAL2	CENPC
C11orf16	AMACR	CENPW
C11orf54	AMFR	CFTR
C12orf75	AMN	CHCHD10
C16orf74	ANK2	CHST15
C1QTNF4	ANKRD12	CHST3
C4orf48	ANKRD13A	CIB1
C9orf152	ANKRD9	CLCNKA
C9orf3	ANXA3	CLCNKB
C9orf78	ANXA4	CLDN23
CA12	ANXA5	CLNK
CACNA2D3	APLP2	CMTM8
CAST	AQP3	COX5B
CAV2	AQP4	CRYBG3
CBR1	AR	CTSL
CCDC8	ARAP2	CTTNBP2
CCNI	AREG	CXCR4
CD24	ARHGAP12	CYBA
CD2AP	ARHGAP18	CYCS
CD59	ARHGEF16	DDX4
CD9	ARHGEF28	DGKI
CDCA7	ARL4A	DMRT2
CDH5	ARL6IP5	DST
CDKL2	ARPC3	DSTN
CENPC	ARSJ	EIF2AK1
CENPW	ASCL3	EPCAM
CFTR	ATG5	EPS8
CGA	ATL2	ESRRG
CHCHD10	ATOH8	ETS2
CHCHD3	ATP10D	EZR
CHD7	ATP1A1	FAM114A1
CHST15	ATP1B1	FAM131C
CHST3	ATP2A2	FAM135A
CIB1	ATP5F1A	FAM13C
CKB	ATP5F1B	FAM24B
CKLF	ATP5F1C	FAM3C
CLCNKA	ATP5F1D	FILIP1
CLCNKB	ATP5MC3	FKBP5
CLDN1	ATP5PD	FOLR1
CLDN23	ATP5PF	FOXI1
CLEC2B	ATP6AP2	FOXI2
CLNK	ATP6V0A4	FOXP1
CLYBL	ATP6V0B	FRK
CMTM8	ATP6V0D1	FRMD4B
CMTR2	ATP6V0D2	GABARAPL1
COL15A1	ATP6V1A	GABRB2
COLCA1	ATP6V1B1	GADD45B
COLGALT2	ATP6V1C2	GADD45G
COX5B	ATP6V1D	GAREM1
CPT1A	ATP6V1E1	GAS2L1
CPXM2	ATP6V1F	GAS6
CRIP2	ATP6V1G3	GBP2
CRTAP	ATP6V1H	GNAS
CRYBG3	ATP7A	GOLM1
CSGALNACT1	ATPAF1	GOT1
CSPP1	AVPI1	GPM6B
CTA-398F10.2	B3GNT2	GPSM2
CTB-50L17.14	B3GNT5	GYG1
CTD-3131K8.2	B4GALT6	H1F0
CTSL	BAG3	H3F3B
CTTNBP2	BCL2	HAUS3
CXCR4	BCL2L15	HCAR2
CYBA	BDH2	HMGB3
CYCS	BEND5	ID3
CYR61	BEST3	ID4
DDX4	BHLHE40	IFNGR1
DGKI	BLNK	IGF1
DHFR	BLOC1S1	IL1R1
DHRS3	BLVRB	IL6R
DHRS7	BNC2	IL6ST
DMPK	BPIFA2	IMPA2
DMRT2	BPIFB1	IQGAP1
DNAJC3	BRI3	IQGAP2
DSP	BSND	ITIH5
DST	C11orf16	ITPR2
DSTN	C12orf75	JADE1
DYNC1LI1	C18orf21	KANK2
EFNA1	C1orf115	KCNMA1
EIF2AK1	C1orf21	KIF21A
ELP3	C21orf2	KITLG
EMC3	C4orf3	KLF10
ENOX2	C9orf152	KLHL23
ENTPD2	C9orf3	KRT7
ENTPD5	C9orf78	LDHA
EPB41L3	CAB39	LGALS1
EPCAM	CAB39L	LGALS3
EPS8	CACNB3	LINC01187
ESRRG	CALM2	LMO7
ETS2	CAMK1	LRGUK
ETV1	CAMK2B	LTBP2
EXOC4	CAMTA1	LUZP1
EZR	CAPN2	MAB21L3
F2R	CAPZA2	MAGI1
FAM114A1	CAPZB	MALL
FAM131C	CARD19	MAOA
FAM134B	CARHSP1	METRNL
FAM135A	CARS	MFSD6L
FAM13C	CASC4	MGST1
FAM213A	CAST	MIR22HG
FAM24B	CAV2	MOB3B
FAM3B	CBR1	MT1X
FAM3C	CBR3	MUM1
FAM46B	CCDC148	MYO6
FBXO32	CCDC186	MYOF
FILIP1	CCDC34	NARF
FKBP15	CCDC50	NCALD
FKBP5	CCDC68	NDRG2
FLRT3	CCDC93	NEDD4L
FMO5	CCND3	NFE2L2
FNDC3B	CCNDBP1	NGFR
FOLR1	CCNI	NRIP3
FOXI1	CCPG1	NTN1
FOXI2	CD24	OXCT1
FOXP1	CD2AP	PACRG
FRK	CD46	PCP4
FRMD4B	CD59	PDE11A
FTX	CD74	PDE1C
FXYD2	CD82	PDE9A
GABARAPL1	CD9	PFKP
GABRB2	CDA	PHACTR3
GADD45B	CDC14A	PHLDA1
GADD45G	CDC42	PIK3R1
GAREM1	CDC42BPB	PKP2
GAS2L1	CDH22	PLCB4
GAS6	CDKL2	PLEKHF2
GBP2	CEBPD	PLIN5
GEM	CEL	PLXNA2
GMPR	CELF2	PNPLA8
GNAS	CEMIP2	POSTN
GOLM1	CENPC	PPARGC1A
GOT1	CENPW	PPP1R12B
GPM6B	CEP290	PRKAG2
GPR157	CEP68	PRR15
GPSM2	CFB	PSEN2
GYG1	CFL2	PTK2
GZF1	CFTR	PTPRE
H1F0	CGGBP1	PXK
H3F3B	CGNL1	RACGAP1
HAUS3	CHAC2	RAMP2
HCAR2	CHCHD10	RARRES2
HEG1	CHMP2A	RARRES3
HERPUD1	CHRNE	RASD1
HES1	CHST12	REST
HES6	CHST15	RGCC
HIST1H4C	CHST3	RHEB
HMBOX1	CIB1	RNH1
HMGB3	CIT	RPA2
HNRNPA2B1	CITED2	RRAGD
HSPB1	CITED4	RUFY3
ID1	CLCNKA	S100A10
ID2	CLCNKB	S100A6
ID3	CLDN23	SACM1L
ID4	CLDN25	SC5D
IER3	CLIP4	SCD5
IFNGR1	CLMN	SCIN
IGF1	CLNK	SCNN1B
IGFBP5	CLTB	SEMA3C
IGSF1	CMTM8	SFTPB
IL1R1	CNFN	SH2D4A
IL6R	CNN3	SH3BP1
IL6ST	CNTN3	SHISA2
IMPA2	COCH	SLC16A3
IQGAP1	COL21A1	SLC25A5
IQGAP2	COMT	SLC35F3
IRF7	COMTD1	SLC43A2
IRF9	COPRS	SLFN5
ISYNA1	COQ9	SMIM24
ITIH5	COX20	SNTB1
ITPR2	COX5B	SOD2
JADE1	COX7A1	SORBS2
JAM3	COX7B	SOX7
KANK2	COX8A	SPCS3
KCNMA1	CPNE1	SPPL2A
KDM3A	CPQ	SSFA2
KIF13B	CRACR2A	ST14
KIF19	CREB3	ST3GAL5
KIF21A	CREG1	STAC2
KIT	CRIM1	STAP1
KITLG	CRYBG3	SYNE2
KLF10	CSNK2B	SYT17
KLF6	CSTB	TACC1
KLHL2	CTNNB1	TAGAP
KLHL23	CTSD	TBC1D4
KRT33B	CTSL	TFCP2L1
KRT7	CTSS	TFPI
KRTAP5-8	CTTNBP2	TGFBR2
LAMB1	CXCL1	THBS1
LBH	CXCR4	THEMIS2
LDHA	CYB5B	THRB
LGALS1	CYBA	TIMP2
LGALS3	CYCS	TMCO4
LIFR	CYP26A1	TMEM171
LINC00969	CYP26C1	TMEM53
LINC01187	DAB2	TMEM61
LMO7	DAP	TMEM9B
LONP1	DBI	TNFAIP3
LRGUK	DCBLD2	TP53I11
LRIG1	DCTN3	TPD52
LSM6	DDAH2	TRIM47
LTBP2	DDX4	TRPM2
LUZP1	DEFB1	TST
MAB21L3	DEK	TTC39B
MAFA	DGKI	UBL3
MAGI1	DHCR24	UNC5B-AS1
MALL	DHCR7	WLS
MAOA	DLD	WWP1
MAP4	DMRT2	YWHAH
MAR8	DNAJC8	ZFP36L2
MCL1	DNTTIP1	ZFYVE21
METRNL	DOC2B
MFSD6L	DOCK1
MGLL	DOHH
MGST1	DPY19L2
MIAT	DSG2
MIEF1	DST
MIR22HG	DSTN
MIS12	DUSP14
MITD1	DWORF
MOB3B	DYNLRB1
MPHOSPH8	EBP
MRPL46	ECE1
MT-ATP6	ECI1
MT-CYB	EFEMP1
MT1X	EFHD1
MTRNR2L1	EFNB2
MTRNR2L8	EGFR
MUC16	EIF1
MUC20	EIF2AK1
MUM1	EIF5
MYO6	ELF1
MYOF	ELP6
NARF	EMP3
NCALD	ENSA
NCAM1	EPCAM
NCOA7	EPS8
NDRG2	ERBB4
NEDD4L	ERG28
NET1	ESD
NFE2L2	ESRRA
NFIA	ESRRG
NFU1	ETS2
NGFR	EVA1B
NR3C2	EYA2
NRIP3	EZR
NTAN1	FADS2
NTN1	FAHD1
NUPR1	FAM110B
OS9	FAM114A1
OXCT1	FAM129A
PACRG	FAM131C
PAFAH1B2	FAM135A
PAK7	FAM13C
PCNXL4	FAM153B
PCP4	FAM210B
PDE11A	FAM229B
PDE1C	FAM234A
PDE9A	FAM24B
PDLIM3	FAM3C
PFKP	FAM43A
PHACTR3	FAM84A
PHLDA1	FAM96A
PHLDB2	FAT3
PI3	FBXO34
PIK3R1	FDFT1
PKP2	FDPS
PLCB4	FDX1
PLEKHF2	FGF13
PLEKHH3	FHL2
PLIN5	FHOD3
PLXNA2	FILIP1
PMFBP1	FKBP5
PNMA6A	FLOT1
PNPLA8	FOLR1
POLR2J3	FOXI1
POSTN	FOXI2
PPARGC1A	FOXP1
PPP1R10	FREM2
PPP1R12B	FRK
PRKAA1	FRMD4B
PRKAG2	FTH1
PRR15	FUT2
PSEN2	FYB2
PTDSS2	FZD5
PTK2	FZD7
PTPN13	GABARAPL1
PTPRE	GABRB2
PTTG1IP	GADD45B
PXK	GADD45G
PXYLP1	GALK1
QPCT	GAREM1
R3HDM2	GAS2L1
RAB42	GAS6
RACGAP1	GBP2
RAMP2	GBP3
RAP2B	GCHFR
RARRES2	GCLM
RARRES3	GCSH
RASD1	GHITM
RASGEF1B	GLTP
REEP3	GNA11
REST	GNAL
RGCC	GNAS
RGMA	GNG11
RHEB	GNG5
RIMKLB	GNGT1
RINL	GOLM1
RNF121	GOT1
RNF168	GPC4
RNH1	GPD1L
RP11-138A9.1	GPI
RP11-356J5.12	GPM6B
RP11-44F21.5	GPR108
RP11-544A12.8	GPRC5B
RP11-728F11.4	GPSM2
RP3-394A18.1	GPX4
RPA2	GSN
RPRM	GSTK1
RRAGC	GSTM3
RRAGD	GYG1
RRAS2	H1F0
RSPO3	H2AFJ
RUFY3	H3F3B
S100A10	HADHA
S100A2	HAUS3
S100A6	HCAR2
SACM1L	HCCS
SAP18	HEBP2
SARDH	HHAT
SBF2-AS1	HIF1A
SC5D	HIGD2A
SCD5	HILPDA
SCIN	HIPK2
SCLT1	HIST1H1C
SCNN1A	HLA-DMA
SCNN1B	HLA-DPA1
SCP2	HLA-DPB1
SCUBE3	HLA-DRB1
SDF4	HLA-E
SEC11C	HLA-F
SEMA3C	HMGB3
SEPT8	HMGCR
SERPINE1	HMGCS1
SERTAD1	HMGN5
SERTAD4-AS1	HPS5
SETBP1	HSBP1L1
SFN	HSD11B2
SFTPB	HSPA2
SGK223	HSPG2
SGMS2	HTATSF1
SGPL1	HYI
SH2D4A	ID3
SH3BP1	ID4
SH3BP4	IDH2
SHISA2	IDH3A
SLC16A10	IDI1
SLC16A3	IER5L
SLC25A5	IFITM2
SLC30A3	IFITM3
SLC35F3	IFNGR1
SLC3A2	IGF1
SLC43A2	IGFBP7
SLCO3A1	IL18
SLFN5	IL1R1
SMCR5	IL32
SMIM19	IL6R
SMIM24	IL6ST
SMIM6	IMPA2
SMOC1	INIP
SMS	INO80C
SNAI2	INSIG1
SNCA	INTS12
SNCAIP	IQCA1
SNHG12	IQGAP1
SNTB1	IQGAP2
SNX16	IRAK3
SNX7	IRS1
SOD2	ISCA2
SORBS2	ISCU
SOX7	ITGAV
SPCS3	ITGB4
SPPL2A	ITIH5
SPSB1	ITM2C
SPSB3	ITPR2
SSFA2	ITPRIPL2
ST14	JADE1
ST3GAL5	JAG1
STAC2	JDP2
STAM2	KANK2
STAP1	KAZN
STARD7	KCNH1
STXBP6	KCNMA1
SUN1	KCNQ1
SYNE2	KHDRBS3
SYT17	KIAA1522
TACC1	KIF21A
TACSTD2	KIFAP3
TAGAP	KITLG
TBC1D4	KLF10
TBP	KLF2
TCEAL1	KLHDC2
TCF7L1	KLHL23
TFCP2L1	KLHL5
TFPI	KRT7
TGFBR2	KTN1
THADA	LAMB2
THBS1	LCN2
THEMIS2	LDHA
THOC3	LDHB
THRB	LDLR
TIMP2	LDOC1
TJP1	LGALS1
TMCO4	LGALS3
TMEM127	LGR4
TMEM171	LIMA1
TMEM201	LIMCH1
TMEM233	LIMS1
TMEM51	LINC01187
TMEM53	LINC01644
TMEM61	LLPH
TMEM9B	LMAN1
TNFAIP3	LMO7
TNFRSF12A	LPAR1
TNFSF12	LPCAT2
TP53I11	LPP
TPD52	LRG1
TPST2	LRGUK
TRIB1	LRRC1
TRIM47	LRRC4
TRMT11	LRRFIP2
TRMT2B	LTBP2
TRPM2	LUZP1
TSC22D2	MAB21L3
TSHZ2	MAD1L1
TST	MAF
TTC39B	MAGI1
TUBB4B	MAL
TWF1	MALL
TXNIP	MAMDC2
UACA	MAN1C1
UBA3	MAN2A1
UBL3	MAOA
UNC5B-AS1	MAP1LC3A
USHBP1	MAP1LC3B
WASH1	MAP2K6
WBSCR17	MAPK3
WDFY3	MARCH10
WLS	MAST4
WWP1	MAT2B
YWHAH	MCUR1
ZBTB16	MDFIC
ZCCHC8	MDH1
ZFP36L2	ME1
ZFYVE21	MEA1
ZNF426	MEGF9
ZNF44	MET
ZNF592	METRNL
ZNF703	METTL21A
ZNF827	MFHAS1
	MFSD6L
	MGAT5
	MGST1
	MICA
	MID1
	MID1IP1
	MIR22HG
	MIR99AHG
	MOB3B
	MORC4
	MPC1
	MR1
	MRFAP1
	MSANTD4
	MSMO1
	MSRA
	MT1X
	MT2A
	MTDH
	MTMR3
	MTSS1
	MTUS1
	MUC1
	MUC20-OT1
	MUM1
	MVD
	MXD1
	MXD4
	MYL12B
	MYL6
	MYO10
	MYO1C
	MYO5C
	MYO6
	MYOF
	MYZAP
	NAA30
	NAMPT
	NAPG
	NARF
	NAV3
	NCALD
	NCKAP5
	NDFIP1
	NDRG2
	NDUFA1
	NDUFA4
	NDUFA6
	NDUFB9
	NDUFC1
	NDUFS2
	NDUFS7
	NDUFV2
	NEDD4L
	NEK7
	NEU1
	NEXN
	NFE2L2
	NFIB
	NGFR
	NIN
	NIPSNAP2
	NLGN4X
	NNT
	NOSIP
	NOTCH2
	NPC2
	NQO1
	NR1H2
	NR6A1
	NRIP3
	NRP1
	NRP2
	NT5DC3
	NTN1
	NTN4
	OGDH
	OPTN
	OSBPL1A
	OSBPL3
	OSBPL6
	OSGIN2
	OSMR
	OTUD1
	OTX1
	OXCT1
	P3H2
	P4HB
	PACRG
	PACS1
	PARD6G
	PARVB
	PCBP1
	PCDH17
	PCP4
	PDCL
	PDE11A
	PDE1C
	PDE4DIP
	PDE9A
	PDHB
	PDZD2
	PFKP
	PFN2
	PGD
	PGRMC2
	PHACTR3
	PHB
	PHLDA1
	PHYH
	PICALM
	PIK3R1
	PIM1
	PIM3
	PINK1
	PITPNA
	PKM
	PKP2
	PLCB4
	PLCG2
	PLCL1
	PLD1
	PLEKHB2
	PLEKHF2
	PLIN3
	PLIN5
	PLK2
	PLPPR1
	PLXDC2
	PLXNA2
	PMCH
	PNPLA8
	POLE4
	POSTN
	PPARGC1A
	PPCS
	PPDPF
	PPIA
	PPIC
	PPP1CA
	PPP1CC
	PPP1R12B
	PPP1R7
	PPP3CC
	PRAG1
	PRDX5
	PRDX6
	PRELID1
	PRKAB1
	PRKAG2
	PRKAR1A
	PRKRA
	PRKX
	PRMT9
	PRR15
	PRR5
	PRSS23
	PSD3
	PSEN2
	PSMA2
	PSMB10
	PSMB9
	PSME2
	PSMG1
	PTGER3
	PTGR1
	PTGS2
	PTK2
	PTPN21
	PTPRE
	PXDN
	PXK
	PYGB
	QKI
	RAB11B
	RAB13
	RAB20
	RAB21
	RAB27B
	RAB40B
	RAB5C
	RAB5IF
	RABEP1
	RAC1
	RACGAP1
	RAD23B
	RALA
	RAMP2
	RARRES2
	RARRES3
	RASD1
	RASL12
	RBL2
	RBM47
	RCAN2
	RELB
	RER1
	RERG
	REST
	RETREG1
	RFK
	RGCC
	RGS2
	RHBDL2
	RHEB
	RHOA
	RHOU
	RILP
	RMDN3
	RNF115
	RNF152
	RNF213
	RNH1
	RPA2
	RRAGD
	RTN4IP1
	RUFY3
	RUNX2
	RXYLT1
	S100A10
	S100A11
	S100A6
	SAA1
	SAA2
	SACM1L
	SAMD5
	SAT1
	SAV1
	SBDS
	SC5D
	SCD
	SCD5
	SCIN
	SCN9A
	SCNN1B
	SCNN1G
	SCUBE2
	SCYL1
	SDC2
	SDCBP2
	SDHA
	SECISBP2L
	SEL1L
	SELENBP1
	SEMA3C
	SEPHS2
	SEPT10
	SERF2
	SERPINB1
	SERPINB9
	SERPINI2
	SETD7
	SFTPB
	SH2D4A
	SH3BP1
	SH3TC1
	SH3YL1
	SHISA2
	SHMT1
	SHOC2
	SHTN1
	SIDT2
	SIK2
	SIRT2
	SLC12A2
	SLC12A4
	SLC14A1
	SLC16A3
	SLC16A7
	SLC1A1
	SLC25A11
	SLC25A23
	SLC25A3
	SLC25A37
	SLC25A4
	SLC25A5
	SLC27A4
	SLC29A1
	SLC2A12
	SLC35B4
	SLC35F3
	SLC43A2
	SLC5A3
	SLC6A4
	SLC9A2
	SLC9A7
	SLFN13
	SLFN5
	SMAD1
	SMARCA1
	SMC5
	SMIM12
	SMIM24
	SMIM34B
	SMIM5
	SMPDL3A
	SNTB1
	SNX9
	SOAT1
	SOCS1
	SOD2
	SORBS2
	SOWAHC
	SOX6
	SOX7
	SP100
	SP110
	SP140L
	SPART
	SPATS2L
	SPCS3
	SPINT1
	SPPL2A
	SPTBN1
	SQLE
	SRARP
	SSFA2
	ST14
	ST3GAL4
	ST3GAL5
	ST3GAL6
	ST5
	ST7
	ST8SIA6
	STAC2
	STAMBP
	STAP1
	STIP1
	STK17A
	SUCLG1
	SULF2
	SULT1C2
	SUN2
	SUSD3
	SUSD4
	SYMPK
	SYNE1
	SYNE2
	SYT17
	TACC1
	TADA3
	TAGAP
	TAPBP
	TAX1BP3
	TBC1D1
	TBC1D14
	TBC1D4
	TCIRG1
	TDRD3
	TDRP
	TEX264
	TFCP2L1
	TFG
	TFPI
	TGFBR2
	THBS1
	THEMIS2
	THRB
	TIMP2
	TIMP3
	TINF2
	TLE4
	TLN1
	TM4SF1
	TM7SF2
	TM9SF2
	TMBIM4
	TMC6
	TMCO4
	TMEM106C
	TMEM116
	TMEM117
	TMEM141
	TMEM171
	TMEM173
	TMEM211
	TMEM243
	TMEM38A
	TMEM45B
	TMEM53
	TMEM61
	TMEM64
	TMEM8A
	TMEM9B
	TMF1
	TMPRSS11E
	TMPRSS13
	TMPRSS2
	TMSB4X
	TMTC3
	TNFAIP3
	TNNC2
	TOM1
	TP53I11
	TPD52
	TPI1
	TRAM1
	TRIM47
	TRIM8
	TRIOBP
	TRNAU1AP
	TRPM2
	TSC22D3
	TSG101
	TSPAN5
	TSPAN8
	TSPO
	TST
	TSTD1
	TTC39B
	TTC7B
	TUBB6
	TUBE1
	TWSG1
	TXNDC17
	TXNRD2
	UBL3
	UGP2
	UNC5B-AS1
	UPB1
	UPP1
	USP31
	USP53
	UST
	UTP3
	VAMP3
	VAMP8
	VAPA
	VDAC1
	VDAC2
	VGLL4
	VKORC1L1
	VWA1
	VWF
	WASF2
	WASHC3
	WBP1L
	WBP2
	WDR1
	WDR13
	WDR49
	WDR72
	WLS
	WSB1
	WWC1
	WWOX
	WWP1
	WWTR1
	YAF2
	YAP1
	YBX3
	YWHAH
	ZBTB20
	ZFP36L2
	ZFYVE21
	ZG16B
	ZNF385A
	ZNF503
	ZNF750

## Sheet: Thymic tuft vs pulmonary tuft
Thymic	Pulmonary	Common
AADACL2	ABCA1	ANXA1
ACAA1	ABCA13	ADH1C
ACSL4	ABCC1	AKR1A1
ADH1A	ABI1	APEX1
ADH1B	ABRACL	ASCL2
ADH1C	AC004951.1	ASRGL1
ADH6	AC007952.4	AZGP1
AIG1	AC020916.1	BCL11A
AK1	AC025154.2	BTF3
AK4	AC103591.3	CARM1
AKAP12	AC245014.3	CCND1
AKAP17A	ACADSB	CCSER1
AKR1A1	ACSL3	CHST9
ALDH4A1	ACTG1	CNOT2
ALOX12B	ADAM10	COX16
ALOX5	ADAM15	CSK
ANKRD22	ADAMTS1	CSNK1E
ANLN	ADD3	CTNND1
ANO10	ADGRA3	DAAM1
ANO7	ADH1C	DNPH1
ANO9	ADH5	DYRK4
ANXA1	ADH7	EEF1B2
ANXA4	ADSS	EEF2
APEX1	AFAP1	EHF
ARHGAP4	AGO2	EIF3M
ARHGEF38	AGR2	EIF5A
ARL3	AGRN	ERBB3
ARNT2	AHCY	EXOSC4
ARPC5	AHR	FAU
ARPC5L	AKAP1	GSTP1
ASCL2	AKR1A1	GTF2I
ASMTL	AKR1C1	H3F3A
ASRGL1	AKR1C2	HCK
ATP2A3	AKR1C3	HIST1H2AC
ATP5G2	AKT1	HLA-DRA
ATP5I	AL390719.2	HMGA1
AVIL	AL512274.1	HSP90AB1
AZGP1	ALDH1A1	IGBP1
B9D1	ALDH2	IMP4
BASP1	ALDH3A1	IRF2BP2
BCAT1	ALOX15	ITGA3
BCL11A	ALPL	KDM4A
BECN1	AMMECR1	LRMP
BEX2	AMOT	LUC7L3
BIRC3	ANKLE2	MAP3K11
BLM	ANKRD11	MARCKSL1
BLOC1S1	ANKRD36	MORC3
BLOC1S6	ANKRD36B	MZT2B
BMX	ANP32B	NACA
BTBD11	ANXA1	NAP1L1
BTF3	AP002884.1	NCK2
C11orf53	APEX1	NHP2
C12orf45	AQP3	NMU
C19orf38	AQP5	PAFAH1B3
C19orf53	ARGLU1	PCAT1
C1orf122	ARHGAP21	PDLIM1
C2CD2L	ARHGAP23	PEX13
C5AR1	ARHGAP30	PHF20L1
C9orf16	ARHGEF19	PLPP2
CALHM3	ARHGEF2	POU2F3
CALM2	ARID1A	RALGPS2
CALM3	ARID5B	RAN
CAP1	ARIH1	RASSF6
CAPG	ARL5B	RBP1
CAPNS1	ARL9	REC8
CAPZA1	ARSD	RNF149
CARM1	ASAP2	RNF183
CASP6	ASCC3	RNF24
CCDC106	ASCL2	RPAIN
CCDC109B	ASRGL1	S100A14
CCDC129	ASXL1	SERBP1
CCDC167	ATAD2B	SMTN
CCDC28B	ATF3	STAP2
CCDC3	ATF7IP	TC2N
CCL25	ATG2A	TKT
CCND1	ATIC	TLE3
CCSER1	ATP11C	TMEM258
CD14	ATP12A	TNFAIP2
CDS1	ATP1B3	TNFAIP8
CECR1	ATP2C2	TRAK1
CETN2	ATXN2L	TRIP6
CHN2	AZGP1	UBA52
CHST2	B3GALNT2	USP14
CHST9	B4GALNT4	YWHAG
CIART	B4GALT5	ZNF428
CLNS1A	BAIAP2
CLSTN2	BAZ1A
CNDP2	BBC3
CNOT2	BBOX1
CNTNAP2	BCAP29
COL25A1	BCL11A
COL5A2	BCL2L11
COMMD1	BCL2L12
COPZ1	BCL6
CORO2B	BCLAF1
COX14	BICDL2
COX16	BID
COX17	BMP7
COX7A2	BNIP2
CREB3L1	BOD1L1
CREG1	BPTF
CRIP1	BRD1
CRMP1	BRD3
CSE1L	BST2
CSK	BTF3
CSNK1E	BTG2
CSRP2	BTG3
CST3	BYSL
CTD-2089N3.2	BZW2
CTNND1	C15orf48
CXADR	C19orf33
CXXC5	C19orf48
CYB561D1	C1QBP
CYP4F3	C6orf132
DAAM1	C6orf141
DAP	C6orf48
DCN	CADM4
DENR	CALML3
DGUOK-AS1	CAMSAP1
DNPH1	CAPRIN1
DYNLL1	CARM1
DYNLT1	CASC15
DYRK4	CBLC
EBLN3	CBX3
EEF1B2	CCAR1
EEF2	CCDC112
EFNB2	CCDC12
EFR3B	CCDC14
EHF	CCDC6
EID1	CCDC88C
EIF1AY	CCNB1IP1
EIF3M	CCND1
EIF5A	CCND2
ELOVL5	CCNL1
ELP6	CCSER1
ENSA	CCT2
EPB41L1	CCT3
EPHA7	CCT4
ERBB3	CCT6A
ESPL1	CD177
ESPN	CD276
EXOSC4	CD44
EYA1	CD99
FAM124A	CDC42EP1
FAM174A	CDC42EP4
FAM217B	CDC42EP5
FAM43B	CDH3
FAM49A	CDK13
FAU	CDK4
FBXO2	CDKN1A
FGF12	CDKN1C
FIBP	CDYL
FIGF	CEACAM5
FURIN	CEACAM6
FUT2	CEBPA
FXYD6	CELSR1
FYB	CENPF
GCNT2	CERS6
GFI1B	CH25H
GHRH	CHD1
GHRHR	CHD2
GIPC1	CHD3
GLMP	CHD8
GNAT3	CHL1
GNB2L1	CHMP1B
GNB3	CHPT1
GNG13	CHST9
GPX3	CKAP4
GRASP	CKS2
GSTM2	CLDN1
GSTP1	CLDN10
GTF2I	CLDN4
GUCA1A	CLDND1
H3F3A	CLEC7A
HAP1	CLK1
HCK	CLU
HEPACAM2	CMTM7
HINT1	CNIH4
HIST1H1C	CNN2
HIST1H2AC	CNOT2
HLA-DPB1	COL4A3BP
HLA-DRA	COLCA1
HLA-DRB5	COLCA2
HMCES	CORO1C
HMGA1	CORO2A
HMGN3	COTL1
HSBP1L1	COX16
HSP90AB1	CRACR2B
HSP90B1	CRLS1
IFI44	CRYM
IFI6	CSK
IFT172	CSNK1E
IFT27	CSRNP1
IGBP1	CSTA
IGSF21	CTBP2
IL17RB	CTNNBIP1
IMP4	CTNND1
INPP5B	CTSB
IRF2BP2	CTSC
ITFG1	CTSH
ITGA3	CUEDC2
IVNS1ABP	CUL4B
JAG2	CWC25
KCNB2	CXCL1
KCNH2	CXCL14
KCNQ4	CXCL17
KCTD13	CXCL8
KDM4A	CYB5A
KIAA0141	CYP4B1
KRCC1	CYP4X1
KRT18	CYR61
KRT8	CYTH2
KSR2	DAAM1
LACTB2	DAB1
LCMT1	DAZAP1
LCN12	DBN1
LINC00176	DCP2
LINC00675	DDIT4
LINC01252	DDX18
LNX1	DDX21
LONRF1	DDX39B
LPIN1	DDX3Y
LRMP	DENND2C
LRRC56	DFFA
LUC7L3	DGKA
LYPD6B	DGKH
MAN1A1	DGLUCY
MANF	DHRS3
MAP3K11	DIAPH2
MAP7	DIP2B
MARCKSL1	DKC1
MED10	DLG1
METRN	DMRTA2
MFSD13A	DNAJA4
MMP24-AS1	DNAJB1
MOCOS	DNAJC2
MOCS1	DNPH1
MORC3	DNTTIP2
MORF4L1	DSC3
MPLKIP	DTX2
MRPL4	DTX4
MRPS33	DUS1L
MYO1D	DUSP1
MYO5B	DUSP2
MZT2B	DUSP5
NAB1	DUSP8
NACA	DYNC1H1
NAP1L1	DYRK4
NAV2	E2F3
NCK1-AS1	EBPL
NCK2	EDN2
NDUFA4	EEF1A1
NDUFA4L2	EEF1B2
NDUFB1	EEF1D
NDUFC1	EEF1G
NEK6	EEF2
NFE2L1	EFNA1
NHP2	EFNA4
NLK	EFS
NMNAT3	EGLN3
NMU	EGR1
OCIAD2	EGR3
OGDHL	EHF
OLA1	EHMT1
OVOL3	EHMT2
OXLD1	EIF2A
P3H3	EIF2S3
PAFAH1B3	EIF3A
PAIP2B	EIF3B
PAK3	EIF3D
PAM	EIF3E
PANK3	EIF3F
PAPD5	EIF3G
PARD6G-AS1	EIF3H
PART1	EIF3I
PBXIP1	EIF3L
PCAT1	EIF3M
PCBD2	EIF4A1
PCCB	EIF4B
PCOLCE2	EIF4EBP1
PDCD4	EIF4G1
PDE2A	EIF5A
PDLIM1	EIF5B
PEAK1	ELAVL1
PEBP1	ELF3
PEX13	ELMSAN1
PFN1	EML4
PHF20L1	EMP2
PICK1	ENAH
PIK3R5	EPAS1
PIR	EPB41L4A-AS1
PKIA	EPHA2
PLA2G4D	EPHB3
PLCB2	EPHB4
PLEKHB1	EPPK1
PLEKHG5	ERBB2
PLOD2	ERBB3
PLPP2	ERGIC3
PLSCR1	ERN2
POLR2L	ERRFI1
POU2F3	ESRP1
PPM1K	ETHE1
PPP1CA	ETV6
PPP1R1B	EVA1C
PRDX4	EVPL
PRH1	EWSR1
PRH2	EXOSC4
PROM1	EZH2
PROM2	F11R
PRR34-AS1	F3
PRR4	FAF2
PRRX1	FAM107B
PRSS8	FAM117A
PSMC1	FAM133B
PSMD1	FAM3D
PSME2	FAM53C
PSTPIP2	FAM83A
PTGS1	FAM89B
PTP4A2	FAU
PTPN18	FBL
PTRHD1	FBLIM1
PYURF	FBLN1
QPRT	FCGRT
RALGPS2	FEM1C
RAN	FGF1
RASSF6	FGFR3
RBM15B	FIBIN
RBM38	FKBP4
RBP1	FLNA
RDH5	FMNL2
REC8	FNBP1
RELT	FNBP1L
RGS13	FNBP4
RIC8B	FOS
RICTOR	FOSB
RNF149	FOSL1
RNF183	FOSL2
RNF24	FOXA1
RP11-295M3.4	FOXC1
RP11-400N13.1	FOXK1
RP11-496I9.1	FOXN3
RP11-504A18.1	FOXP2
RP11-532F12.5	FRAT2
RPAIN	FRMD6
RPL10A	FSCN1
RPL13	FUS
RPL14	FZD6
RPL15	G3BP1
RPL18	GABPB1-AS1
RPL18A	GABRP
RPL19	GADD45A
RPL21	GADD45B
RPL22L1	GALNT1
RPL23	GALNT5
RPL23A	GALNT6
RPL24	GAN
RPL27	GCNT3
RPL28	GGT6
RPL29	GJC3
RPL3	GLIPR2
RPL31	GLUD1
RPL32	GLUL
RPL34	GLYATL2
RPL35	GNA15
RPL35A	GNG5
RPL36	GNL3
RPL36A	GPATCH2L
RPL37	GPBP1
RPL37A	GPC2
RPL38	GPCPD1
RPL39	GPRC5A
RPL4	GRAMD1A
RPL41	GRAMD2B
RPL5	GRB7
RPL6	GRHL1
RPL7A	GRINA
RPL8	GSTA1
RPL9	GSTA4
RPLP1	GSTP1
RPLP2	GTF2I
RPS12	GTPBP4
RPS14	H1FX
RPS15	H2AFY2
RPS16	H2AFZ
RPS17	H3F3A
RPS18	HBEGF
RPS19	HCK
RPS19BP1	HDAC2
RPS2	HDAC7
RPS21	HDGF
RPS24	HEG1
RPS25	HELLS
RPS26	HES1
RPS28	HES4
RPS29	HIST1H1D
RPS3	HIST1H2AC
RPS4X	HIST2H2AC
RPS5	HIST3H2A
RPS6	HLA-DRA
RPS7	HMGA1
RPS8	HMGB1
RPSA	HMGXB4
RSPH1	HNRNPA0
S100A14	HNRNPA1
SCAMP5	HNRNPA1P48
SEC24B	HNRNPA3
SERBP1	HNRNPAB
SF3B5	HNRNPC
SH2D3A	HNRNPD
SH2D6	HNRNPF
SH2D7	HNRNPH1
SH3BGRL	HNRNPM
SH3BGRL3	HNRNPU
SH3KBP1	HOMER3
SIL1	HOTAIRM1
SLC18A3	HPGD
SLC37A4	HSD17B11
SLITRK6	HSD17B13
SMIM10L1	HSP90AA1
SMIM22	HSP90AB1
SMTN	HSPD1
SMYD3	HSPH1
SNHG18	ID1
SNRPC	IDO1
SPIB	IER2
SPTSSB	IER3
SRD5A1	IER5
SRFBP1	IFFO2
SRI	IFRD1
SRP14-AS1	IGBP1
SRSF11	IGF1R
SSBP1	IGF2BP2
SSR4	IGFBP2
ST18	IGFBP4
ST6GALNAC5	IGSF9
STAP2	IKZF2
STUB1	IL20RA
STX16	IL23A
SUDS3	ILF2
SUGT1	ILF3
SYBU	IMP4
TALDO1	IMPDH2
TAS1R3	INAVA
TAS2R10	INTS6
TAS2R30	IP6K2
TAS2R4	IREB2
TBCB	IRF2BP2
TC2N	IRGQ
TCEA1	ITGA2
TCEB2	ITGA3
TENM4	ITGB1
TERF2IP	ITGB8
TFF3	ITPKC
TIMM17B	ITPR3
TIMM8B	ITPRIP
TKT	JMY
TLE3	JPT1
TMED3	JUN
TMED4	JUNB
TMEM108	JUP
TMEM134	KANSL1
TMEM14A	KCNE3
TMEM222	KCNK6
TMEM258	KCNN3
TMEM30A	KCNQ1OT1
TMEM37	KCNS3
TMEM39A	KDM1A
TMEM57	KDM2A
TNFAIP2	KDM4A
TNFAIP8	KDM4B
TOMM7	KDM5B
TRAK1	KDM6B
TRAPPC6A	KDM7A
TRIP6	KHDRBS1
TRPM4	KHSRP
TRPM5	KIAA1217
TSPAN13	KIAA1551
TUBA1A	KIDINS220
TXNDC9	KIT
TXNL4A	KLF4
UBA52	KLF5
UCHL1	KLHL24
UCP2	KLK11
UQCC1	KPNA4
USMG5	KRT15
USP14	KRT17
USP18	KRT19
VAV1	KRT5
VBP1	KYNU
VPS72	LAMB1
WDR60	LAPTM4A
YBX3	LARP1
YWHAB	LAYN
YWHAG	LBH
ZBTB11	LBR
ZDHHC3	LDHB
ZNF106	LDLRAP1
ZNF428	LENG9
ZNF436-AS1	LGALS7B
ZSCAN16-AS1	LGALS8
	LGALS9
	LIMD2
	LINC02106
	LIPH
	LMNA
	LMNB1
	LPAR6
	LPCAT4
	LRMP
	LRRC8A
	LRRC8B
	LRRK1
	LRRN1
	LSM7
	LTA4H
	LTBR
	LUC7L
	LUC7L3
	LY6E
	LYN
	LYPD3
	LYPLA2
	LYZ
	MACF1
	MAD2L1
	MAD2L2
	MAFF
	MAL2
	MAP2K3
	MAP3K11
	MAP3K8
	MAP4K4
	MAP7D3
	MARCH7
	MARCKS
	MARCKSL1
	MAZ
	MBNL1
	MCL1
	MCM7
	MCTP2
	MDK
	MDM2
	MECOM
	MEIS1
	METTL7A
	METTL9
	MEX3A
	MEX3D
	MFAP2
	MFGE8
	MFSD4A
	MIA2
	MIDN
	MIS18BP1
	MLXIP
	MMP14
	MNT
	MORC3
	MPST
	MPV17L
	MPZL1
	MPZL2
	MSL1
	MSLN
	MTA1
	MTAP
	MTF2
	MTR
	MUC16
	MUC20
	MUC20-OT1
	MUC4
	MXD1
	MXI1
	MYADM
	MYB
	MYBPC1
	MYC
	MYH9
	MYO1B
	MYO1E
	MZT2A
	MZT2B
	NAA15
	NACA
	NAP1L1
	NAP1L4
	NAPRT
	NASP
	NAV1
	NBEAL1
	NBPF14
	NCK2
	NCL
	NCOA3
	NCOA7
	NDC1
	NECTIN1
	NECTIN4
	NEMF
	NET1
	NFATC2IP
	NFE2L3
	NFIL3
	NFKBIA
	NFKBIZ
	NHP2
	NID1
	NIFK
	NIPSNAP1
	NKX3-1
	NLN
	NME1
	NME4
	NMU
	NOB1
	NOL8
	NOLC1
	NONO
	NOP16
	NOP53
	NOP56
	NOP58
	NOS2
	NOTCH1
	NOTCH3
	NPM1
	NR1D1
	NR4A1
	NRARP
	NREP
	NSA2
	NSD1
	NSD2
	NSG1
	NTS
	NUDCD1
	NUDT1
	NUDT3
	NUMA1
	NUMB
	NUP153
	NUPR1
	OAF
	ODC1
	OGA
	OLFM2
	OVOL1
	PA2G4
	PABPC1
	PABPC4
	PABPN1
	PACSIN3
	PAFAH1B3
	PAICS
	PAK1
	PARD3
	PBRM1
	PBX1
	PCAT1
	PDCD11
	PDLIM1
	PDP1
	PELI1
	PELP1
	PER2
	PERP
	PEX13
	PHACTR4
	PHB2
	PHF13
	PHF14
	PHF20L1
	PHF6
	PHLDA2
	PHRF1
	PIK3R3
	PIP5K1B
	PITX1
	PLAC8
	PLAGL1
	PLAT
	PLAU
	PLAUR
	PLEKHA5
	PLEKHG1
	PLEKHG7
	PLEKHO1
	PLEKHS1
	PLPP2
	PMAIP1
	PMEPA1
	PML
	PMPCB
	PNN
	PNPLA2
	PNPT1
	PNRC1
	POLB
	POLE3
	POLR2A
	POLR2J3.1
	POLR3E
	POU2F3
	PPARGC1B
	PPP1R10
	PPP1R13B
	PPP1R15A
	PPRC1
	PPTC7
	PRDX1
	PRIM2
	PRKCD
	PRKDC
	PRMT1
	PRPF19
	PRPF40A
	PRRC2C
	PRRG4
	PSEN1
	PSME4
	PTBP1
	PTCD3
	PTK7
	PTMA
	PTN
	PTPN1
	PTPRF
	PTPRG
	PTPRK
	PTPRZ1
	PTTG1
	PUM1
	PUM3
	PUS7
	PVT1
	PYCARD
	QARS
	RABGAP1
	RACK1
	RALGDS
	RALGPS2
	RAN
	RAP2B
	RAPGEF5
	RAPGEFL1
	RAPH1
	RARB
	RASSF6
	RB1CC1
	RBBP4
	RBM25
	RBM4
	RBM6
	RBMX
	RBP1
	RCC2
	RCN2
	RCOR1
	RDH10
	REC8
	REL
	REST
	REXO2
	RHOV
	RIPK4
	RLF
	RNASE1
	RNASEH2B
	RND3
	RNF130
	RNF145
	RNF149
	RNF168
	RNF183
	RNF19A
	RNF24
	RNF44
	RNPS1
	RORA
	RPAIN
	RREB1
	RSL1D1
	RSPRY1
	RTF1
	RTRAF
	RUNX1
	RUVBL1
	S100A14
	S100A16
	S100A2
	S100A9
	SAFB
	SAT1
	SBK1
	SCAF4
	SDC1
	SDC4
	SELENON
	SEMA3F
	SERBP1
	SERPINB4
	SERPINB5
	SERPINE2
	SERTAD4
	SESN3
	SET
	SETD2
	SF1
	SF3B1
	SF3B3
	SFPQ
	SFT2D1
	SFT2D2
	SGK1
	SH2B2
	SHF
	SHMT2
	SINHCAF
	SKIL
	SLC16A1
	SLC20A1
	SLC20A2
	SLC25A29
	SLC25A37
	SLC25A6
	SLC26A4
	SLC26A4-AS1
	SLC2A1
	SLC31A1
	SLC34A2
	SLC35A3
	SLC4A7
	SLC51A
	SLC5A8
	SLC6A6
	SLC6A9
	SLFN5
	SLPI
	SMARCA4
	SMARCC1
	SMARCC2
	SMARCE1
	SMCR5
	SMG1
	SMPDL3B
	SMTN
	SNN
	SNRPA
	SNRPD1
	SNRPD2
	SNRPE
	SNX3
	SNX31
	SNX5
	SOCS3
	SOD3
	SORD
	SOX4
	SOX9
	SPAG9
	SPAST
	SPATS2
	SPDEF
	SPECC1
	SPG7
	SPIC
	SPPL2B
	SPRR2A
	SREBF1
	SRPK1
	SRPX2
	SRRT
	SRSF3
	SRSF6
	SRSF7
	SSBP3
	SSR2
	ST6GALNAC1
	STAP2
	STARD4-AS1
	STAT6
	STAU1
	STK17B
	STK38
	STK38L
	STMN1
	STRBP
	STRN
	STX10
	STXBP6
	SUCLG2
	SUGP2
	SULT2B1
	SUPT16H
	SUPT6H
	SURF6
	SVIL
	SYNCRIP
	SYPL1
	SYTL1
	TACSTD2
	TAF15
	TAF1D
	TC2N
	TCF3
	TCIM
	TCP1
	TDG
	TEAD3
	TENT4B
	TES
	TET3
	TFDP2
	TFRC
	TGIF1
	TGIF2
	THRAP3
	TIA1
	TIMM13
	TINCR
	TIPARP
	TKT
	TLE3
	TMA16
	TMC5
	TMEM132A
	TMEM159
	TMEM165
	TMEM258
	TMEM41A
	TMEM43
	TMEM54
	TMEM98
	TMOD3
	TMPRSS4
	TMSB10
	TNC
	TNFAIP2
	TNFAIP8
	TNFRSF10A
	TNFRSF10B
	TNFRSF18
	TNFSF10
	TNKS2
	TOB1
	TOMM20
	TOMM22
	TOMM40
	TOP1
	TOP2A
	TOX3
	TP53
	TPD52L1
	TPGS2
	TPM2
	TPM4
	TPT1
	TRA2A
	TRABD
	TRAF4
	TRAK1
	TRAP1
	TRIB1
	TRIM11
	TRIM13
	TRIM16
	TRIM22
	TRIM28
	TRIM29
	TRIM33
	TRIM38
	TRIM7
	TRIP6
	TSC1
	TSC22D1
	TSKU
	TSN
	TSPAN12
	TSPAN14
	TSPAN6
	TSR1
	TTF2
	TTLL12
	TTYH3
	TUBA1C
	TUBB
	TUFM
	TUT4
	TXN
	TYMS
	UBA52
	UBAP2
	UBXN1
	UCK2
	UPF1
	UPK1B
	URB1
	USP14
	USP22
	USP28
	USP3
	USP46
	UTP14A
	UTP20
	UTRN
	VARS
	VAV3
	VEGFA
	VIM
	VMP1
	VPS37B
	VSNL1
	WDR11
	WDR43
	WDR70
	WDR74
	WDR82
	WEE1
	WFDC2
	WNK2
	XRN2
	YBX1
	YEATS2
	YME1L1
	YTHDC1
	YTHDF2
	YWHAG
	ZBED4
	ZBTB10
	ZC3H12A
	ZFAND5
	ZFAS1
	ZFHX3
	ZFP36
	ZFP36L1
	ZKSCAN1
	ZNF121
	ZNF146
	ZNF195
	ZNF217
	ZNF267
	ZNF292
	ZNF3
	ZNF300
	ZNF428
	ZNF440
	ZNF462
	ZNF561
	ZNF609
	ZNF750
	ZNRF1
	ZSWIM6
	ZYX
