# Supplementary material for: Single-cell transcriptional profiling of human thymic stroma uncovers novel cellular heterogeneity in the thymic medulla
Source: Nat Commun. 2021 Feb 17;12:1096. doi: 10.1038/s41467-021-21346-6 (PMC7889611; doi:10.1038/s41467-021-21346-6)
Supplement: Supplementary file 10 — Supplementary Data 6 [file 41467_2021_21346_MOESM10_ESM.xlsx]

## Sheet: High TSA score correlations
Supplementary Data 6. Genes with expression that positively correlate with a high TSA score in AIRE+ and corneocyte-like mTECs.
Gene	Cell count	Correlation coefficient	p value
LMO1	7	0.928571	0.00251947
LONRF2	8	0.904762	0.00200828
OPRL1	5	0.9	0.0373861
FOLR2	5	0.9	0.0373861
FXYD7	5	0.9	0.0373861
PLA2G2D	5	0.9	0.0373861
PCDH10	5	0.9	0.0373861
FOXC2	6	0.885714	0.0188455
SCML2	7	0.857143	0.0136973
DGKG	7	0.857143	0.0136973
SNX20	7	0.857143	0.0136973
FITM1	9	0.833333	0.00526569
ROPN1L	6	0.828571	0.0415627
PLCXD3	6	0.828571	0.0415627
TDO2	7	0.821429	0.0234488
DPYSL5	9	0.8	0.00962792
CPB1	5	0.8	0.104088
RFX4	5	0.8	0.104088
RCVRN	5	0.8	0.104088
TGM3	5	0.8	0.104088
OLR1	5	0.8	0.104088
IGSF6	5	0.8	0.104088
TNNI3	5	0.8	0.104088
UNC13C	5	0.8	0.104088
DNTT	9	0.783333	0.0125199
RHBG	6	0.771429	0.0723965
P2RX1	6	0.771429	0.0723965
FGA	6	0.771429	0.0723965
LYZL4	6	0.771429	0.0723965
INCA1	11	0.763636	0.00623306
GUCA2A	13	0.758242	0.00266608
C16orf71	10	0.721212	0.0185732
SPAG8	10	0.721212	0.0185732
PPP1R17	8	0.714286	0.0465282
TMC1	8	0.714286	0.0465282
TFR2	7	0.714286	0.0713436
SPACA3	6	0.714286	0.110787
MMP12	13	0.708791	0.00668178
CACNA1H	5	0.7	0.18812
TLX1	5	0.7	0.18812
TRPC4	5	0.7	0.18812
IBSP	5	0.7	0.18812
FOXQ1	5	0.7	0.18812
PROKR1	5	0.7	0.18812
A1CF	5	0.7	0.18812
NAP1L3	5	0.7	0.18812
ADCYAP1	12	0.685315	0.013906
IQUB	9	0.683333	0.0424423
KCNJ14	9	0.683333	0.0424423
PARVG	11	0.681818	0.0208429
STOML3	7	0.678571	0.0937503
SHD	7	0.678571	0.0937503
GRIN3A	7	0.678571	0.0937503
CBLN1	9	0.666667	0.0498672
NECAB1	15	0.657143	0.00777025
NPPB	6	0.657143	0.156175
ATP4B	6	0.657143	0.156175
LHB	13	0.648352	0.0165367
C1orf194	7	0.642857	0.119392
BCAN	10	0.636364	0.0479117
CTF1	9	0.633333	0.0670858
C20orf85	8	0.619048	0.101733
RASGRF1	9	0.616667	0.0769288
GH1	17	0.612745	0.0089195
SLC23A1	23	0.61166	0.00192631
CALY	12	0.608392	0.035806
TEKT1	7	0.607143	0.148231
MSI1	7	0.607143	0.148231
CCL4	6	0.6	0.208
IYD	6	0.6	0.208
ESRRB	6	0.6	0.208
EDA	6	0.6	0.208
MRGPRF	14	0.591209	0.0259708
CSN1S1	17	0.583333	0.0139708
C9orf24	9	0.583333	0.0991858
RORB	11	0.581818	0.0604199
CD80	14	0.573626	0.0319708
HSPA1L	7	0.571429	0.180202
GFRA3	7	0.571429	0.180202
CDX2	7	0.571429	0.180202
CAMP	7	0.571429	0.180202
KCND2	7	0.571429	0.180202
POU3F1	7	0.571429	0.180202
TBC1D30	18	0.568627	0.0138004
CD5	14	0.564835	0.0353302
FCN2	17	0.558824	0.0197086
MS4A7	17	0.556373	0.0203706
MEGF10	10	0.551515	0.0984012
OLFM3	9	0.55	0.124977
TMEM190	13	0.543956	0.0546465
MEIG1	11	0.536364	0.0889534
PRTN3	11	0.536364	0.0889534
RXRG	7	0.535714	0.215217
PPP1R36	7	0.535714	0.215217
PLA2G1B	12	0.531469	0.0753623
RASA4B	8	0.52381	0.182721
SMYD1	8	0.52381	0.182721
SLC16A8	12	0.51049	0.0899137
FGG	11	0.509091	0.109737
SYT2	8	0.5	0.207031
CA6	7	0.5	0.25317
OVGP1	7	0.5	0.25317
SAP25	21	0.490909	0.0238397
RAB3C	11	0.490909	0.125204
SFTPC	11	0.490909	0.125204
VWC2	11	0.490909	0.125204
RTBDN	12	0.48951	0.106252
TRH	15	0.489286	0.0641604
ALDOB	38	0.485283	0.00201387
SLC14A2	12	0.482517	0.112109
ZSCAN12	12	0.482517	0.112109
S100A5	8	0.47619	0.232936
HRNR	8	0.47619	0.232936
KATNAL2	13	0.472527	0.102981
PLEKHM3	9	0.466667	0.205386
ZNF707	30	0.459844	0.010568
SPDEF	9	0.45	0.224216
DNM1	35	0.445658	0.00729569
NOX4	13	0.445055	0.127524
PRG3	17	0.443627	0.0744685
CDH7	20	0.442105	0.0509647
TRPM6	12	0.440559	0.151735
WBP2NL	11	0.436364	0.179665
MS4A8	39	0.436032	0.00552364
RNF32	29	0.435468	0.0182196
GIPC2	23	0.434783	0.0381461
TEKT4	20	0.434586	0.0555188
GABRA2	10	0.430303	0.214492
MN1	11	0.427273	0.189944
ARHGAP33	12	0.41958	0.174519
IQCH	12	0.41958	0.174519
LIPK	59	0.418936	0.000958655
C1orf112	15	0.414286	0.124715
C12orf42	21	0.412987	0.0627844
KLK10	148	0.412384	1.90899e-07
DPY19L2	22	0.410503	0.0577412
SBSN	349	0.409826	1.43927e-15
GIP	11	0.409091	0.211545
CSN2	52	0.407411	0.0027203
MMP9	14	0.406593	0.149102
INS	18	0.403509	0.0968097
OXT	16	0.402941	0.121746
RELL2	10	0.393939	0.259998
TREML1	23	0.393281	0.0633756
MYH7	12	0.391608	0.208063
C5orf49	14	0.389011	0.169217
ATP12A	75	0.387624	0.000590539
APOA1	38	0.38746	0.0162433
AKR1C2	17	0.382353	0.129863
SCN3B	21	0.376623	0.0924053
GAD1	23	0.373518	0.0791544
SCUBE2	11	0.372727	0.258926
FZD9	11	0.372727	0.258926
APOC3	29	0.362562	0.0532465
CCT6B	20	0.362406	0.116345
NPAS3	39	0.361538	0.0237313
FHAD1	15	0.360714	0.186554
EPHA7	17	0.360294	0.155427
SLC15A3	152	0.35778	6.0308e-06
TPPP	12	0.356643	0.255138
GNGT1	19	0.35614	0.134506
KLK6	70	0.350713	0.00291458
IQCD	21	0.348052	0.122077
LRFN4	13	0.346154	0.246625
C5orf46	100	0.345654	0.00042782
MT4	21	0.344156	0.126598
RASGRP2	27	0.342491	0.0803333
TIAM2	21	0.341558	0.129678
CXCL9	31	0.341129	0.0603741
ANXA9	203	0.340369	6.73973e-07
PRSS37	24	0.33913	0.104983
LILRB3	16	0.338235	0.200066
CNFN	485	0.335784	3.01947e-14
ASGR2	16	0.335294	0.204255
CTNNA3	33	0.332553	0.0586335
ITGBL1	16	0.332353	0.2085
PIH1D2	15	0.332143	0.226472
CLDND2	14	0.331868	0.246377
RDH12	135	0.330871	8.86938e-05
FLG	141	0.330335	6.32112e-05
AVEN	42	0.330038	0.0327973
DMKN	654	0.328122	7.00682e-18
ELOVL3	20	0.32782	0.158244
VSIG2	84	0.327731	0.00234063
KLK7	61	0.32734	0.0100215
CALML5	860	0.325986	9.67968e-23
THNSL2	54	0.323575	0.0169983
ADAM22	24	0.321739	0.125239
SCGB3A2	22	0.321287	0.144843
KCNMA1	28	0.318555	0.0985049
SFTPD	76	0.318031	0.00511552
IDO1	91	0.317423	0.0021704
TMPRSS11A	47	0.316258	0.0303342
MIOX	19	0.315789	0.187821
CHRNA1	40	0.312304	0.0497706
SPATA6L	19	0.312281	0.193042
LYPD3	568	0.311972	2.7515e-14
LBX1	17	0.308824	0.227786
CYTH4	16	0.305882	0.249254
TNFAIP6	78	0.303026	0.00700162
WDR35	18	0.298246	0.229322
ASPM	35	0.295798	0.084481
ALAS2	23	0.295455	0.171087
LRP2BP	19	0.292982	0.223484
PMEL	44	0.2895	0.0566398
CWH43	60	0.288525	0.0253736
COL19A1	52	0.288483	0.0380764
CAPSL	42	0.288226	0.0641626
AARS2	37	0.28734	0.0846343
ARPP21	42	0.287254	0.0651066
TNFRSF9	74	0.285243	0.0137632
WDR66	22	0.28402	0.200198
KRT1	523	0.279157	8.11509e-11
C9orf116	32	0.278592	0.122587
KRT23	498	0.276506	3.43462e-10
KRT6B	118	0.275368	0.00254455
RDH16	26	0.272479	0.17808
TMEM231	28	0.272031	0.161395
KRT77	55	0.269986	0.0462105
HAL	42	0.26732	0.0869975
CCL5	96	0.266659	0.00863394
KRTDAP	415	0.266036	3.74014e-08
ARG1	54	0.261602	0.0560283
IL36RN	84	0.260889	0.0165332
FUT4	28	0.259989	0.181509
LYPD2	514	0.259886	2.22131e-09
TMEM38A	53	0.259877	0.06021
WFDC12	53	0.256894	0.0633226
CCK	35	0.25506	0.139211
IL36G	62	0.253053	0.0472089
CSTA	799	0.251564	5.35107e-13
DSC1	51	0.251403	0.0751467
UPB1	35	0.251261	0.145402
SERPINB3	460	0.249983	5.5274e-08
TMEM79	262	0.249242	4.51109e-05
CDA	37	0.248933	0.13735
IQCG	90	0.248549	0.0181678
ALOX12B	128	0.248386	0.00469793
CCL27	206	0.248304	0.000319855
SRRD	44	0.247921	0.10467
SPINK5	654	0.247583	1.36604e-10
FOSL1	79	0.246251	0.0286952
UBIAD1	46	0.24613	0.0991742
TMPRSS11D	56	0.243951	0.0700066
SPRR1B	391	0.243734	1.07242e-06
CYP2C18	47	0.241674	0.101718
ATG9B	54	0.240332	0.0800307
IVL	369	0.239386	3.3091e-06
RPS6KA6	40	0.236773	0.141289
IL4I1	168	0.232888	0.00238221
CACNA1A	33	0.23262	0.192666
NSG1	67	0.232421	0.0584042
CCL17	53	0.230285	0.0971347
CES1	66	0.227054	0.0667471
TIMP1	365	0.226568	1.23856e-05
IFT140	38	0.224204	0.175986
SPINK2	94	0.223899	0.0300554
STOX1	28	0.223317	0.253327
SDR16C5	226	0.222738	0.000745203
MARCO	183	0.222533	0.00246334
CDSN	76	0.218783	0.0575945
GDPD3	266	0.217628	0.000349366
KRT75	43	0.217608	0.160985
HS3ST6	51	0.214208	0.131194
NOXO1	115	0.211457	0.0232943
CLIC3	598	0.210285	2.10625e-07
AK8	59	0.209702	0.110921
ABI3	32	0.209311	0.250258
KRT10	743	0.209044	8.80837e-09
SYTL3	61	0.207615	0.108378
CST6	448	0.207281	9.72558e-06
SPRR3	208	0.20659	0.00275436
PLA1A	34	0.205806	0.242924
HTR3A	50	0.205282	0.152679
KRT6A	671	0.204143	9.5821e-08
CHST6	58	0.204036	0.124471
LY6G6C	339	0.200563	0.000201633
FABP6	206	0.199498	0.00404205
TFPI2	59	0.198071	0.132632
SCGB1A1	92	0.197972	0.0585331
CCR7	65	0.197771	0.114294
MSMB	48	0.196591	0.180494
BNIPL	227	0.195383	0.00311628
TMPRSS11F	40	0.194934	0.228055
WDR78	62	0.194782	0.129247
KRT6C	69	0.194666	0.108968
PODXL2	38	0.194004	0.243171
GAST	103	0.193148	0.0506105
EDARADD	73	0.190332	0.106763
KLF16	44	0.189711	0.217422
SERPINB2	256	0.188009	0.00252435
GPRC5A	112	0.187532	0.0477045
MNS1	72	0.186091	0.117559
DNMT3L	41	0.185714	0.245023
TMPRSS11E	68	0.184372	0.132293
IL7R	60	0.184051	0.159213
CLCA2	162	0.18302	0.0197452
SNCG	707	0.182355	1.05482e-06
KCNMB1	73	0.182093	0.123105
BCL2A1	71	0.180516	0.131948
MUC15	553	0.178534	2.412e-05
TGFA	143	0.177464	0.0339727
C20orf96	52	0.17741	0.208309
HSF4	53	0.175859	0.207819
SERPINB7	351	0.175848	0.000937727
SLC16A9	244	0.175669	0.00593461
SLURP1	119	0.175609	0.0560921
LTF	229	0.174925	0.00797557
ITGAM	166	0.173443	0.0254348
KRT16	522	0.173066	7.04825e-05
KRT80	232	0.172414	0.00849635
PTK2B	82	0.16862	0.129938
WFDC5	80	0.168589	0.134942
CYP4X1	63	0.167723	0.18887
CYP26A1	73	0.166636	0.158824
DSC3	218	0.166235	0.013993
RBM20	102	0.166044	0.0953364
LYPD1	57	0.165673	0.21809
SERPINB4	351	0.165614	0.00185054
CASP14	106	0.164934	0.0911119
KRT79	62	0.163053	0.205425
XKR6	54	0.162035	0.241757
TCEAL7	193	0.161411	0.0249261
PRSS27	186	0.159788	0.0293653
GNAL	60	0.157655	0.22896
KRT78	168	0.151596	0.0498098
