# Supplementary material for: Single-cell transcriptional profiling of human thymic stroma uncovers novel cellular heterogeneity in the thymic medulla
Source: Nat Commun. 2021 Feb 17;12:1096. doi: 10.1038/s41467-021-21346-6 (PMC7889611; doi:10.1038/s41467-021-21346-6)
Supplement: Supplementary file 11 — Source Data [file 41467_2021_21346_MOESM11_ESM.xlsx]

## Sheet: Figure 1b
Figure 1a
	EPCAM+	EpCAM- CD45-	CD45+
hFT (19 wks)	37	62	0.5
hFT (23 wks)	1.14	97	1.8
hPT (6 days)	10.5	67	22
hPT (10 mo)	1.2	97.3	1.35
hAT (25y)	6.55	92.1	1.3

## Sheet: Supp. Fig. 1c
Supp. Fig. 1c
	Epithelium-1	Epithelium-2	Epithelium-3	Mesenchyme	Pericytes	Endo-1 (venous)	Endo-2 (arterial)	Endo-3 (venous)	Endo-4 (lymph.)	Red blood cells	Immune	Mesothelium
Fetal (19 weeks)	33.642	1.20885	0.527263	32.6775	9.67507	10.2838	2.81207	5.2512	0.707305	2.23765	0.48011	0.497257
Fetal (23 weeks)	5.19351	6.49466	1.92393	8.67438	12.2387	13.4564	8.96908	30.4048	0.483763	6.13323	5.46597	0.56161
Postnatal (6 days)	11.0831	0.503778	8.48027	19.3115	1.84719	1.5953	0.503778	2.09908	0.335852	8.56423	45.6759	0
Postnatal (10 months)	12.7536	1.85848	5.5925	27.0929	16.6922	24.1603	7.21228	0.630861	0.835465	0.903666	2.26769	0
Adult (25 yo)	12.1029	1.13544	0.208758	15.2699	24.3177	38.7678	5.75356	0.621181	0.203666	0.081466	1.53768	0

## Sheet: Supp. Fig. 2a
Supp. Fig. 2a
	cTEC hi	cTEC lo	Immature TEC	mTEC lo	Aire+ mTEC hi	Krt-like mTEC	Neuroendocrine	Myoid	Myelin+
Fetal (19 weeks)	31.9033	34.9658	16.2424	11.4744	1.0208	0.723608	2.08037	1.34384	0.24551
Fetal (23 weeks)	8.8187	15.5455	10.6235	2.70714	4.01969	10.1313	29.6144	14.9303	3.60952
Postnatal (6 days)	39.5745	2.12766	5.10638	6.80851	8.51064	35.3191	0.851064	1.70213	0
Postnatal (10 months)	12.862	4.00341	22.4872	23.2538	2.98126	25.1278	5.87734	3.40715	0
Adult (25 yo)	0.076017	0.950209	57.5827	31.2809	0.418092	1.17826	4.94109	1.33029	2.24249
